# Supplementary material for: An Integrated Proteomic and Glycoproteomic Investigation Reveals Alterations in the N-Glycoproteomic Network Induced by 2-Deoxy-D-Glucose in Colorectal Cancer Cells
Source: Int J Mol Sci. 2022 Jul 26;23(15):8251. doi: 10.3390/ijms23158251 (PMC9331968; doi:10.3390/ijms23158251)
Supplement: Supplementary file 1 [file ijms-23-08251-s001.zip]

Archive with 3 entries (3 files):
- Data sheet file S1.xlsx
- Data sheet file S2.xlsx
- Supplemental.pdf
