# Supplementary material for: An Integrated Proteomic and Glycoproteomic Investigation Reveals Alterations in the N-Glycoproteomic Network Induced by 2-Deoxy-D-Glucose in Colorectal Cancer Cells
Source: Int J Mol Sci. 2022 Jul 26;23(15):8251. doi: 10.3390/ijms23158251 (PMC9331968; doi:10.3390/ijms23158251)
Supplement: Supplementary file 1 [file ijms-23-08251-s001.zip › Data sheet file S1.xlsx]

## Sheet: Sheet1
Differential proteins associated with 2DG treatment
Accession	Description	CT_1	CT_2	CT_3	2DG_1	2DG_2	2DG_3
P06703	Protein S100-A6 OS=Homo sapiens OX=9606 GN=S100A6 PE=1 SV=1 - [S10A6_HUMAN]	50077.8	61212.8	53631.6	63904.6	60466.8	85092.1
P05787	Keratin, type II cytoskeletal 8 OS=Homo sapiens OX=9606 GN=KRT8 PE=1 SV=7 - [K2C8_HUMAN]	31637.2	31870.6	29637.9	29230.1	31632.3	43083.8
P06454	Prothymosin alpha OS=Homo sapiens OX=9606 GN=PTMA PE=1 SV=2 - [PTMA_HUMAN]	16769.6	15804	14351.1	3278.8	7105.49	543.411
P68133	Actin, alpha skeletal muscle OS=Homo sapiens OX=9606 GN=ACTA1 PE=1 SV=1 - [ACTS_HUMAN]	13938.2	12048.9	18388	11687	6007.9	9417.65
P68032	Actin, alpha cardiac muscle 1 OS=Homo sapiens OX=9606 GN=ACTC1 PE=1 SV=1 - [ACTC_HUMAN]	13938.2	12048.9	18388	11687	6007.9	9417.65
P05783	Keratin, type I cytoskeletal 18 OS=Homo sapiens OX=9606 GN=KRT18 PE=1 SV=2 - [K1C18_HUMAN]	13682.3	11511.3	15700	13007.6	14069.7	11040.9
P08729	Keratin, type II cytoskeletal 7 OS=Homo sapiens OX=9606 GN=KRT7 PE=1 SV=5 - [K2C7_HUMAN]	12572.2	5761.67	13554.4	1827.61	12351.3	2161.97
P61604	10 kDa heat shock protein, mitochondrial OS=Homo sapiens OX=9606 GN=HSPE1 PE=1 SV=2 - [CH10_HUMAN]	11759.6	11180.1	7227.59	1264.18	15884.8	87.9204
P60709	Actin, cytoplasmic 1 OS=Homo sapiens OX=9606 GN=ACTB PE=1 SV=1 - [ACTB_HUMAN]	10954.2	14681.6	17514.4	16820.6	11591.4	16119.1
P08727	Keratin, type I cytoskeletal 19 OS=Homo sapiens OX=9606 GN=KRT19 PE=1 SV=4 - [K1C19_HUMAN]	9615.38	9428.57	9196.78	10755.3	12385.4	8585.93
Q14CN4	Keratin, type II cytoskeletal 72 OS=Homo sapiens OX=9606 GN=KRT72 PE=1 SV=2 - [K2C72_HUMAN]	8149.97	17212.8	8326.89	5.38887	0	0
P10809	60 kDa heat shock protein, mitochondrial OS=Homo sapiens OX=9606 GN=HSPD1 PE=1 SV=2 - [CH60_HUMAN]	7307.56	8489.57	7046.48	12154.9	11842.2	13498.2
P08670	Vimentin OS=Homo sapiens OX=9606 GN=VIM PE=1 SV=4 - [VIME_HUMAN]	7245.66	78.9152	8021.57	5412.88	12344.8	6440.08
P13646	Keratin, type I cytoskeletal 13 OS=Homo sapiens OX=9606 GN=KRT13 PE=1 SV=4 - [K1C13_HUMAN]	7242.01	466.264	3193.88	6687.53	7494.79	698.031
P07237	Protein disulfide-isomerase OS=Homo sapiens OX=9606 GN=P4HB PE=1 SV=3 - [PDIA1_HUMAN]	7043.39	6537.36	6919.83	10956.4	11582	13660.6
P02538	Keratin, type II cytoskeletal 6A OS=Homo sapiens OX=9606 GN=KRT6A PE=1 SV=3 - [K2C6A_HUMAN]	6665.73	10428.9	6793.62	2303.65	1242.45	2646.06
P13647	Keratin, type II cytoskeletal 5 OS=Homo sapiens OX=9606 GN=KRT5 PE=1 SV=3 - [K2C5_HUMAN]	6665.73	10428.9	6793.62	2292.82	1232.23	2646.06
P35908	Keratin, type II cytoskeletal 2 epidermal OS=Homo sapiens OX=9606 GN=KRT2 PE=1 SV=2 - [K22E_HUMAN]	6665.73	6652.3	6793.62	2279.98	1307.39	2543.68
Q7Z794	Keratin, type II cytoskeletal 1b OS=Homo sapiens OX=9606 GN=KRT77 PE=2 SV=3 - [K2C1B_HUMAN]	6665.73	9960.74	6793.62	3400.91	1931.91	3801.72
P06753	Tropomyosin alpha-3 chain OS=Homo sapiens OX=9606 GN=TPM3 PE=1 SV=2 - [TPM3_HUMAN]	6294.68	4191.45	2659.1	2183.57	2436.56	2702.17
P08238	Heat shock protein HSP 90-beta OS=Homo sapiens OX=9606 GN=HSP90AB1 PE=1 SV=4 - [HS90B_HUMAN]	6277.83	6631.66	4151.36	5354.85	5439.37	6809.22
P0DP23	Calmodulin-1 OS=Homo sapiens OX=9606 GN=CALM1 PE=1 SV=1 - [CALM1_HUMAN]	5829.13	6408.5	4284.93	7247.85	8299.32	8013.97
P06748	Nucleophosmin OS=Homo sapiens OX=9606 GN=NPM1 PE=1 SV=2 - [NPM_HUMAN]	5794.8	3087.74	9255.22	5959.77	6342.62	5657.81
Q04695	Keratin, type I cytoskeletal 17 OS=Homo sapiens OX=9606 GN=KRT17 PE=1 SV=2 - [K1C17_HUMAN]	5761.75	1662.93	4314.09	3868.68	8396.43	4601.67
Q562R1	Beta-actin-like protein 2 OS=Homo sapiens OX=9606 GN=ACTBL2 PE=1 SV=2 - [ACTBL_HUMAN]	5720.72	1335.44	796.481	2421.43	2221.46	1228.74
P07900	Heat shock protein HSP 90-alpha OS=Homo sapiens OX=9606 GN=HSP90AA1 PE=1 SV=5 - [HS90A_HUMAN]	5693.62	5461.33	4151.36	4287.32	5439.37	6753.46
Q9Y333	U6 snRNA-associated Sm-like protein LSm2 OS=Homo sapiens OX=9606 GN=LSM2 PE=1 SV=1 - [LSM2_HUMAN]	5567.73	11.0735	777.204	1265.53	805.563	1725.5
P25815	Protein S100-P OS=Homo sapiens OX=9606 GN=S100P PE=1 SV=2 - [S100P_HUMAN]	5523.81	7763.37	2322.76	5406.11	6225.49	5815.8
P08779	Keratin, type I cytoskeletal 16 OS=Homo sapiens OX=9606 GN=KRT16 PE=1 SV=4 - [K1C16_HUMAN]	5378.48	1035.55	3942.49	5694.99	8396.43	3732.65
P02533	Keratin, type I cytoskeletal 14 OS=Homo sapiens OX=9606 GN=KRT14 PE=1 SV=4 - [K1C14_HUMAN]	5295.13	1050.24	3825.45	4103.65	8396.43	4113.05
Q58FF6	Putative heat shock protein HSP 90-beta 4 OS=Homo sapiens OX=9606 GN=HSP90AB4P PE=5 SV=1 - [H90B4_HUMAN]	5240.59	2133.88	2866.06	1559.54	3979.45	4489.2
P11142	Heat shock cognate 71 kDa protein OS=Homo sapiens OX=9606 GN=HSPA8 PE=1 SV=1 - [HSP7C_HUMAN]	5192.31	5957.62	5977.32	6494.89	4710.76	5928.07
P09493	Tropomyosin alpha-1 chain OS=Homo sapiens OX=9606 GN=TPM1 PE=1 SV=2 - [TPM1_HUMAN]	5180.51	3838.86	814.397	911.745	701.585	1153.89
Q9BQE3	Tubulin alpha-1C chain OS=Homo sapiens OX=9606 GN=TUBA1C PE=1 SV=1 - [TBA1C_HUMAN]	5013.23	4913.24	3847.24	4007.48	6680.73	2756.97
P68363	Tubulin alpha-1B chain OS=Homo sapiens OX=9606 GN=TUBA1B PE=1 SV=1 - [TBA1B_HUMAN]	5013.23	4913.24	3847.24	4170.08	6680.73	2756.97
P60174	Triosephosphate isomerase OS=Homo sapiens OX=9606 GN=TPI1 PE=1 SV=3 - [TPIS_HUMAN]	4902.83	3434.52	2771.81	2679.92	1931.19	3019.76
P61981	14-3-3 protein gamma OS=Homo sapiens OX=9606 GN=YWHAG PE=1 SV=2 - [1433G_HUMAN]	4675.58	4900.99	3250.2	3979.16	3545.58	1761.4
P31946	14-3-3 protein beta/alpha OS=Homo sapiens OX=9606 GN=YWHAB PE=1 SV=3 - [1433B_HUMAN]	4675.58	4900.99	4066.39	3844.83	3283.62	1428.01
P63104	14-3-3 protein zeta/delta OS=Homo sapiens OX=9606 GN=YWHAZ PE=1 SV=1 - [1433Z_HUMAN]	4483.28	5543.69	4098.6	4103.93	4709.52	2951.35
P27348	14-3-3 protein theta OS=Homo sapiens OX=9606 GN=YWHAQ PE=1 SV=1 - [1433T_HUMAN]	4403.35	4374.72	2956.37	3436.76	3332.74	614.928
P62979	Ubiquitin-40S ribosomal protein S27a OS=Homo sapiens OX=9606 GN=RPS27A PE=1 SV=2 - [RS27A_HUMAN]	4398.93	4799.56	8592.41	755.507	5681.93	7561.34
P14618	Pyruvate kinase PKM OS=Homo sapiens OX=9606 GN=PKM PE=1 SV=4 - [KPYM_HUMAN]	4379.44	5307.33	4432.75	4964.49	5553.53	6642.84
P68104	Elongation factor 1-alpha 1 OS=Homo sapiens OX=9606 GN=EEF1A1 PE=1 SV=1 - [EF1A1_HUMAN]	4235.96	4536.99	3830.22	3576.47	2984.52	5213.02
P31947	14-3-3 protein sigma OS=Homo sapiens OX=9606 GN=SFN PE=1 SV=1 - [1433S_HUMAN]	4220.66	4366.29	2630.64	3250.11	3473.04	296.499
Q04917	14-3-3 protein eta OS=Homo sapiens OX=9606 GN=YWHAH PE=1 SV=4 - [1433F_HUMAN]	4142.22	4347.3	2494.29	3265.05	3234.12	478.793
P15531	Nucleoside diphosphate kinase A OS=Homo sapiens OX=9606 GN=NME1 PE=1 SV=1 - [NDKA_HUMAN]	3959.38	3049.07	2835.58	1946.5	3424.54	3328.72
P68366	Tubulin alpha-4A chain OS=Homo sapiens OX=9606 GN=TUBA4A PE=1 SV=1 - [TBA4A_HUMAN]	3951.44	4913.24	2692.38	3136.82	2897.11	2756.97
P14625	Endoplasmin OS=Homo sapiens OX=9606 GN=HSP90B1 PE=1 SV=1 - [ENPL_HUMAN]	3927.36	4008.1	1808.32	3270.54	4370.62	4410.1
P67936	Tropomyosin alpha-4 chain OS=Homo sapiens OX=9606 GN=TPM4 PE=1 SV=3 - [TPM4_HUMAN]	3827.1	3898.49	794.934	936.892	1017.86	1122
Q05639	Elongation factor 1-alpha 2 OS=Homo sapiens OX=9606 GN=EEF1A2 PE=1 SV=1 - [EF1A2_HUMAN]	3789.63	4051.8	3668.77	2820.79	2955.54	3800.29
P06733	Alpha-enolase OS=Homo sapiens OX=9606 GN=ENO1 PE=1 SV=2 - [ENOA_HUMAN]	3755.16	4652.67	4059.02	4089.72	2540.01	4130.49
P07951	Tropomyosin beta chain OS=Homo sapiens OX=9606 GN=TPM2 PE=1 SV=1 - [TPM2_HUMAN]	3638.06	3798.81	794.934	786.718	754.541	1004.67
P04075	Fructose-bisphosphate aldolase A OS=Homo sapiens OX=9606 GN=ALDOA PE=1 SV=2 - [ALDOA_HUMAN]	3582.38	3171.66	3207.86	3460.48	3305.96	3205.21
P62258	14-3-3 protein epsilon OS=Homo sapiens OX=9606 GN=YWHAE PE=1 SV=1 - [1433E_HUMAN]	3296.24	4648.86	3129.05	3955.69	3589.52	1241.35
P60660	Myosin light polypeptide 6 OS=Homo sapiens OX=9606 GN=MYL6 PE=1 SV=2 - [MYL6_HUMAN]	3195.52	3990.17	3691.76	3238.16	2646.7	3804.08
P35900	Keratin, type I cytoskeletal 20 OS=Homo sapiens OX=9606 GN=KRT20 PE=1 SV=1 - [K1C20_HUMAN]	3183	987.389	874.816	4596.31	4425.87	1310.54
P14314	Glucosidase 2 subunit beta OS=Homo sapiens OX=9606 GN=PRKCSH PE=1 SV=2 - [GLU2B_HUMAN]	3068.74	3207.71	2324.32	2580.55	2912.32	2007.29
Q06830	Peroxiredoxin-1 OS=Homo sapiens OX=9606 GN=PRDX1 PE=1 SV=1 - [PRDX1_HUMAN]	3027.04	3333.73	3183.6	2778.54	2751.17	2882.09
P07195	L-lactate dehydrogenase B chain OS=Homo sapiens OX=9606 GN=LDHB PE=1 SV=2 - [LDHB_HUMAN]	3022.09	3610.1	5159.09	2281.75	1869.44	2418.67
P0DMV8	Heat shock 70 kDa protein 1A OS=Homo sapiens OX=9606 GN=HSPA1A PE=1 SV=1 - [HS71A_HUMAN]	2972.23	4730.02	4161.63	4018	1969.69	2026.65
O60361	Putative nucleoside diphosphate kinase OS=Homo sapiens OX=9606 GN=NME2P1 PE=5 SV=1 - [NDK8_HUMAN]	2931.36	2206.85	2464.62	1874.23	2672	5447.37
P07108	Acyl-CoA-binding protein OS=Homo sapiens OX=9606 GN=DBI PE=1 SV=2 - [ACBP_HUMAN]	2908.86	1456.64	3018.92	229.829	230.231	33.5198
Q01105	Protein SET OS=Homo sapiens OX=9606 GN=SET PE=1 SV=3 - [SET_HUMAN]	2892.53	1517.33	2822.13	2503.04	778.544	1917.07
P62937	Peptidyl-prolyl cis-trans isomerase A OS=Homo sapiens OX=9606 GN=PPIA PE=1 SV=2 - [PPIA_HUMAN]	2886.51	1598.41	4071.25	2546.27	645.746	1955.77
P34931	Heat shock 70 kDa protein 1-like OS=Homo sapiens OX=9606 GN=HSPA1L PE=1 SV=2 - [HS71L_HUMAN]	2833.75	4730.02	5412.07	3503.46	1273.51	167.813
P30101	Protein disulfide-isomerase A3 OS=Homo sapiens OX=9606 GN=PDIA3 PE=1 SV=4 - [PDIA3_HUMAN]	2772.12	3902.85	3288.33	4964.3	5393.84	6833
P13645	Keratin, type I cytoskeletal 10 OS=Homo sapiens OX=9606 GN=KRT10 PE=1 SV=6 - [K1C10_HUMAN]	2742.4	70.8781	2846.02	168.362	3823.56	2574.92
P31949	Protein S100-A11 OS=Homo sapiens OX=9606 GN=S100A11 PE=1 SV=2 - [S10AB_HUMAN]	2741.86	954.003	2419.71	1398.9	321.241	4175.3
O43707	Alpha-actinin-4 OS=Homo sapiens OX=9606 GN=ACTN4 PE=1 SV=2 - [ACTN4_HUMAN]	2729.03	2832.29	2322.53	2634.26	2194.31	4378.94
Q58FG1	Putative heat shock protein HSP 90-alpha A4 OS=Homo sapiens OX=9606 GN=HSP90AA4P PE=5 SV=1 - [HS904_HUMAN]	2678.41	1731.24	1352.79	34.056	220.096	990.653
P27824	Calnexin OS=Homo sapiens OX=9606 GN=CANX PE=1 SV=2 - [CALX_HUMAN]	2666.21	2114.33	2533.03	4760.66	3832.38	5595.7
P07602	Prosaposin OS=Homo sapiens OX=9606 GN=PSAP PE=1 SV=2 - [SAP_HUMAN]	2654.47	3154.8	2961.74	2667.63	2667.36	3689.79
O76070	Gamma-synuclein OS=Homo sapiens OX=9606 GN=SNCG PE=1 SV=2 - [SYUG_HUMAN]	2642.66	3296.48	2664.61	2664.62	1946.72	2000.13
P37802	Transgelin-2 OS=Homo sapiens OX=9606 GN=TAGLN2 PE=1 SV=3 - [TAGL2_HUMAN]	2588.52	2072.93	2197.92	2217.99	2691.96	2435.05
P19338	Nucleolin OS=Homo sapiens OX=9606 GN=NCL PE=1 SV=3 - [NUCL_HUMAN]	2536.54	2489.87	2856.61	4480.83	4437.19	5032.89
P05387	60S acidic ribosomal protein P2 OS=Homo sapiens OX=9606 GN=RPLP2 PE=1 SV=1 - [RLA2_HUMAN]	2462.83	2118.61	2689.99	902.176	3213.55	1551.33
P68371	Tubulin beta-4B chain OS=Homo sapiens OX=9606 GN=TUBB4B PE=1 SV=1 - [TBB4B_HUMAN]	2450.62	2756.51	1682.77	2241.87	1138.01	2758.56
Q9H299	SH3 domain-binding glutamic acid-rich-like protein 3 OS=Homo sapiens OX=9606 GN=SH3BGRL3 PE=1 SV=1 - [SH3L3_HUMAN]	2448.69	1114.87	2334.71	527.226	15.526	9.46986
Q15286	Ras-related protein Rab-35 OS=Homo sapiens OX=9606 GN=RAB35 PE=1 SV=1 - [RAB35_HUMAN]	2404.76	2588.86	1551.91	3604.07	3767.1	4483.74
Q6IQ22	Ras-related protein Rab-12 OS=Homo sapiens OX=9606 GN=RAB12 PE=1 SV=3 - [RAB12_HUMAN]	2385.33	2715.11	2380.73	1886.72	3764.51	2244.48
P27797	Calreticulin OS=Homo sapiens OX=9606 GN=CALR PE=1 SV=1 - [CALR_HUMAN]	2359.71	3541.51	3656.91	2434.04	7841.28	6805.81
P11021	Endoplasmic reticulum chaperone BiP OS=Homo sapiens OX=9606 GN=HSPA5 PE=1 SV=2 - [BIP_HUMAN]	2309.68	2073.34	3184.71	4582.94	5078.69	2382.91
Q09666	Neuroblast differentiation-associated protein AHNAK OS=Homo sapiens OX=9606 GN=AHNAK PE=1 SV=2 - [AHNK_HUMAN]	2226.66	3427.55	3274.28	2710.47	4309.05	11660.1
P40926	Malate dehydrogenase, mitochondrial OS=Homo sapiens OX=9606 GN=MDH2 PE=1 SV=3 - [MDHM_HUMAN]	2141.26	1063.66	1488.19	1771.14	2123.04	842.853
P04406	Glyceraldehyde-3-phosphate dehydrogenase OS=Homo sapiens OX=9606 GN=GAPDH PE=1 SV=3 - [G3P_HUMAN]	2118.68	2828.67	6287.69	1870.11	3302.4	3645.63
Q9H0U4	Ras-related protein Rab-1B OS=Homo sapiens OX=9606 GN=RAB1B PE=1 SV=1 - [RAB1B_HUMAN]	2057.65	2104.24	1964.64	2410.14	2522.85	1622.45
Q3ZCM7	Tubulin beta-8 chain OS=Homo sapiens OX=9606 GN=TUBB8 PE=1 SV=2 - [TBB8_HUMAN]	2013.79	1912.43	520.35	503.401	534.098	997.213
P07437	Tubulin beta chain OS=Homo sapiens OX=9606 GN=TUBB PE=1 SV=2 - [TBB5_HUMAN]	2010.59	2984.29	2056.45	1728.39	1264.55	2043.26
P23528	Cofilin-1 OS=Homo sapiens OX=9606 GN=CFL1 PE=1 SV=3 - [COF1_HUMAN]	1996.96	1197.07	1527.33	1711.96	1181.41	963.387
P51572	B-cell receptor-associated protein 31 OS=Homo sapiens OX=9606 GN=BCAP31 PE=1 SV=3 - [BAP31_HUMAN]	1985.15	2019.19	1859.05	1644.76	2643.79	1603.31
P19075	Tetraspanin-8 OS=Homo sapiens OX=9606 GN=TSPAN8 PE=1 SV=1 - [TSN8_HUMAN]	1982.88	1854.22	1859.31	161.399	2542.81	2958.74
P62820	Ras-related protein Rab-1A OS=Homo sapiens OX=9606 GN=RAB1A PE=1 SV=3 - [RAB1A_HUMAN]	1949.93	2104.24	1854.4	2668	2743.96	2246.06
P62826	GTP-binding nuclear protein Ran OS=Homo sapiens OX=9606 GN=RAN PE=1 SV=3 - [RAN_HUMAN]	1931.68	1874.87	1888.02	1970.93	1592.33	1906.42
P25789	Proteasome subunit alpha type-4 OS=Homo sapiens OX=9606 GN=PSMA4 PE=1 SV=1 - [PSA4_HUMAN]	1918.07	421.676	716.42	1870.3	354.562	574.688
Q13885	Tubulin beta-2A chain OS=Homo sapiens OX=9606 GN=TUBB2A PE=1 SV=1 - [TBB2A_HUMAN]	1894.78	2172.08	917.895	1247.79	988.045	2043.26
P22626	Heterogeneous nuclear ribonucleoproteins A2/B1 OS=Homo sapiens OX=9606 GN=HNRNPA2B1 PE=1 SV=2 - [ROA2_HUMAN]	1852.16	1704.61	1709.75	280.551	2666.66	1314.72
P61026	Ras-related protein Rab-10 OS=Homo sapiens OX=9606 GN=RAB10 PE=1 SV=1 - [RAB10_HUMAN]	1814.81	1941.29	1749.64	2713.56	2624.95	1514.39
P00558	Phosphoglycerate kinase 1 OS=Homo sapiens OX=9606 GN=PGK1 PE=1 SV=3 - [PGK1_HUMAN]	1796.99	1609.78	1749.94	1706.26	1845.54	2234.71
O43451	Maltase-glucoamylase, intestinal OS=Homo sapiens OX=9606 GN=MGAM PE=1 SV=5 - [MGA_HUMAN]	1777.26	0	0	0	0	0
Q08380	Galectin-3-binding protein OS=Homo sapiens OX=9606 GN=LGALS3BP PE=1 SV=1 - [LG3BP_HUMAN]	1771.03	2226.37	1615.64	1583.97	3241.25	3619.41
P38646	Stress-70 protein, mitochondrial OS=Homo sapiens OX=9606 GN=HSPA9 PE=1 SV=2 - [GRP75_HUMAN]	1754.85	2197.47	2045.04	3844.02	3391.44	3647.73
P16070	CD44 antigen OS=Homo sapiens OX=9606 GN=CD44 PE=1 SV=3 - [CD44_HUMAN]	1718.13	1403.47	1288.67	664.061	2504.54	1316.2
P04264	Keratin, type II cytoskeletal 1 OS=Homo sapiens OX=9606 GN=KRT1 PE=1 SV=6 - [K2C1_HUMAN]	1715.77	4764.54	1648.43	2328.43	1335.55	2646.06
P43487	Ran-specific GTPase-activating protein OS=Homo sapiens OX=9606 GN=RANBP1 PE=1 SV=1 - [RANG_HUMAN]	1704.97	1975.69	1480.9	2177.48	755.797	3696.81
P00338	L-lactate dehydrogenase A chain OS=Homo sapiens OX=9606 GN=LDHA PE=1 SV=2 - [LDHA_HUMAN]	1688.72	2841.45	5031.68	1620.24	1699.09	2266.35
P12814	Alpha-actinin-1 OS=Homo sapiens OX=9606 GN=ACTN1 PE=1 SV=2 - [ACTN1_HUMAN]	1675.4	1650.21	1632.87	2005.74	993.912	2751.35
P07737	Profilin-1 OS=Homo sapiens OX=9606 GN=PFN1 PE=1 SV=2 - [PROF1_HUMAN]	1625.26	2035.74	1385.71	252.203	1427.78	372.369
P61006	Ras-related protein Rab-8A OS=Homo sapiens OX=9606 GN=RAB8A PE=1 SV=1 - [RAB8A_HUMAN]	1615.31	1738.26	1590.87	2455.31	2564.86	1608.74
Q9UK76	Jupiter microtubule associated homolog 1 OS=Homo sapiens OX=9606 GN=JPT1 PE=1 SV=3 - [JUPI1_HUMAN]	1603.66	1321.12	1281.51	578.235	778.924	979.613
P39687	Acidic leucine-rich nuclear phosphoprotein 32 family member A OS=Homo sapiens OX=9606 GN=ANP32A PE=1 SV=1 - [AN32A_HUMAN]	1592.62	1045.93	1501.03	319.07	364.757	960.702
P63241	Eukaryotic translation initiation factor 5A-1 OS=Homo sapiens OX=9606 GN=EIF5A PE=1 SV=2 - [IF5A1_HUMAN]	1583.1	389.41	1000.32	732.003	658.239	576.138
P14174	Macrophage migration inhibitory factor OS=Homo sapiens OX=9606 GN=MIF PE=1 SV=4 - [MIF_HUMAN]	1576.9	3371.97	3533.52	3143.99	0	73.3829
P10599	Thioredoxin OS=Homo sapiens OX=9606 GN=TXN PE=1 SV=3 - [THIO_HUMAN]	1574.32	47.6974	8481.68	8101.17	16076.1	12573.1
O43399	Tumor protein D54 OS=Homo sapiens OX=9606 GN=TPD52L2 PE=1 SV=2 - [TPD54_HUMAN]	1573	1313.78	1326.73	1257.94	1225.94	1584.25
P32119	Peroxiredoxin-2 OS=Homo sapiens OX=9606 GN=PRDX2 PE=1 SV=5 - [PRDX2_HUMAN]	1567.23	1675.37	1465.75	1600.62	272.133	624.038
Q13765	Nascent polypeptide-associated complex subunit alpha OS=Homo sapiens OX=9606 GN=NACA PE=1 SV=1 - [NACA_HUMAN]	1546.96	1492.96	1126.39	1652.56	26.1882	1734.02
P37837	Transaldolase OS=Homo sapiens OX=9606 GN=TALDO1 PE=1 SV=2 - [TALDO_HUMAN]	1516.48	1396.88	1168.38	1488.75	1502.65	910.783
P00352	Retinal dehydrogenase 1 OS=Homo sapiens OX=9606 GN=ALDH1A1 PE=1 SV=2 - [AL1A1_HUMAN]	1512.82	1633.57	1380.42	1689.19	1442.08	1912.07
Q01130	Serine/arginine-rich splicing factor 2 OS=Homo sapiens OX=9606 GN=SRSF2 PE=1 SV=4 - [SRSF2_HUMAN]	1504.55	183.695	187.865	947.705	1079.7	1223.23
P09211	Glutathione S-transferase P OS=Homo sapiens OX=9606 GN=GSTP1 PE=1 SV=2 - [GSTP1_HUMAN]	1500.95	1158.02	1262.35	33.9469	553.307	15.9968
Q15907	Ras-related protein Rab-11B OS=Homo sapiens OX=9606 GN=RAB11B PE=1 SV=4 - [RB11B_HUMAN]	1487.47	898.839	1167.31	1829.38	1177.58	2254.04
P62491	Ras-related protein Rab-11A OS=Homo sapiens OX=9606 GN=RAB11A PE=1 SV=3 - [RB11A_HUMAN]	1487.47	898.839	1167.31	1829.38	1177.58	2254.04
A6NHL2	Tubulin alpha chain-like 3 OS=Homo sapiens OX=9606 GN=TUBAL3 PE=1 SV=2 - [TBAL3_HUMAN]	1477.43	293.9	1644.28	1176.1	1153.01	3153.65
P51858	Hepatoma-derived growth factor OS=Homo sapiens OX=9606 GN=HDGF PE=1 SV=1 - [HDGF_HUMAN]	1472.77	1168.58	1609.8	894.209	569.958	527.099
Q14847	LIM and SH3 domain protein 1 OS=Homo sapiens OX=9606 GN=LASP1 PE=1 SV=2 - [LASP1_HUMAN]	1468.35	1617.73	1632.41	925.022	702.39	1633.23
P08962	CD63 antigen OS=Homo sapiens OX=9606 GN=CD63 PE=1 SV=2 - [CD63_HUMAN]	1449.81	1513.77	131.716	1874.7	1538.91	2013.41
Q13263	Transcription intermediary factor 1-beta OS=Homo sapiens OX=9606 GN=TRIM28 PE=1 SV=5 - [TIF1B_HUMAN]	1438.12	1061.66	1046.52	1216.03	1207.08	1230.78
P54727	UV excision repair protein RAD23 homolog B OS=Homo sapiens OX=9606 GN=RAD23B PE=1 SV=1 - [RD23B_HUMAN]	1426.16	1202.02	1216.97	1368.47	1087.54	1025.6
Q9H4B7	Tubulin beta-1 chain OS=Homo sapiens OX=9606 GN=TUBB1 PE=1 SV=1 - [TBB1_HUMAN]	1395.6	633.316	587.983	367.865	379.755	1327.97
Q15084	Protein disulfide-isomerase A6 OS=Homo sapiens OX=9606 GN=PDIA6 PE=1 SV=1 - [PDIA6_HUMAN]	1372.79	463.38	872.875	2135.6	906.348	1544.76
P60981	Destrin OS=Homo sapiens OX=9606 GN=DSTN PE=1 SV=3 - [DEST_HUMAN]	1369.02	269.647	1131.53	221.238	316.175	495.778
Q7Z6L1	Tectonin beta-propeller repeat-containing protein 1 OS=Homo sapiens OX=9606 GN=TECPR1 PE=1 SV=1 - [TCPR1_HUMAN]	1358.42	0	0	0	0	0
P13667	Protein disulfide-isomerase A4 OS=Homo sapiens OX=9606 GN=PDIA4 PE=1 SV=2 - [PDIA4_HUMAN]	1358.35	1453.18	1516.87	3147.21	3151.98	3682.23
P47914	60S ribosomal protein L29 OS=Homo sapiens OX=9606 GN=RPL29 PE=1 SV=2 - [RL29_HUMAN]	1352.05	0	0	0	0	0
A0A075B767	Peptidyl-prolyl cis-trans isomerase A-like 4H OS=Homo sapiens OX=9606 GN=PPIAL4H PE=3 SV=1 - [PAL4H_HUMAN]	1337.69	1421.28	2510.94	2369.2	3019.35	3669.51
P61978	Heterogeneous nuclear ribonucleoprotein K OS=Homo sapiens OX=9606 GN=HNRNPK PE=1 SV=1 - [HNRPK_HUMAN]	1334.72	1467.06	1351.06	1584.18	1302.48	1711.17
P06744	Glucose-6-phosphate isomerase OS=Homo sapiens OX=9606 GN=GPI PE=1 SV=4 - [G6PI_HUMAN]	1329.5	1646.03	1768.19	1851.15	1010.34	1581.47
P30048	Thioredoxin-dependent peroxide reductase, mitochondrial OS=Homo sapiens OX=9606 GN=PRDX3 PE=1 SV=3 - [PRDX3_HUMAN]	1326.13	1175.32	1236.01	2056.53	1573.74	1665.53
P13639	Elongation factor 2 OS=Homo sapiens OX=9606 GN=EEF2 PE=1 SV=4 - [EF2_HUMAN]	1323.62	1738.59	1444.5	1544.93	1020.98	791.31
O43169	Cytochrome b5 type B OS=Homo sapiens OX=9606 GN=CYB5B PE=1 SV=3 - [CYB5B_HUMAN]	1319	239.964	441.973	1212.77	277.745	1518.03
P20340	Ras-related protein Rab-6A OS=Homo sapiens OX=9606 GN=RAB6A PE=1 SV=3 - [RAB6A_HUMAN]	1277.5	1201.71	1088.22	1471.23	1466.83	1953.7
P04080	Cystatin-B OS=Homo sapiens OX=9606 GN=CSTB PE=1 SV=2 - [CYTB_HUMAN]	1241.98	557.103	739.027	754.454	805.694	703.215
Q92598	Heat shock protein 105 kDa OS=Homo sapiens OX=9606 GN=HSPH1 PE=1 SV=1 - [HS105_HUMAN]	1239.61	864.57	1390.97	959.302	668.788	990.053
O95716	Ras-related protein Rab-3D OS=Homo sapiens OX=9606 GN=RAB3D PE=1 SV=1 - [RAB3D_HUMAN]	1221.99	981.586	1268.43	1387.92	1333.49	1679.45
P21281	V-type proton ATPase subunit B, brain isoform OS=Homo sapiens OX=9606 GN=ATP6V1B2 PE=1 SV=3 - [VATB2_HUMAN]	1201.88	11.3226	66.9703	70.9681	2029.01	76.1833
Q86YS6	Ras-related protein Rab-43 OS=Homo sapiens OX=9606 GN=RAB43 PE=1 SV=1 - [RAB43_HUMAN]	1198.12	2715.11	2380.73	1908.76	3764.51	4483.74
P20338	Ras-related protein Rab-4A OS=Homo sapiens OX=9606 GN=RAB4A PE=1 SV=3 - [RAB4A_HUMAN]	1196.7	1369.63	2380.73	3761.38	3764.51	2258.52
P09429	High mobility group protein B1 OS=Homo sapiens OX=9606 GN=HMGB1 PE=1 SV=3 - [HMGB1_HUMAN]	1189.77	991.78	715.615	837.395	438.317	308.405
P16989	Y-box-binding protein 3 OS=Homo sapiens OX=9606 GN=YBX3 PE=1 SV=4 - [YBOX3_HUMAN]	1186	343.328	263.222	654.593	245.855	954.68
P67809	Y-box-binding protein 1 OS=Homo sapiens OX=9606 GN=YBX1 PE=1 SV=3 - [YBOX1_HUMAN]	1186	1749.34	1618.09	1225.17	1809.09	1562.58
P30086	Phosphatidylethanolamine-binding protein 1 OS=Homo sapiens OX=9606 GN=PEBP1 PE=1 SV=3 - [PEBP1_HUMAN]	1180.9	1272.06	897.172	1132.46	1001.88	1001.71
Q14247	Src substrate cortactin OS=Homo sapiens OX=9606 GN=CTTN PE=1 SV=2 - [SRC8_HUMAN]	1156.07	1034.22	1172.83	1125.82	961.851	1117.47
P62861	40S ribosomal protein S30 OS=Homo sapiens OX=9606 GN=FAU PE=1 SV=1 - [RS30_HUMAN]	1148.85	1215.46	1182.16	1475.04	0	0
Q13185	Chromobox protein homolog 3 OS=Homo sapiens OX=9606 GN=CBX3 PE=1 SV=4 - [CBX3_HUMAN]	1137.24	670.989	638.447	1640.61	1338.87	1741.79
O14745	Na(+)/H(+) exchange regulatory cofactor NHE-RF1 OS=Homo sapiens OX=9606 GN=SLC9A3R1 PE=1 SV=4 - [NHRF1_HUMAN]	1132.08	1218.38	1112.93	627.814	847.034	1374.95
P16949	Stathmin OS=Homo sapiens OX=9606 GN=STMN1 PE=1 SV=3 - [STMN1_HUMAN]	1129.44	695.557	1583.76	809.107	943.606	1059.11
Q14697	Neutral alpha-glucosidase AB OS=Homo sapiens OX=9606 GN=GANAB PE=1 SV=3 - [GANAB_HUMAN]	1123.69	1169.65	1049.52	1283.35	1065.73	1434.94
P09496	Clathrin light chain A OS=Homo sapiens OX=9606 GN=CLTA PE=1 SV=1 - [CLCA_HUMAN]	1107.13	1189.61	1085.75	1544.76	1210.52	1863.53
O75369	Filamin-B OS=Homo sapiens OX=9606 GN=FLNB PE=1 SV=2 - [FLNB_HUMAN]	1106.28	1149.14	874.108	922.946	641.127	1008.11
Q15149	Plectin OS=Homo sapiens OX=9606 GN=PLEC PE=1 SV=3 - [PLEC_HUMAN]	1077.17	1079.74	1077.37	908.762	916.1	1031.56
P61204	ADP-ribosylation factor 3 OS=Homo sapiens OX=9606 GN=ARF3 PE=1 SV=2 - [ARF3_HUMAN]	1066.42	782.622	122.607	346.227	547.388	1029.41
P08758	Annexin A5 OS=Homo sapiens OX=9606 GN=ANXA5 PE=1 SV=2 - [ANXA5_HUMAN]	1063.27	1097.89	1316.85	1922.64	1885.3	665.428
P55072	Transitional endoplasmic reticulum ATPase OS=Homo sapiens OX=9606 GN=VCP PE=1 SV=4 - [TERA_HUMAN]	1040.79	929.823	868.083	1516.5	1420.74	1541.77
P09104	Gamma-enolase OS=Homo sapiens OX=9606 GN=ENO2 PE=1 SV=3 - [ENOG_HUMAN]	1027.31	278.406	42.7877	40.5149	45.3303	9.63347
P30049	ATP synthase subunit delta, mitochondrial OS=Homo sapiens OX=9606 GN=ATP5F1D PE=1 SV=2 - [ATPD_HUMAN]	1026.48	1170.32	5.11622	1504.03	0	0
P26639	Threonine--tRNA ligase 1, cytoplasmic OS=Homo sapiens OX=9606 GN=TARS1 PE=1 SV=3 - [SYTC_HUMAN]	1016.6	1054.57	233.355	214.399	181.333	249.561
O43852	Calumenin OS=Homo sapiens OX=9606 GN=CALU PE=1 SV=2 - [CALU_HUMAN]	1013.53	1338.74	1233.35	1655.82	1482.8	917.72
Q96T23	Remodeling and spacing factor 1 OS=Homo sapiens OX=9606 GN=RSF1 PE=1 SV=2 - [RSF1_HUMAN]	1008.53	511.314	14.1017	2221.5	0	0
P82979	SAP domain-containing ribonucleoprotein OS=Homo sapiens OX=9606 GN=SARNP PE=1 SV=3 - [SARNP_HUMAN]	1008.09	0	0	228.311	2592.82	1410.57
O75347	Tubulin-specific chaperone A OS=Homo sapiens OX=9606 GN=TBCA PE=1 SV=3 - [TBCA_HUMAN]	1001.76	976.108	1141.96	634.28	732.79	1052.25
P06576	ATP synthase subunit beta, mitochondrial OS=Homo sapiens OX=9606 GN=ATP5F1B PE=1 SV=3 - [ATPB_HUMAN]	999.249	720.746	979.844	1330.14	1314.21	1765.03
Q00839	Heterogeneous nuclear ribonucleoprotein U OS=Homo sapiens OX=9606 GN=HNRNPU PE=1 SV=6 - [HNRPU_HUMAN]	997.98	1322.95	1077.13	1161.34	1222	1306.05
P23284	Peptidyl-prolyl cis-trans isomerase B OS=Homo sapiens OX=9606 GN=PPIB PE=1 SV=2 - [PPIB_HUMAN]	991.423	738.416	932.255	828.619	895.823	406.186
P05091	Aldehyde dehydrogenase, mitochondrial OS=Homo sapiens OX=9606 GN=ALDH2 PE=1 SV=2 - [ALDH2_HUMAN]	990.305	728.194	682.657	1239.4	476.307	1405.89
P00505	Aspartate aminotransferase, mitochondrial OS=Homo sapiens OX=9606 GN=GOT2 PE=1 SV=3 - [AATM_HUMAN]	982.627	900.687	1000.16	1264.13	1179.41	1448.02
P51153	Ras-related protein Rab-13 OS=Homo sapiens OX=9606 GN=RAB13 PE=1 SV=1 - [RAB13_HUMAN]	972.273	833.232	803.075	1735.6	3769.68	158.118
P61106	Ras-related protein Rab-14 OS=Homo sapiens OX=9606 GN=RAB14 PE=1 SV=4 - [RAB14_HUMAN]	967.341	1069.77	964.947	1590.88	1583.1	2010.67
O00299	Chloride intracellular channel protein 1 OS=Homo sapiens OX=9606 GN=CLIC1 PE=1 SV=4 - [CLIC1_HUMAN]	965.042	924.882	845.171	509.549	794.917	596.354
P34897	Serine hydroxymethyltransferase, mitochondrial OS=Homo sapiens OX=9606 GN=SHMT2 PE=1 SV=3 - [GLYM_HUMAN]	942.344	1298.22	1168.43	1999.93	1932.77	2229.27
P15559	NAD(P)H dehydrogenase [quinone] 1 OS=Homo sapiens OX=9606 GN=NQO1 PE=1 SV=1 - [NQO1_HUMAN]	933.651	664.462	512.22	729.579	481	1078.32
P07339	Cathepsin D OS=Homo sapiens OX=9606 GN=CTSD PE=1 SV=1 - [CATD_HUMAN]	931.724	1165.14	900.585	1507.48	1379.46	46.5503
Q92688	Acidic leucine-rich nuclear phosphoprotein 32 family member B OS=Homo sapiens OX=9606 GN=ANP32B PE=1 SV=1 - [AN32B_HUMAN]	930.063	378.757	917.53	362.104	549.122	563.786
P20962	Parathymosin OS=Homo sapiens OX=9606 GN=PTMS PE=1 SV=2 - [PTMS_HUMAN]	924.939	907.354	976.512	1115.23	473.26	982.499
P00441	Superoxide dismutase [Cu-Zn] OS=Homo sapiens OX=9606 GN=SOD1 PE=1 SV=2 - [SODC_HUMAN]	923.867	511.738	843.152	267.978	781.264	1937.35
P60842	Eukaryotic initiation factor 4A-I OS=Homo sapiens OX=9606 GN=EIF4A1 PE=1 SV=1 - [IF4A1_HUMAN]	915.601	1041.9	847.643	642.293	608.42	556.069
P11216	Glycogen phosphorylase, brain form OS=Homo sapiens OX=9606 GN=PYGB PE=1 SV=5 - [PYGB_HUMAN]	914.54	953.049	684.015	809.201	1319.16	739.227
P23526	Adenosylhomocysteinase OS=Homo sapiens OX=9606 GN=AHCY PE=1 SV=4 - [SAHH_HUMAN]	906.021	1136.81	991.103	869.553	431.437	720.183
P29401	Transketolase OS=Homo sapiens OX=9606 GN=TKT PE=1 SV=3 - [TKT_HUMAN]	900.136	1259.41	1044.09	1033.6	604.458	1581.22
P25705	ATP synthase subunit alpha, mitochondrial OS=Homo sapiens OX=9606 GN=ATP5F1A PE=1 SV=1 - [ATPA_HUMAN]	898.466	822.661	773.255	850.417	775.689	1295.28
P26447	Protein S100-A4 OS=Homo sapiens OX=9606 GN=S100A4 PE=1 SV=1 - [S10A4_HUMAN]	874.655	6454.05	5958.85	3799.05	7645.1	3348.73
P84085	ADP-ribosylation factor 5 OS=Homo sapiens OX=9606 GN=ARF5 PE=1 SV=2 - [ARF5_HUMAN]	871.372	323.071	163.114	349.831	431.918	314.351
P12956	X-ray repair cross-complementing protein 6 OS=Homo sapiens OX=9606 GN=XRCC6 PE=1 SV=2 - [XRCC6_HUMAN]	868.041	959.262	512.637	674.96	1029.42	1092.05
P28066	Proteasome subunit alpha type-5 OS=Homo sapiens OX=9606 GN=PSMA5 PE=1 SV=3 - [PSA5_HUMAN]	855.673	790.299	508.243	1039.94	536.414	1223.92
Q13162	Peroxiredoxin-4 OS=Homo sapiens OX=9606 GN=PRDX4 PE=1 SV=1 - [PRDX4_HUMAN]	850.22	588.431	1747.46	1061.96	221.634	945.854
O60635	Tetraspanin-1 OS=Homo sapiens OX=9606 GN=TSPAN1 PE=1 SV=2 - [TSN1_HUMAN]	840.486	812.791	91.3406	1144.25	1086.06	114.605
Q13126	S-methyl-5'-thioadenosine phosphorylase OS=Homo sapiens OX=9606 GN=MTAP PE=1 SV=2 - [MTAP_HUMAN]	834.697	592.884	555.786	310.163	244.055	366.87
P62316	Small nuclear ribonucleoprotein Sm D2 OS=Homo sapiens OX=9606 GN=SNRPD2 PE=1 SV=1 - [SMD2_HUMAN]	834.482	2130.8	1011.81	678.306	718.944	2551.62
P30084	Enoyl-CoA hydratase, mitochondrial OS=Homo sapiens OX=9606 GN=ECHS1 PE=1 SV=4 - [ECHM_HUMAN]	822.798	803.036	530.399	773.858	470.537	751.359
P29966	Myristoylated alanine-rich C-kinase substrate OS=Homo sapiens OX=9606 GN=MARCKS PE=1 SV=4 - [MARCS_HUMAN]	820.08	119.845	836.203	1323.5	522.742	899.372
Q14240	Eukaryotic initiation factor 4A-II OS=Homo sapiens OX=9606 GN=EIF4A2 PE=1 SV=2 - [IF4A2_HUMAN]	818.184	966.163	716.376	642.293	408.957	450.314
P38117	Electron transfer flavoprotein subunit beta OS=Homo sapiens OX=9606 GN=ETFB PE=1 SV=3 - [ETFB_HUMAN]	817.814	1017.2	873.97	742.944	1479.09	1266.17
P62318	Small nuclear ribonucleoprotein Sm D3 OS=Homo sapiens OX=9606 GN=SNRPD3 PE=1 SV=1 - [SMD3_HUMAN]	816.757	282.281	17.044	444.641	1135.64	609.381
P49321	Nuclear autoantigenic sperm protein OS=Homo sapiens OX=9606 GN=NASP PE=1 SV=2 - [NASP_HUMAN]	807.934	767.481	766.017	208.805	315.606	493.522
Q9NQC3	Reticulon-4 OS=Homo sapiens OX=9606 GN=RTN4 PE=1 SV=2 - [RTN4_HUMAN]	801.535	953.195	729.736	573.486	961.544	193.697
Q9Y6H1	Coiled-coil-helix-coiled-coil-helix domain-containing protein 2 OS=Homo sapiens OX=9606 GN=CHCHD2 PE=1 SV=1 - [CHCH2_HUMAN]	801.322	872.537	522.657	890.099	1181.91	1473.72
P62314	Small nuclear ribonucleoprotein Sm D1 OS=Homo sapiens OX=9606 GN=SNRPD1 PE=1 SV=1 - [SMD1_HUMAN]	799.206	892.66	279.648	7.76439	46.9204	18.8131
P20674	Cytochrome c oxidase subunit 5A, mitochondrial OS=Homo sapiens OX=9606 GN=COX5A PE=1 SV=2 - [COX5A_HUMAN]	798.04	818.338	812.477	1300.28	1268.53	1480.97
P25788	Proteasome subunit alpha type-3 OS=Homo sapiens OX=9606 GN=PSMA3 PE=1 SV=2 - [PSA3_HUMAN]	789.729	656.183	707.047	648.672	185.69	644.753
P49411	Elongation factor Tu, mitochondrial OS=Homo sapiens OX=9606 GN=TUFM PE=1 SV=2 - [EFTU_HUMAN]	788.914	817.416	725.402	634.118	1002.15	1258.2
P62269	40S ribosomal protein S18 OS=Homo sapiens OX=9606 GN=RPS18 PE=1 SV=3 - [RS18_HUMAN]	780.657	666.791	525.914	720.227	741.244	652.04
P84103	Serine/arginine-rich splicing factor 3 OS=Homo sapiens OX=9606 GN=SRSF3 PE=1 SV=1 - [SRSF3_HUMAN]	778.764	796.301	617.356	958.648	875.534	1016.06
Q14103	Heterogeneous nuclear ribonucleoprotein D0 OS=Homo sapiens OX=9606 GN=HNRNPD PE=1 SV=1 - [HNRPD_HUMAN]	777.74	1345.46	797.669	1257.56	795.046	794.376
P53396	ATP-citrate synthase OS=Homo sapiens OX=9606 GN=ACLY PE=1 SV=3 - [ACLY_HUMAN]	776.887	261.921	279.002	310.624	332.908	361.141
P62857	40S ribosomal protein S28 OS=Homo sapiens OX=9606 GN=RPS28 PE=1 SV=1 - [RS28_HUMAN]	774.524	736.354	453.058	14.6108	268.734	671.826
A5A3E0	POTE ankyrin domain family member F OS=Homo sapiens OX=9606 GN=POTEF PE=1 SV=2 - [POTEF_HUMAN]	773.898	5964.06	13483.8	10738	997.942	8473.88
P48735	Isocitrate dehydrogenase [NADP], mitochondrial OS=Homo sapiens OX=9606 GN=IDH2 PE=1 SV=2 - [IDHP_HUMAN]	771.24	805.253	618.265	1047.87	1031	815.361
P31948	Stress-induced-phosphoprotein 1 OS=Homo sapiens OX=9606 GN=STIP1 PE=1 SV=1 - [STIP1_HUMAN]	769.523	995.163	697.186	606.765	991.492	911.989
Q15181	Inorganic pyrophosphatase OS=Homo sapiens OX=9606 GN=PPA1 PE=1 SV=2 - [IPYR_HUMAN]	768.508	782.055	802.869	724.117	131.097	427.511
Q13435	Splicing factor 3B subunit 2 OS=Homo sapiens OX=9606 GN=SF3B2 PE=1 SV=2 - [SF3B2_HUMAN]	761.319	850.096	815.393	789.636	1114.66	1283.13
Q8NC51	Plasminogen activator inhibitor 1 RNA-binding protein OS=Homo sapiens OX=9606 GN=SERBP1 PE=1 SV=2 - [PAIRB_HUMAN]	757.914	375.404	761.63	565.659	319.784	532.629
P62899	60S ribosomal protein L31 OS=Homo sapiens OX=9606 GN=RPL31 PE=1 SV=1 - [RL31_HUMAN]	755.89	717.827	679.764	0	0	0
P05937	Calbindin OS=Homo sapiens OX=9606 GN=CALB1 PE=1 SV=2 - [CALB1_HUMAN]	749.885	597.467	445.049	585.514	617.497	290.9
P22234	Multifunctional protein ADE2 OS=Homo sapiens OX=9606 GN=PAICS PE=1 SV=3 - [PUR6_HUMAN]	748.41	728.044	479.405	661.324	684.942	401.761
P07355	Annexin A2 OS=Homo sapiens OX=9606 GN=ANXA2 PE=1 SV=2 - [ANXA2_HUMAN]	745.706	632.798	751.829	1133.61	1127.13	1677.9
P61247	40S ribosomal protein S3a OS=Homo sapiens OX=9606 GN=RPS3A PE=1 SV=2 - [RS3A_HUMAN]	742.687	758.516	743.126	523.133	849.851	703.745
P23396	40S ribosomal protein S3 OS=Homo sapiens OX=9606 GN=RPS3 PE=1 SV=2 - [RS3_HUMAN]	737.358	465.742	721.069	864.616	724.557	728.485
P15374	Ubiquitin carboxyl-terminal hydrolase isozyme L3 OS=Homo sapiens OX=9606 GN=UCHL3 PE=1 SV=1 - [UCHL3_HUMAN]	735.438	554.756	686.371	499.489	431.089	465.289
P58107	Epiplakin OS=Homo sapiens OX=9606 GN=EPPK1 PE=1 SV=3 - [EPIPL_HUMAN]	733.083	779.094	684.784	219.394	114.356	384.037
O00264	Membrane-associated progesterone receptor component 1 OS=Homo sapiens OX=9606 GN=PGRMC1 PE=1 SV=3 - [PGRC1_HUMAN]	730.877	706.133	616.696	1041.44	488.483	564.351
P28799	Progranulin OS=Homo sapiens OX=9606 GN=GRN PE=1 SV=2 - [GRN_HUMAN]	728.966	519.377	589.874	846.893	363.941	478.728
Q8IZP2	Putative protein FAM10A4 OS=Homo sapiens OX=9606 GN=ST13P4 PE=5 SV=1 - [ST134_HUMAN]	725.577	787.258	750.244	546.998	980.949	698.24
P63208	S-phase kinase-associated protein 1 OS=Homo sapiens OX=9606 GN=SKP1 PE=1 SV=2 - [SKP1_HUMAN]	724.626	613.06	515.536	405.014	757.521	857.093
P42126	Enoyl-CoA delta isomerase 1, mitochondrial OS=Homo sapiens OX=9606 GN=ECI1 PE=1 SV=1 - [ECI1_HUMAN]	721.574	1035.27	765.42	1343.25	1120.36	1056.82
P28072	Proteasome subunit beta type-6 OS=Homo sapiens OX=9606 GN=PSMB6 PE=1 SV=4 - [PSB6_HUMAN]	716.448	467.241	478.068	949.386	921.331	570.585
P13804	Electron transfer flavoprotein subunit alpha, mitochondrial OS=Homo sapiens OX=9606 GN=ETFA PE=1 SV=1 - [ETFA_HUMAN]	710.118	819.469	754.766	738.018	772.325	890.626
Q9H444	Charged multivesicular body protein 4b OS=Homo sapiens OX=9606 GN=CHMP4B PE=1 SV=1 - [CHM4B_HUMAN]	709.19	543.882	764.655	550.783	507.628	593.168
P02765	Alpha-2-HS-glycoprotein OS=Homo sapiens OX=9606 GN=AHSG PE=1 SV=2 - [FETUA_HUMAN]	708.741	1240.99	41.3863	1434.03	2867.22	0.840762
O75390	Citrate synthase, mitochondrial OS=Homo sapiens OX=9606 GN=CS PE=1 SV=2 - [CISY_HUMAN]	707.117	565.245	528.351	579.398	827.632	531.033
Q9Y266	Nuclear migration protein nudC OS=Homo sapiens OX=9606 GN=NUDC PE=1 SV=1 - [NUDC_HUMAN]	700.202	666.476	549.173	702.372	627.829	597.081
Q14498	RNA-binding protein 39 OS=Homo sapiens OX=9606 GN=RBM39 PE=1 SV=2 - [RBM39_HUMAN]	694.218	115.059	91.5463	208.107	144.612	78.5945
Q15758	Neutral amino acid transporter B(0) OS=Homo sapiens OX=9606 GN=SLC1A5 PE=1 SV=2 - [AAAT_HUMAN]	693.684	1205.42	1075.02	664.9	974.784	1814.07
Q15185	Prostaglandin E synthase 3 OS=Homo sapiens OX=9606 GN=PTGES3 PE=1 SV=1 - [TEBP_HUMAN]	693.163	4686.71	3663.71	568.506	2661.33	3592.91
P51149	Ras-related protein Rab-7a OS=Homo sapiens OX=9606 GN=RAB7A PE=1 SV=1 - [RAB7A_HUMAN]	683.605	876.219	775.578	1159.33	725.497	913.774
P62829	60S ribosomal protein L23 OS=Homo sapiens OX=9606 GN=RPL23 PE=1 SV=1 - [RL23_HUMAN]	674.464	277.04	85.1513	0	437.546	0
O14818	Proteasome subunit alpha type-7 OS=Homo sapiens OX=9606 GN=PSMA7 PE=1 SV=1 - [PSA7_HUMAN]	674.442	422.585	806.122	670.02	949.9	898.764
P62263	40S ribosomal protein S14 OS=Homo sapiens OX=9606 GN=RPS14 PE=1 SV=3 - [RS14_HUMAN]	674.211	794.759	362.783	647.058	692.383	687.578
O75533	Splicing factor 3B subunit 1 OS=Homo sapiens OX=9606 GN=SF3B1 PE=1 SV=3 - [SF3B1_HUMAN]	672.632	350.844	272.209	362.113	966.386	356.841
P28074	Proteasome subunit beta type-5 OS=Homo sapiens OX=9606 GN=PSMB5 PE=1 SV=3 - [PSB5_HUMAN]	668.642	484.49	524.22	780.598	487.452	838.871
Q14978	Nucleolar and coiled-body phosphoprotein 1 OS=Homo sapiens OX=9606 GN=NOLC1 PE=1 SV=2 - [NOLC1_HUMAN]	662.288	684.881	661.444	908.741	1147	1021.74
P18085	ADP-ribosylation factor 4 OS=Homo sapiens OX=9606 GN=ARF4 PE=1 SV=3 - [ARF4_HUMAN]	658.762	169.772	93.7659	112.421	92.0613	92.1649
P12429	Annexin A3 OS=Homo sapiens OX=9606 GN=ANXA3 PE=1 SV=3 - [ANXA3_HUMAN]	658.362	318.46	600.819	1316.68	1370.34	311.356
Q13011	Delta(3,5)-Delta(2,4)-dienoyl-CoA isomerase, mitochondrial OS=Homo sapiens OX=9606 GN=ECH1 PE=1 SV=2 - [ECH1_HUMAN]	656.277	628.511	589.812	1031.62	852.675	941.069
P50502	Hsc70-interacting protein OS=Homo sapiens OX=9606 GN=ST13 PE=1 SV=2 - [F10A1_HUMAN]	651.081	703.251	750.244	704.154	743.921	868.685
P25786	Proteasome subunit alpha type-1 OS=Homo sapiens OX=9606 GN=PSMA1 PE=1 SV=1 - [PSA1_HUMAN]	642.524	539.495	611.854	800.234	435.093	679.213
P09972	Fructose-bisphosphate aldolase C OS=Homo sapiens OX=9606 GN=ALDOC PE=1 SV=2 - [ALDOC_HUMAN]	641.479	509.568	301.161	369.708	439.868	21.2505
P25398	40S ribosomal protein S12 OS=Homo sapiens OX=9606 GN=RPS12 PE=1 SV=3 - [RS12_HUMAN]	641.108	493.609	257.034	708.096	473.093	602.399
Q15637	Splicing factor 1 OS=Homo sapiens OX=9606 GN=SF1 PE=1 SV=4 - [SF01_HUMAN]	639.806	508.998	662.641	455.625	634.97	1022.19
P18669	Phosphoglycerate mutase 1 OS=Homo sapiens OX=9606 GN=PGAM1 PE=1 SV=2 - [PGAM1_HUMAN]	639.152	682.895	299.165	693.454	479.405	599.683
Q7Z2K6	Endoplasmic reticulum metallopeptidase 1 OS=Homo sapiens OX=9606 GN=ERMP1 PE=1 SV=2 - [ERMP1_HUMAN]	630.673	68.6626	599.009	849.831	142.789	268.053
P24534	Elongation factor 1-beta OS=Homo sapiens OX=9606 GN=EEF1B2 PE=1 SV=3 - [EF1B_HUMAN]	628.805	17.7004	328.839	233.534	161.767	40.3949
Q96AE4	Far upstream element-binding protein 1 OS=Homo sapiens OX=9606 GN=FUBP1 PE=1 SV=3 - [FUBP1_HUMAN]	627.32	713.186	635.901	705.234	595.454	787.056
Q00610	Clathrin heavy chain 1 OS=Homo sapiens OX=9606 GN=CLTC PE=1 SV=5 - [CLH1_HUMAN]	626.606	695.463	515.295	798.414	573.564	1181.89
P31943	Heterogeneous nuclear ribonucleoprotein H OS=Homo sapiens OX=9606 GN=HNRNPH1 PE=1 SV=4 - [HNRH1_HUMAN]	625.304	567.097	635.624	794.998	657.707	609.121
P49327	Fatty acid synthase OS=Homo sapiens OX=9606 GN=FASN PE=1 SV=3 - [FAS_HUMAN]	624.548	678.616	653.41	642.524	636.143	697.679
Q9H3Z4	DnaJ homolog subfamily C member 5 OS=Homo sapiens OX=9606 GN=DNAJC5 PE=1 SV=1 - [DNJC5_HUMAN]	622.122	596.584	574.412	103.645	383.963	371.623
Q01518	Adenylyl cyclase-associated protein 1 OS=Homo sapiens OX=9606 GN=CAP1 PE=1 SV=5 - [CAP1_HUMAN]	619.767	565.044	472.164	491.069	523.178	521.187
P46781	40S ribosomal protein S9 OS=Homo sapiens OX=9606 GN=RPS9 PE=1 SV=3 - [RS9_HUMAN]	618.399	577.469	609.496	324.362	361.294	398.226
Q99873	Protein arginine N-methyltransferase 1 OS=Homo sapiens OX=9606 GN=PRMT1 PE=1 SV=3 - [ANM1_HUMAN]	617.332	597.307	381.156	616.025	217.26	712.442
P60866	40S ribosomal protein S20 OS=Homo sapiens OX=9606 GN=RPS20 PE=1 SV=1 - [RS20_HUMAN]	612.826	715.29	439.049	1263.57	196.935	1249.16
P08195	4F2 cell-surface antigen heavy chain OS=Homo sapiens OX=9606 GN=SLC3A2 PE=1 SV=3 - [4F2_HUMAN]	609.82	642.11	473.668	1131.12	785.554	1026.69
P12004	Proliferating cell nuclear antigen OS=Homo sapiens OX=9606 GN=PCNA PE=1 SV=1 - [PCNA_HUMAN]	609.156	515.787	770.103	308.994	601.153	842.277
Q99497	Protein/nucleic acid deglycase DJ-1 OS=Homo sapiens OX=9606 GN=PARK7 PE=1 SV=2 - [PARK7_HUMAN]	608.599	934.201	868.589	571.534	525.37	486.648
P11940	Polyadenylate-binding protein 1 OS=Homo sapiens OX=9606 GN=PABPC1 PE=1 SV=2 - [PABP1_HUMAN]	608.209	629.479	585.45	488.371	490.471	241.522
P62241	40S ribosomal protein S8 OS=Homo sapiens OX=9606 GN=RPS8 PE=1 SV=2 - [RS8_HUMAN]	607.838	571.366	726.228	1133.91	738.394	1426.07
Q09028	Histone-binding protein RBBP4 OS=Homo sapiens OX=9606 GN=RBBP4 PE=1 SV=3 - [RBBP4_HUMAN]	603.834	510.484	535.43	639.323	196.169	519.201
P63220	40S ribosomal protein S21 OS=Homo sapiens OX=9606 GN=RPS21 PE=1 SV=1 - [RS21_HUMAN]	603.259	654.401	552.116	50.0767	879.079	1708.08
P52565	Rho GDP-dissociation inhibitor 1 OS=Homo sapiens OX=9606 GN=ARHGDIA PE=1 SV=3 - [GDIR1_HUMAN]	601.377	596.685	488.835	296.329	271.333	587.504
Q14444	Caprin-1 OS=Homo sapiens OX=9606 GN=CAPRIN1 PE=1 SV=2 - [CAPR1_HUMAN]	597.83	613.952	431.623	273.237	55.2645	68.4765
P50990	T-complex protein 1 subunit theta OS=Homo sapiens OX=9606 GN=CCT8 PE=1 SV=4 - [TCPQ_HUMAN]	597.405	598.16	547.404	516.728	672.659	666.839
Q86V81	THO complex subunit 4 OS=Homo sapiens OX=9606 GN=ALYREF PE=1 SV=3 - [THOC4_HUMAN]	595.292	217.488	562.294	878.855	1255.13	58.9046
P62424	60S ribosomal protein L7a OS=Homo sapiens OX=9606 GN=RPL7A PE=1 SV=2 - [RL7A_HUMAN]	591.993	213.732	263.177	409.011	295.275	291.659
O95758	Polypyrimidine tract-binding protein 3 OS=Homo sapiens OX=9606 GN=PTBP3 PE=1 SV=2 - [PTBP3_HUMAN]	591.764	28.746	310.255	92.421	23.2263	784.054
P23588	Eukaryotic translation initiation factor 4B OS=Homo sapiens OX=9606 GN=EIF4B PE=1 SV=2 - [IF4B_HUMAN]	590.65	149.514	748.268	188.774	234.377	265.805
Q9GZT3	SRA stem-loop-interacting RNA-binding protein, mitochondrial OS=Homo sapiens OX=9606 GN=SLIRP PE=1 SV=1 - [SLIRP_HUMAN]	587.568	87.1204	296.005	710.271	109.244	946.821
P52815	39S ribosomal protein L12, mitochondrial OS=Homo sapiens OX=9606 GN=MRPL12 PE=1 SV=2 - [RM12_HUMAN]	587.116	1062.36	414.095	853.561	179.539	1052.1
Q07021	Complement component 1 Q subcomponent-binding protein, mitochondrial OS=Homo sapiens OX=9606 GN=C1QBP PE=1 SV=1 - [C1QBP_HUMAN]	586.652	814.895	984.186	1324.45	2702.76	679.097
Q02878	60S ribosomal protein L6 OS=Homo sapiens OX=9606 GN=RPL6 PE=1 SV=3 - [RL6_HUMAN]	582.072	584.166	390.563	467.237	410.077	503.695
Q9UHB6	LIM domain and actin-binding protein 1 OS=Homo sapiens OX=9606 GN=LIMA1 PE=1 SV=1 - [LIMA1_HUMAN]	581.811	599.413	518.545	423.52	413.614	644.356
P11413	Glucose-6-phosphate 1-dehydrogenase OS=Homo sapiens OX=9606 GN=G6PD PE=1 SV=4 - [G6PD_HUMAN]	580.85	681.525	547.9	634.871	690.911	685.997
P61289	Proteasome activator complex subunit 3 OS=Homo sapiens OX=9606 GN=PSME3 PE=1 SV=1 - [PSME3_HUMAN]	579.196	461.285	477.707	329.99	328.895	408.68
P56470	Galectin-4 OS=Homo sapiens OX=9606 GN=LGALS4 PE=1 SV=1 - [LEG4_HUMAN]	579.017	593.677	289.057	107.747	200.855	159.587
P42704	Leucine-rich PPR motif-containing protein, mitochondrial OS=Homo sapiens OX=9606 GN=LRPPRC PE=1 SV=3 - [LPPRC_HUMAN]	578.891	625.122	591.429	891.202	859.005	1053.52
P84090	Enhancer of rudimentary homolog OS=Homo sapiens OX=9606 GN=ERH PE=1 SV=1 - [ERH_HUMAN]	578.804	966.664	599.233	952.636	275.321	1635.29
Q14980	Nuclear mitotic apparatus protein 1 OS=Homo sapiens OX=9606 GN=NUMA1 PE=1 SV=2 - [NUMA1_HUMAN]	578.601	601.33	566.851	740.112	778.506	899.73
P05023	Sodium/potassium-transporting ATPase subunit alpha-1 OS=Homo sapiens OX=9606 GN=ATP1A1 PE=1 SV=1 - [AT1A1_HUMAN]	577.491	680.727	531.742	590.034	713.885	1070.47
P83916	Chromobox protein homolog 1 OS=Homo sapiens OX=9606 GN=CBX1 PE=1 SV=1 - [CBX1_HUMAN]	574.314	36.3378	348.916	874.465	1255.86	629.892
P30044	Peroxiredoxin-5, mitochondrial OS=Homo sapiens OX=9606 GN=PRDX5 PE=1 SV=4 - [PRDX5_HUMAN]	566.047	487.108	518.215	213.74	6.99269	536.108
P62081	40S ribosomal protein S7 OS=Homo sapiens OX=9606 GN=RPS7 PE=1 SV=1 - [RS7_HUMAN]	564.774	472.412	1519.06	344.224	457.229	231.219
P62249	40S ribosomal protein S16 OS=Homo sapiens OX=9606 GN=RPS16 PE=1 SV=2 - [RS16_HUMAN]	564.199	299.571	222.649	377.328	236.897	109.995
P40227	T-complex protein 1 subunit zeta OS=Homo sapiens OX=9606 GN=CCT6A PE=1 SV=3 - [TCPZ_HUMAN]	562.204	295.239	499.103	181.278	362.545	636.448
O14737	Programmed cell death protein 5 OS=Homo sapiens OX=9606 GN=PDCD5 PE=1 SV=3 - [PDCD5_HUMAN]	561.474	418.933	267.275	513.323	361.127	551.02
P39019	40S ribosomal protein S19 OS=Homo sapiens OX=9606 GN=RPS19 PE=1 SV=2 - [RS19_HUMAN]	560.642	658.919	628.805	1104.5	996.978	1093.18
Q99584	Protein S100-A13 OS=Homo sapiens OX=9606 GN=S100A13 PE=1 SV=1 - [S10AD_HUMAN]	554.14	554.987	555.834	0	0	405.08
Q8NBS9	Thioredoxin domain-containing protein 5 OS=Homo sapiens OX=9606 GN=TXNDC5 PE=1 SV=2 - [TXND5_HUMAN]	553.298	409.35	414.953	1136.32	753.085	1131.32
P63244	Receptor of activated protein C kinase 1 OS=Homo sapiens OX=9606 GN=RACK1 PE=1 SV=3 - [RACK1_HUMAN]	551.407	614.061	582.014	625.675	443.917	590.106
P00367	Glutamate dehydrogenase 1, mitochondrial OS=Homo sapiens OX=9606 GN=GLUD1 PE=1 SV=2 - [DHE3_HUMAN]	551.141	579.002	516.903	645.956	733.756	855.461
P09622	Dihydrolipoyl dehydrogenase, mitochondrial OS=Homo sapiens OX=9606 GN=DLD PE=1 SV=2 - [DLDH_HUMAN]	551.088	401.45	367.007	441.318	683.463	403.723
O95777	U6 snRNA-associated Sm-like protein LSm8 OS=Homo sapiens OX=9606 GN=LSM8 PE=1 SV=3 - [LSM8_HUMAN]	548.855	344.117	139.38	300.895	524.089	840.498
P50238	Cysteine-rich protein 1 OS=Homo sapiens OX=9606 GN=CRIP1 PE=1 SV=3 - [CRIP1_HUMAN]	548.06	7.18599	1088.93	0	0	0
Q02790	Peptidyl-prolyl cis-trans isomerase FKBP4 OS=Homo sapiens OX=9606 GN=FKBP4 PE=1 SV=3 - [FKBP4_HUMAN]	546.832	470.642	525.481	516.696	364.488	664.31
P12236	ADP/ATP translocase 3 OS=Homo sapiens OX=9606 GN=SLC25A6 PE=1 SV=4 - [ADT3_HUMAN]	546.801	577.559	463.889	946.246	677.318	1148.84
P05141	ADP/ATP translocase 2 OS=Homo sapiens OX=9606 GN=SLC25A5 PE=1 SV=7 - [ADT2_HUMAN]	546.801	577.559	474.423	946.246	677.318	1148.84
P30041	Peroxiredoxin-6 OS=Homo sapiens OX=9606 GN=PRDX6 PE=1 SV=3 - [PRDX6_HUMAN]	546.641	455.225	545.47	428.846	452.922	516.462
P12830	Cadherin-1 OS=Homo sapiens OX=9606 GN=CDH1 PE=1 SV=3 - [CADH1_HUMAN]	544.783	570.341	199.05	1138.18	516.618	501.392
P22314	Ubiquitin-like modifier-activating enzyme 1 OS=Homo sapiens OX=9606 GN=UBA1 PE=1 SV=3 - [UBA1_HUMAN]	544.372	478.496	494.251	488.584	472.724	407.491
P55795	Heterogeneous nuclear ribonucleoprotein H2 OS=Homo sapiens OX=9606 GN=HNRNPH2 PE=1 SV=1 - [HNRH2_HUMAN]	543.923	518.674	635.624	550.123	493.721	506.066
Q9P0L0	Vesicle-associated membrane protein-associated protein A OS=Homo sapiens OX=9606 GN=VAPA PE=1 SV=3 - [VAPA_HUMAN]	543.355	243.328	297.309	321.447	402.455	303.311
Q15293	Reticulocalbin-1 OS=Homo sapiens OX=9606 GN=RCN1 PE=1 SV=1 - [RCN1_HUMAN]	542.389	456.416	346.058	745.077	1365.57	665.56
P62913	60S ribosomal protein L11 OS=Homo sapiens OX=9606 GN=RPL11 PE=1 SV=2 - [RL11_HUMAN]	538.473	439.006	389.667	583.309	327.723	72.1369
Q8WW12	PEST proteolytic signal-containing nuclear protein OS=Homo sapiens OX=9606 GN=PCNP PE=1 SV=2 - [PCNP_HUMAN]	536.738	674.875	357.893	558.174	385.063	378.815
Q9UHV9	Prefoldin subunit 2 OS=Homo sapiens OX=9606 GN=PFDN2 PE=1 SV=1 - [PFD2_HUMAN]	535.526	485.301	471.806	881.934	550.604	279.227
Q9NYF8	Bcl-2-associated transcription factor 1 OS=Homo sapiens OX=9606 GN=BCLAF1 PE=1 SV=2 - [BCLF1_HUMAN]	535.174	626.195	353.02	592.441	261.594	973.967
Q9UKK9	ADP-sugar pyrophosphatase OS=Homo sapiens OX=9606 GN=NUDT5 PE=1 SV=1 - [NUDT5_HUMAN]	533.06	787.581	620.272	390.127	579.123	279.751
P35579	Myosin-9 OS=Homo sapiens OX=9606 GN=MYH9 PE=1 SV=4 - [MYH9_HUMAN]	531.183	493.571	521.599	515.886	451.729	426.031
A8MWD9	Putative small nuclear ribonucleoprotein G-like protein 15 OS=Homo sapiens OX=9606 GN=SNRPGP15 PE=5 SV=2 - [RUXGL_HUMAN]	530.652	1367.19	888.881	1642.82	1790.95	1553.84
P18124	60S ribosomal protein L7 OS=Homo sapiens OX=9606 GN=RPL7 PE=1 SV=1 - [RL7_HUMAN]	525.94	512.179	484.557	446.297	405.544	447.965
O95994	Anterior gradient protein 2 homolog OS=Homo sapiens OX=9606 GN=AGR2 PE=1 SV=1 - [AGR2_HUMAN]	525.854	318.914	517.315	619.668	858.873	935.4
P50991	T-complex protein 1 subunit delta OS=Homo sapiens OX=9606 GN=CCT4 PE=1 SV=4 - [TCPD_HUMAN]	525.258	464.572	377.307	218.318	293.165	457.174
Q08J23	RNA cytosine C(5)-methyltransferase NSUN2 OS=Homo sapiens OX=9606 GN=NSUN2 PE=1 SV=2 - [NSUN2_HUMAN]	522.484	75.9319	124.789	797.871	40.8262	146.844
P54886	Delta-1-pyrroline-5-carboxylate synthase OS=Homo sapiens OX=9606 GN=ALDH18A1 PE=1 SV=2 - [P5CS_HUMAN]	522.473	564.698	426.633	642.66	371.954	735.962
P01009	Alpha-1-antitrypsin OS=Homo sapiens OX=9606 GN=SERPINA1 PE=1 SV=3 - [A1AT_HUMAN]	521.601	1189.22	187.992	617.589	697.387	886.615
Q96PX8	SLIT and NTRK-like protein 1 OS=Homo sapiens OX=9606 GN=SLITRK1 PE=1 SV=2 - [SLIK1_HUMAN]	520.57	533.109	498.73	0	603.741	0
P63165	Small ubiquitin-related modifier 1 OS=Homo sapiens OX=9606 GN=SUMO1 PE=1 SV=1 - [SUMO1_HUMAN]	520.25	160.155	564.652	160.189	847.775	934.58
P13010	X-ray repair cross-complementing protein 5 OS=Homo sapiens OX=9606 GN=XRCC5 PE=1 SV=3 - [XRCC5_HUMAN]	519.143	365.631	253.439	389.825	301.813	66.9432
P27701	CD82 antigen OS=Homo sapiens OX=9606 GN=CD82 PE=1 SV=1 - [CD82_HUMAN]	518.907	361.977	506.206	187.891	24.5091	312.822
Q9BUJ2	Heterogeneous nuclear ribonucleoprotein U-like protein 1 OS=Homo sapiens OX=9606 GN=HNRNPUL1 PE=1 SV=2 - [HNRL1_HUMAN]	518.708	550.144	433.67	559.856	670.232	729.223
P38919	Eukaryotic initiation factor 4A-III OS=Homo sapiens OX=9606 GN=EIF4A3 PE=1 SV=4 - [IF4A3_HUMAN]	517.725	552.231	492.091	307.206	171.822	333.531
P30740	Leukocyte elastase inhibitor OS=Homo sapiens OX=9606 GN=SERPINB1 PE=1 SV=1 - [ILEU_HUMAN]	515.765	614.001	370.434	94.2239	195.909	573.641
Q9Y2Q3	Glutathione S-transferase kappa 1 OS=Homo sapiens OX=9606 GN=GSTK1 PE=1 SV=3 - [GSTK1_HUMAN]	514.815	341.855	83.5077	105.832	123.983	94.4772
Q9HAV0	Guanine nucleotide-binding protein subunit beta-4 OS=Homo sapiens OX=9606 GN=GNB4 PE=1 SV=3 - [GBB4_HUMAN]	514.462	684.279	599.37	618.772	271.744	445.258
P78371	T-complex protein 1 subunit beta OS=Homo sapiens OX=9606 GN=CCT2 PE=1 SV=4 - [TCPB_HUMAN]	512.988	570.896	444.161	228.001	195.422	171.523
P49368	T-complex protein 1 subunit gamma OS=Homo sapiens OX=9606 GN=CCT3 PE=1 SV=4 - [TCPG_HUMAN]	510.141	626.315	416.367	570.529	673.851	516.223
P48509	CD151 antigen OS=Homo sapiens OX=9606 GN=CD151 PE=1 SV=3 - [CD151_HUMAN]	508.81	838.106	568.379	870.395	625.215	930.684
Q32MZ4	Leucine-rich repeat flightless-interacting protein 1 OS=Homo sapiens OX=9606 GN=LRRFIP1 PE=1 SV=2 - [LRRF1_HUMAN]	508.404	460.315	411.711	325.983	274.335	424.6
P49773	Histidine triad nucleotide-binding protein 1 OS=Homo sapiens OX=9606 GN=HINT1 PE=1 SV=2 - [HINT1_HUMAN]	508.234	49.9456	279.09	250.404	1053.01	316.826
P34932	Heat shock 70 kDa protein 4 OS=Homo sapiens OX=9606 GN=HSPA4 PE=1 SV=4 - [HSP74_HUMAN]	507.224	512.284	520.855	386.868	482.437	772.31
O95881	Thioredoxin domain-containing protein 12 OS=Homo sapiens OX=9606 GN=TXNDC12 PE=1 SV=1 - [TXD12_HUMAN]	505.01	282.209	450.865	458.606	623.293	737.306
P19105	Myosin regulatory light chain 12A OS=Homo sapiens OX=9606 GN=MYL12A PE=1 SV=2 - [ML12A_HUMAN]	504.493	762.95	478.877	427.593	557.274	486.011
P26368	Splicing factor U2AF 65 kDa subunit OS=Homo sapiens OX=9606 GN=U2AF2 PE=1 SV=4 - [U2AF2_HUMAN]	502.735	401.787	445.784	582.132	800.798	1016.42
Q12931	Heat shock protein 75 kDa, mitochondrial OS=Homo sapiens OX=9606 GN=TRAP1 PE=1 SV=3 - [TRAP1_HUMAN]	502.524	606.707	454.44	1112.91	701.8	709.754
P09497	Clathrin light chain B OS=Homo sapiens OX=9606 GN=CLTB PE=1 SV=1 - [CLCB_HUMAN]	501.223	656.914	618.3	534.407	738.87	329.943
P29373	Cellular retinoic acid-binding protein 2 OS=Homo sapiens OX=9606 GN=CRABP2 PE=1 SV=2 - [RABP2_HUMAN]	500.135	400.807	416.052	522.446	31.0972	495.014
P20618	Proteasome subunit beta type-1 OS=Homo sapiens OX=9606 GN=PSMB1 PE=1 SV=2 - [PSB1_HUMAN]	498.199	428.139	650.72	154.347	820.357	330.284
O75874	Isocitrate dehydrogenase [NADP] cytoplasmic OS=Homo sapiens OX=9606 GN=IDH1 PE=1 SV=2 - [IDHC_HUMAN]	490.116	695.749	640.872	523.97	705.26	503.284
P15880	40S ribosomal protein S2 OS=Homo sapiens OX=9606 GN=RPS2 PE=1 SV=2 - [RS2_HUMAN]	488.926	542.345	369.47	509.078	436.687	208.75
Q15029	116 kDa U5 small nuclear ribonucleoprotein component OS=Homo sapiens OX=9606 GN=EFTUD2 PE=1 SV=1 - [U5S1_HUMAN]	488.223	85.6117	492.621	582.68	145.347	244.742
P26599	Polypyrimidine tract-binding protein 1 OS=Homo sapiens OX=9606 GN=PTBP1 PE=1 SV=1 - [PTBP1_HUMAN]	482.081	173.935	130.473	161.59	275.92	358.316
Q01469	Fatty acid-binding protein 5 OS=Homo sapiens OX=9606 GN=FABP5 PE=1 SV=3 - [FABP5_HUMAN]	481.54	487.848	297.874	464.154	434.753	493.555
Q16576	Histone-binding protein RBBP7 OS=Homo sapiens OX=9606 GN=RBBP7 PE=1 SV=1 - [RBBP7_HUMAN]	480.892	404.62	407.696	772.919	447.761	651.456
Q96C19	EF-hand domain-containing protein D2 OS=Homo sapiens OX=9606 GN=EFHD2 PE=1 SV=1 - [EFHD2_HUMAN]	480.866	337.499	455.704	648.716	359.196	98.6805
Q9Y2B0	Protein canopy homolog 2 OS=Homo sapiens OX=9606 GN=CNPY2 PE=1 SV=1 - [CNPY2_HUMAN]	480.265	447.113	532.572	845.77	865.839	671.663
P60900	Proteasome subunit alpha type-6 OS=Homo sapiens OX=9606 GN=PSMA6 PE=1 SV=1 - [PSA6_HUMAN]	479.91	654.866	655.226	530.813	891.218	344.115
P50395	Rab GDP dissociation inhibitor beta OS=Homo sapiens OX=9606 GN=GDI2 PE=1 SV=2 - [GDIB_HUMAN]	479.214	452.1	582.761	561.96	500.367	405.763
Q15365	Poly(rC)-binding protein 1 OS=Homo sapiens OX=9606 GN=PCBP1 PE=1 SV=2 - [PCBP1_HUMAN]	477.756	570.564	614.733	720.772	237.467	259.675
Q9Y4L1	Hypoxia up-regulated protein 1 OS=Homo sapiens OX=9606 GN=HYOU1 PE=1 SV=1 - [HYOU1_HUMAN]	477.747	501.553	611.112	846.617	873.417	999.168
P52597	Heterogeneous nuclear ribonucleoprotein F OS=Homo sapiens OX=9606 GN=HNRNPF PE=1 SV=3 - [HNRPF_HUMAN]	473.67	248.917	551.879	994.345	151.922	765.802
Q8TCT9	Minor histocompatibility antigen H13 OS=Homo sapiens OX=9606 GN=HM13 PE=1 SV=1 - [HM13_HUMAN]	471.777	131.243	384.377	499.313	660.525	83.0812
P09525	Annexin A4 OS=Homo sapiens OX=9606 GN=ANXA4 PE=1 SV=4 - [ANXA4_HUMAN]	471.025	568.636	569.743	706.855	918.504	1044.7
O95292	Vesicle-associated membrane protein-associated protein B/C OS=Homo sapiens OX=9606 GN=VAPB PE=1 SV=3 - [VAPB_HUMAN]	468.488	162.526	242.009	192.424	123.473	261.109
P07477	Trypsin-1 OS=Homo sapiens OX=9606 GN=PRSS1 PE=1 SV=1 - [TRY1_HUMAN]	467.689	542.209	419.049	296.546	31.9309	561.162
P62906	60S ribosomal protein L10a OS=Homo sapiens OX=9606 GN=RPL10A PE=1 SV=2 - [RL10A_HUMAN]	467.645	316.439	63.3679	323.795	311.487	314.907
P00167	Cytochrome b5 OS=Homo sapiens OX=9606 GN=CYB5A PE=1 SV=2 - [CYB5_HUMAN]	466.796	657.244	556.905	428.318	913.501	421.804
O00505	Importin subunit alpha-4 OS=Homo sapiens OX=9606 GN=KPNA3 PE=1 SV=2 - [IMA4_HUMAN]	465.158	202.277	68.0988	338.35	310.952	373.369
Q9UQ35	Serine/arginine repetitive matrix protein 2 OS=Homo sapiens OX=9606 GN=SRRM2 PE=1 SV=2 - [SRRM2_HUMAN]	464.032	556.176	438.897	409.945	387.3	709.679
Q9Y230	RuvB-like 2 OS=Homo sapiens OX=9606 GN=RUVBL2 PE=1 SV=3 - [RUVB2_HUMAN]	463.234	515.739	460.681	423.776	428.975	497.621
P55011	Solute carrier family 12 member 2 OS=Homo sapiens OX=9606 GN=SLC12A2 PE=1 SV=1 - [S12A2_HUMAN]	463.024	656.159	701.981	673.636	794.074	712.39
Q9BXT5	Testis-expressed protein 15 OS=Homo sapiens OX=9606 GN=TEX15 PE=1 SV=2 - [TEX15_HUMAN]	458.636	481.666	498.887	0	0	0
P05386	60S acidic ribosomal protein P1 OS=Homo sapiens OX=9606 GN=RPLP1 PE=1 SV=1 - [RLA1_HUMAN]	458.319	0	0	324.918	6.25074	1109.81
Q99714	3-hydroxyacyl-CoA dehydrogenase type-2 OS=Homo sapiens OX=9606 GN=HSD17B10 PE=1 SV=3 - [HCD2_HUMAN]	456.714	372.779	431.934	424.584	423.851	707.371
P08865	40S ribosomal protein SA OS=Homo sapiens OX=9606 GN=RPSA PE=1 SV=4 - [RSSA_HUMAN]	455.591	372.223	293.819	474.805	420.625	546.814
P62753	40S ribosomal protein S6 OS=Homo sapiens OX=9606 GN=RPS6 PE=1 SV=1 - [RS6_HUMAN]	455.249	521.957	97.597	338.6	477.318	309.206
P62310	U6 snRNA-associated Sm-like protein LSm3 OS=Homo sapiens OX=9606 GN=LSM3 PE=1 SV=2 - [LSM3_HUMAN]	454.951	429.758	480.144	730.212	707.837	752.587
O00515	Ladinin-1 OS=Homo sapiens OX=9606 GN=LAD1 PE=1 SV=2 - [LAD1_HUMAN]	453.999	301.034	298.67	302.775	403.352	293.913
P62244	40S ribosomal protein S15a OS=Homo sapiens OX=9606 GN=RPS15A PE=1 SV=2 - [RS15A_HUMAN]	453.847	425.893	421.88	0	0	397.886
P13747	HLA class I histocompatibility antigen, alpha chain E OS=Homo sapiens OX=9606 GN=HLA-E PE=1 SV=4 - [HLAE_HUMAN]	450.208	483.289	398.19	3.47294	18.059	5.67968
P05556	Integrin beta-1 OS=Homo sapiens OX=9606 GN=ITGB1 PE=1 SV=2 - [ITB1_HUMAN]	449.186	453.214	372.289	504.869	594.66	662.39
Q13838	Spliceosome RNA helicase DDX39B OS=Homo sapiens OX=9606 GN=DDX39B PE=1 SV=1 - [DX39B_HUMAN]	449.009	342.539	367.091	681.612	692.167	525.676
P61586	Transforming protein RhoA OS=Homo sapiens OX=9606 GN=RHOA PE=1 SV=1 - [RHOA_HUMAN]	448.983	306.316	391.339	479.895	476.378	710.278
P08134	Rho-related GTP-binding protein RhoC OS=Homo sapiens OX=9606 GN=RHOC PE=1 SV=1 - [RHOC_HUMAN]	448.983	235.026	432.873	712.714	516.668	613.415
P30837	Aldehyde dehydrogenase X, mitochondrial OS=Homo sapiens OX=9606 GN=ALDH1B1 PE=1 SV=3 - [AL1B1_HUMAN]	448.15	60.7782	98.0838	475.964	88.7251	634.297
P46940	Ras GTPase-activating-like protein IQGAP1 OS=Homo sapiens OX=9606 GN=IQGAP1 PE=1 SV=1 - [IQGA1_HUMAN]	447.835	465.51	308.236	574.124	340.248	855.581
P02786	Transferrin receptor protein 1 OS=Homo sapiens OX=9606 GN=TFRC PE=1 SV=2 - [TFR1_HUMAN]	445.798	430.91	324.2	395.511	369.522	433.473
P52209	6-phosphogluconate dehydrogenase, decarboxylating OS=Homo sapiens OX=9606 GN=PGD PE=1 SV=3 - [6PGD_HUMAN]	445.565	350.936	164.104	306.97	329.42	382.549
P02795	Metallothionein-2 OS=Homo sapiens OX=9606 GN=MT2A PE=1 SV=1 - [MT2_HUMAN]	445.136	436.211	215.92	352.615	347.119	401.98
Q92945	Far upstream element-binding protein 2 OS=Homo sapiens OX=9606 GN=KHSRP PE=1 SV=4 - [FUBP2_HUMAN]	444.354	458.266	337.173	556.127	571.837	634.297
P12277	Creatine kinase B-type OS=Homo sapiens OX=9606 GN=CKB PE=1 SV=1 - [KCRB_HUMAN]	443.772	508.471	237.62	195.478	188.26	207.174
P17987	T-complex protein 1 subunit alpha OS=Homo sapiens OX=9606 GN=TCP1 PE=1 SV=1 - [TCPA_HUMAN]	442.913	480.185	275.258	156.815	479.944	525.862
P55884	Eukaryotic translation initiation factor 3 subunit B OS=Homo sapiens OX=9606 GN=EIF3B PE=1 SV=3 - [EIF3B_HUMAN]	442.334	420.95	332.179	378.012	339.041	441.472
P62280	40S ribosomal protein S11 OS=Homo sapiens OX=9606 GN=RPS11 PE=1 SV=3 - [RS11_HUMAN]	442.248	441.764	399.589	297.723	48.4764	459.122
Q13428	Treacle protein OS=Homo sapiens OX=9606 GN=TCOF1 PE=1 SV=3 - [TCOF_HUMAN]	441.103	496.799	624.088	510.86	624.705	838.289
P09651	Heterogeneous nuclear ribonucleoprotein A1 OS=Homo sapiens OX=9606 GN=HNRNPA1 PE=1 SV=5 - [ROA1_HUMAN]	440.968	676.988	133.54	381.96	596.054	1154.41
P62851	40S ribosomal protein S25 OS=Homo sapiens OX=9606 GN=RPS25 PE=1 SV=1 - [RS25_HUMAN]	439.465	597.785	844.033	588.728	9.40984	299.069
P52272	Heterogeneous nuclear ribonucleoprotein M OS=Homo sapiens OX=9606 GN=HNRNPM PE=1 SV=3 - [HNRPM_HUMAN]	438.595	615.516	478.748	843.201	783.111	627.396
P26373	60S ribosomal protein L13 OS=Homo sapiens OX=9606 GN=RPL13 PE=1 SV=4 - [RL13_HUMAN]	436.059	300.082	297.369	32.5382	54.6057	59.5778
Q13243	Serine/arginine-rich splicing factor 5 OS=Homo sapiens OX=9606 GN=SRSF5 PE=1 SV=1 - [SRSF5_HUMAN]	435.936	438.002	89.6924	151.205	342.486	1657.01
Q9UKV3	Apoptotic chromatin condensation inducer in the nucleus OS=Homo sapiens OX=9606 GN=ACIN1 PE=1 SV=2 - [ACINU_HUMAN]	435.692	293.235	359.521	473.03	449.239	317.196
O43493	Trans-Golgi network integral membrane protein 2 OS=Homo sapiens OX=9606 GN=TGOLN2 PE=1 SV=4 - [TGON2_HUMAN]	434.42	326.346	263.756	416.541	397.848	184.322
Q13404	Ubiquitin-conjugating enzyme E2 variant 1 OS=Homo sapiens OX=9606 GN=UBE2V1 PE=1 SV=2 - [UB2V1_HUMAN]	433.14	276.606	420.08	502.544	21.7648	574.429
P47895	Aldehyde dehydrogenase family 1 member A3 OS=Homo sapiens OX=9606 GN=ALDH1A3 PE=1 SV=2 - [AL1A3_HUMAN]	425.581	223.821	22.0601	1374.7	51.039	824.815
P62750	60S ribosomal protein L23a OS=Homo sapiens OX=9606 GN=RPL23A PE=1 SV=1 - [RL23A_HUMAN]	424.584	374.368	402.625	542.82	213.772	128.89
P62879	Guanine nucleotide-binding protein G(I)/G(S)/G(T) subunit beta-2 OS=Homo sapiens OX=9606 GN=GNB2 PE=1 SV=3 - [GBB2_HUMAN]	422.788	684.279	126.098	618.772	264.21	86.0564
P62873	Guanine nucleotide-binding protein G(I)/G(S)/G(T) subunit beta-1 OS=Homo sapiens OX=9606 GN=GNB1 PE=1 SV=3 - [GBB1_HUMAN]	422.788	357.181	86.239	634.811	291.113	184.57
P21926	CD9 antigen OS=Homo sapiens OX=9606 GN=CD9 PE=1 SV=4 - [CD9_HUMAN]	422.642	449.424	395.86	138.835	95.4189	182.251
P98088	Mucin-5AC OS=Homo sapiens OX=9606 GN=MUC5AC PE=1 SV=4 - [MUC5A_HUMAN]	421.535	357.493	389.066	373.511	178.596	438.03
P35613	Basigin OS=Homo sapiens OX=9606 GN=BSG PE=1 SV=2 - [BASI_HUMAN]	419.757	356.542	319.959	631.919	621.901	890.007
O00468	Agrin OS=Homo sapiens OX=9606 GN=AGRN PE=1 SV=6 - [AGRIN_HUMAN]	419.608	445.759	407.517	292.668	286.606	410.807
P17844	Probable ATP-dependent RNA helicase DDX5 OS=Homo sapiens OX=9606 GN=DDX5 PE=1 SV=1 - [DDX5_HUMAN]	416.294	456.985	386.585	466.912	417.228	535.681
P21980	Protein-glutamine gamma-glutamyltransferase 2 OS=Homo sapiens OX=9606 GN=TGM2 PE=1 SV=2 - [TGM2_HUMAN]	415.104	381.048	195.058	415.605	479.493	354.517
P11217	Glycogen phosphorylase, muscle form OS=Homo sapiens OX=9606 GN=PYGM PE=1 SV=6 - [PYGM_HUMAN]	415.009	266.55	579.444	505.241	542.755	588.915
P29692	Elongation factor 1-delta OS=Homo sapiens OX=9606 GN=EEF1D PE=1 SV=5 - [EF1D_HUMAN]	414.169	258.542	344.529	372.226	334.104	358.324
P31153	S-adenosylmethionine synthase isoform type-2 OS=Homo sapiens OX=9606 GN=MAT2A PE=1 SV=1 - [METK2_HUMAN]	413.686	171.991	208.834	195.422	12.3947	189.422
P23434	Glycine cleavage system H protein, mitochondrial OS=Homo sapiens OX=9606 GN=GCSH PE=1 SV=2 - [GCSH_HUMAN]	413.134	541.836	166.839	1011.36	631.532	584.405
P07919	Cytochrome b-c1 complex subunit 6, mitochondrial OS=Homo sapiens OX=9606 GN=UQCRH PE=1 SV=2 - [QCR6_HUMAN]	411.658	262.956	243.118	183.68	306.363	522.259
Q9UJZ1	Stomatin-like protein 2, mitochondrial OS=Homo sapiens OX=9606 GN=STOML2 PE=1 SV=1 - [STML2_HUMAN]	411.634	197.385	356.731	173.273	567.857	876.192
P39023	60S ribosomal protein L3 OS=Homo sapiens OX=9606 GN=RPL3 PE=1 SV=2 - [RL3_HUMAN]	411.357	195.691	409.604	472.888	274.903	477.466
Q14108	Lysosome membrane protein 2 OS=Homo sapiens OX=9606 GN=SCARB2 PE=1 SV=2 - [SCRB2_HUMAN]	410.644	315.652	413.204	638.009	547.419	632.658
P21333	Filamin-A OS=Homo sapiens OX=9606 GN=FLNA PE=1 SV=4 - [FLNA_HUMAN]	409.059	421.009	371.888	505.436	489.006	465.82
Q13442	28 kDa heat- and acid-stable phosphoprotein OS=Homo sapiens OX=9606 GN=PDAP1 PE=1 SV=1 - [HAP28_HUMAN]	409.056	692.146	505.551	349.042	221.096	411.509
P27816	Microtubule-associated protein 4 OS=Homo sapiens OX=9606 GN=MAP4 PE=1 SV=3 - [MAP4_HUMAN]	408.117	235.466	440.334	251.133	314.954	197.3
Q15424	Scaffold attachment factor B1 OS=Homo sapiens OX=9606 GN=SAFB PE=1 SV=4 - [SAFB1_HUMAN]	407.013	701.138	381.576	253.83	491.503	829.985
Q06323	Proteasome activator complex subunit 1 OS=Homo sapiens OX=9606 GN=PSME1 PE=1 SV=1 - [PSME1_HUMAN]	405.859	360.579	209.465	15.7812	275.366	60.4679
P36957	Dihydrolipoyllysine-residue succinyltransferase component of 2-oxoglutarate dehydrogenase complex, mitochondrial OS=Homo sapiens OX=9606 GN=DLST PE=1 SV=4 - [ODO2_HUMAN]	404.434	320.916	329.226	803.012	372.59	158.716
P62633	Cellular nucleic acid-binding protein OS=Homo sapiens OX=9606 GN=CNBP PE=1 SV=1 - [CNBP_HUMAN]	402.565	397.251	307.777	307.263	299.704	69.6942
Q13247	Serine/arginine-rich splicing factor 6 OS=Homo sapiens OX=9606 GN=SRSF6 PE=1 SV=2 - [SRSF6_HUMAN]	400.989	577.079	171.728	155.669	286.526	874.147
Q08170	Serine/arginine-rich splicing factor 4 OS=Homo sapiens OX=9606 GN=SRSF4 PE=1 SV=2 - [SRSF4_HUMAN]	400.989	577.079	82.554	180.876	117.355	840.991
Q14974	Importin subunit beta-1 OS=Homo sapiens OX=9606 GN=KPNB1 PE=1 SV=2 - [IMB1_HUMAN]	397.477	500.118	542.079	401.263	731.961	450.643
Q6XPS3	Phosphatidylinositol 3,4,5-trisphosphate 3-phosphatase TPTE2 OS=Homo sapiens OX=9606 GN=TPTE2 PE=1 SV=2 - [TPTE2_HUMAN]	397.308	0	0	0	0	0
Q99832	T-complex protein 1 subunit eta OS=Homo sapiens OX=9606 GN=CCT7 PE=1 SV=2 - [TCPH_HUMAN]	396.034	414.009	285.046	351.302	366.563	329.926
P04792	Heat shock protein beta-1 OS=Homo sapiens OX=9606 GN=HSPB1 PE=1 SV=2 - [HSPB1_HUMAN]	395.005	291.833	579.764	760.186	440.54	708.64
Q7Z406	Myosin-14 OS=Homo sapiens OX=9606 GN=MYH14 PE=1 SV=2 - [MYH14_HUMAN]	393.774	508.449	393.04	444.765	363.183	382.486
P35749	Myosin-11 OS=Homo sapiens OX=9606 GN=MYH11 PE=1 SV=3 - [MYH11_HUMAN]	393.774	285.38	393.04	156.453	363.183	255.517
O60218	Aldo-keto reductase family 1 member B10 OS=Homo sapiens OX=9606 GN=AKR1B10 PE=1 SV=2 - [AK1BA_HUMAN]	392.377	478.092	412.854	402.63	855.916	421.966
P56537	Eukaryotic translation initiation factor 6 OS=Homo sapiens OX=9606 GN=EIF6 PE=1 SV=1 - [IF6_HUMAN]	391.453	457.528	310.593	318.19	319.852	415.87
Q99436	Proteasome subunit beta type-7 OS=Homo sapiens OX=9606 GN=PSMB7 PE=1 SV=1 - [PSB7_HUMAN]	389.765	251.997	380.888	710.911	1024.55	397.272
P30050	60S ribosomal protein L12 OS=Homo sapiens OX=9606 GN=RPL12 PE=1 SV=1 - [RL12_HUMAN]	389.552	343.559	276.391	544.516	495.107	567.078
Q9UBR2	Cathepsin Z OS=Homo sapiens OX=9606 GN=CTSZ PE=1 SV=1 - [CATZ_HUMAN]	389.301	384.702	357.803	456.658	339.765	398.212
P48643	T-complex protein 1 subunit epsilon OS=Homo sapiens OX=9606 GN=CCT5 PE=1 SV=1 - [TCPE_HUMAN]	389.187	458.05	383.804	325.222	476.814	485.541
O75822	Eukaryotic translation initiation factor 3 subunit J OS=Homo sapiens OX=9606 GN=EIF3J PE=1 SV=2 - [EIF3J_HUMAN]	388.884	387.921	124.178	166.535	49.5858	128.537
A8CG34	Nuclear envelope pore membrane protein POM 121C OS=Homo sapiens OX=9606 GN=POM121C PE=1 SV=3 - [P121C_HUMAN]	387.546	164.684	279.319	315.45	183.62	249.535
P62277	40S ribosomal protein S13 OS=Homo sapiens OX=9606 GN=RPS13 PE=1 SV=2 - [RS13_HUMAN]	386.704	269.39	133.274	824.355	443.648	0
Q99729	Heterogeneous nuclear ribonucleoprotein A/B OS=Homo sapiens OX=9606 GN=HNRNPAB PE=1 SV=2 - [ROAA_HUMAN]	385.564	874.752	198.846	1260.59	183.473	42.5644
P61088	Ubiquitin-conjugating enzyme E2 N OS=Homo sapiens OX=9606 GN=UBE2N PE=1 SV=1 - [UBE2N_HUMAN]	384.139	438.342	568.512	435.593	602.034	122.498
P08579	U2 small nuclear ribonucleoprotein B'' OS=Homo sapiens OX=9606 GN=SNRPB2 PE=1 SV=1 - [RU2B_HUMAN]	382.882	424.712	403.765	603.613	530.123	566.868
P54725	UV excision repair protein RAD23 homolog A OS=Homo sapiens OX=9606 GN=RAD23A PE=1 SV=1 - [RD23A_HUMAN]	381.563	80.2183	682.884	115.666	115.44	638.878
Q9BR76	Coronin-1B OS=Homo sapiens OX=9606 GN=CORO1B PE=1 SV=1 - [COR1B_HUMAN]	379.981	290.348	235.1	230.644	213.2	442.485
P14923	Junction plakoglobin OS=Homo sapiens OX=9606 GN=JUP PE=1 SV=3 - [PLAK_HUMAN]	378.276	277.617	389.992	415.602	455.994	474.704
O15355	Protein phosphatase 1G OS=Homo sapiens OX=9606 GN=PPM1G PE=1 SV=1 - [PPM1G_HUMAN]	377.324	461.179	376.444	340.679	311.102	397.513
Q07955	Serine/arginine-rich splicing factor 1 OS=Homo sapiens OX=9606 GN=SRSF1 PE=1 SV=2 - [SRSF1_HUMAN]	375.675	598.672	342.233	723.476	733.884	935.926
P54819	Adenylate kinase 2, mitochondrial OS=Homo sapiens OX=9606 GN=AK2 PE=1 SV=2 - [KAD2_HUMAN]	375.01	279.715	340.9	648.988	668.576	272.316
P42677	40S ribosomal protein S27 OS=Homo sapiens OX=9606 GN=RPS27 PE=1 SV=3 - [RS27_HUMAN]	373.153	416.873	481.227	815.787	511.823	654.599
P08621	U1 small nuclear ribonucleoprotein 70 kDa OS=Homo sapiens OX=9606 GN=SNRNP70 PE=1 SV=2 - [RU17_HUMAN]	372.814	405.101	384.528	787.674	781.688	716.485
P11166	Solute carrier family 2, facilitated glucose transporter member 1 OS=Homo sapiens OX=9606 GN=SLC2A1 PE=1 SV=2 - [GTR1_HUMAN]	370.952	83.2568	77.3516	540.499	430.032	1010.05
Q9Y265	RuvB-like 1 OS=Homo sapiens OX=9606 GN=RUVBL1 PE=1 SV=1 - [RUVB1_HUMAN]	368.659	286.514	245.803	268.862	360.724	487.284
P55060	Exportin-2 OS=Homo sapiens OX=9606 GN=CSE1L PE=1 SV=3 - [XPO2_HUMAN]	368.13	443.632	371.568	399.432	315.126	389.927
P22676	Calretinin OS=Homo sapiens OX=9606 GN=CALB2 PE=2 SV=2 - [CALB2_HUMAN]	367.562	236.076	477.353	342.024	382.4	185.477
P55957	BH3-interacting domain death agonist OS=Homo sapiens OX=9606 GN=BID PE=1 SV=1 - [BID_HUMAN]	366.985	485.326	163.914	308.607	320.444	334.189
Q07020	60S ribosomal protein L18 OS=Homo sapiens OX=9606 GN=RPL18 PE=1 SV=2 - [RL18_HUMAN]	366.453	560.741	540.205	354.225	632.926	439.593
Q9Y2W1	Thyroid hormone receptor-associated protein 3 OS=Homo sapiens OX=9606 GN=THRAP3 PE=1 SV=2 - [TR150_HUMAN]	365.77	493.317	412.086	573.805	707.279	840.45
P63313	Thymosin beta-10 OS=Homo sapiens OX=9606 GN=TMSB10 PE=1 SV=2 - [TYB10_HUMAN]	365.06	396.246	333.874	1274.64	1052.04	1497.24
P07910	Heterogeneous nuclear ribonucleoproteins C1/C2 OS=Homo sapiens OX=9606 GN=HNRNPC PE=1 SV=4 - [HNRPC_HUMAN]	363.712	234.951	501.998	508.621	313.621	714.927
P16422	Epithelial cell adhesion molecule OS=Homo sapiens OX=9606 GN=EPCAM PE=1 SV=2 - [EPCAM_HUMAN]	362.327	410.868	296.677	67.1626	473.626	193.886
P0C0S5	Histone H2A.Z OS=Homo sapiens OX=9606 GN=H2AZ1 PE=1 SV=2 - [H2AZ_HUMAN]	357.69	213.002	502.379	522.292	117.434	319.863
P31040	Succinate dehydrogenase [ubiquinone] flavoprotein subunit, mitochondrial OS=Homo sapiens OX=9606 GN=SDHA PE=1 SV=2 - [SDHA_HUMAN]	357.064	323.23	291.93	222.398	308.339	338.915
O60701	UDP-glucose 6-dehydrogenase OS=Homo sapiens OX=9606 GN=UGDH PE=1 SV=1 - [UGDH_HUMAN]	353.472	254.22	186.568	142.021	375.676	288.45
P14866	Heterogeneous nuclear ribonucleoprotein L OS=Homo sapiens OX=9606 GN=HNRNPL PE=1 SV=2 - [HNRPL_HUMAN]	352.22	286.235	290.725	389.871	334.912	480.079
P78417	Glutathione S-transferase omega-1 OS=Homo sapiens OX=9606 GN=GSTO1 PE=1 SV=2 - [GSTO1_HUMAN]	351.065	329.371	279.566	121.499	313.724	217.611
P60953	Cell division control protein 42 homolog OS=Homo sapiens OX=9606 GN=CDC42 PE=1 SV=2 - [CDC42_HUMAN]	350.297	318.383	384.467	552.353	12.5814	595.451
O95197	Reticulon-3 OS=Homo sapiens OX=9606 GN=RTN3 PE=1 SV=2 - [RTN3_HUMAN]	350.017	681.752	536.469	1480.02	802.445	1714.25
P20290	Transcription factor BTF3 OS=Homo sapiens OX=9606 GN=BTF3 PE=1 SV=1 - [BTF3_HUMAN]	349.975	182.942	15.9096	16.5913	12.3242	23.4061
A0A0B4J2D5	Glutamine amidotransferase-like class 1 domain-containing protein 3B, mitochondrial OS=Homo sapiens OX=9606 GN=GATD3B PE=1 SV=1 - [GAL3B_HUMAN]	349.713	503.195	406.6	360.668	54.9012	739.938
O43504	Ragulator complex protein LAMTOR5 OS=Homo sapiens OX=9606 GN=LAMTOR5 PE=1 SV=1 - [LTOR5_HUMAN]	348.783	140.462	66.9353	381.602	97.0225	666.181
O15173	Membrane-associated progesterone receptor component 2 OS=Homo sapiens OX=9606 GN=PGRMC2 PE=1 SV=1 - [PGRC2_HUMAN]	348.025	292.897	266.067	363.12	70.1626	74.1925
Q9Y2V2	Calcium-regulated heat-stable protein 1 OS=Homo sapiens OX=9606 GN=CARHSP1 PE=1 SV=2 - [CHSP1_HUMAN]	347.398	340.845	353.951	291.325	77.4967	152.522
P63000	Ras-related C3 botulinum toxin substrate 1 OS=Homo sapiens OX=9606 GN=RAC1 PE=1 SV=1 - [RAC1_HUMAN]	347.179	367.701	243.538	160.491	19.2388	89.8648
P09327	Villin-1 OS=Homo sapiens OX=9606 GN=VIL1 PE=1 SV=4 - [VILI_HUMAN]	346.484	308.875	311.624	384.608	405.472	454.936
O00148	ATP-dependent RNA helicase DDX39A OS=Homo sapiens OX=9606 GN=DDX39A PE=1 SV=2 - [DX39A_HUMAN]	345.554	72.7705	361.511	564.788	597.843	330.793
P18621	60S ribosomal protein L17 OS=Homo sapiens OX=9606 GN=RPL17 PE=1 SV=3 - [RL17_HUMAN]	344.006	246.765	41.8622	455.959	375.217	253.829
P42766	60S ribosomal protein L35 OS=Homo sapiens OX=9606 GN=RPL35 PE=1 SV=2 - [RL35_HUMAN]	343.292	372.024	343.59	804.744	746.57	775.657
Q02818	Nucleobindin-1 OS=Homo sapiens OX=9606 GN=NUCB1 PE=1 SV=4 - [NUCB1_HUMAN]	341.979	337.935	589.007	777.495	502.893	500.784
Q9BRT3	Migration and invasion enhancer 1 OS=Homo sapiens OX=9606 GN=MIEN1 PE=1 SV=1 - [MIEN1_HUMAN]	341.8	15.1407	322.136	0	0	243.034
Q15819	Ubiquitin-conjugating enzyme E2 variant 2 OS=Homo sapiens OX=9606 GN=UBE2V2 PE=1 SV=4 - [UB2V2_HUMAN]	341.772	247.656	334.149	502.544	10.5978	293.759
Q15691	Microtubule-associated protein RP/EB family member 1 OS=Homo sapiens OX=9606 GN=MAPRE1 PE=1 SV=3 - [MARE1_HUMAN]	341.679	346.121	351.098	76.126	405.619	281.863
P61353	60S ribosomal protein L27 OS=Homo sapiens OX=9606 GN=RPL27 PE=1 SV=2 - [RL27_HUMAN]	341.091	450.328	366.832	389.807	115.801	199.526
Q15125	3-beta-hydroxysteroid-Delta(8),Delta(7)-isomerase OS=Homo sapiens OX=9606 GN=EBP PE=1 SV=3 - [EBP_HUMAN]	339.753	350.506	329	436.034	458.837	481.64
P30040	Endoplasmic reticulum resident protein 29 OS=Homo sapiens OX=9606 GN=ERP29 PE=1 SV=4 - [ERP29_HUMAN]	335.932	469.35	425.765	732.904	646.268	825.424
P35221	Catenin alpha-1 OS=Homo sapiens OX=9606 GN=CTNNA1 PE=1 SV=1 - [CTNA1_HUMAN]	335.848	367.453	265.229	426.217	432.962	423.201
P62917	60S ribosomal protein L8 OS=Homo sapiens OX=9606 GN=RPL8 PE=1 SV=2 - [RL8_HUMAN]	335.429	389.51	94.7412	475.285	406.905	543.665
Q15459	Splicing factor 3A subunit 1 OS=Homo sapiens OX=9606 GN=SF3A1 PE=1 SV=1 - [SF3A1_HUMAN]	334.67	383.027	257.162	238.629	232.913	240.038
P04843	Dolichyl-diphosphooligosaccharide--protein glycosyltransferase subunit 1 OS=Homo sapiens OX=9606 GN=RPN1 PE=1 SV=1 - [RPN1_HUMAN]	334.648	342.859	339.824	570.446	503.895	436.432
Q16629	Serine/arginine-rich splicing factor 7 OS=Homo sapiens OX=9606 GN=SRSF7 PE=1 SV=1 - [SRSF7_HUMAN]	334.172	290.957	213.118	804.901	470.285	195.892
P05026	Sodium/potassium-transporting ATPase subunit beta-1 OS=Homo sapiens OX=9606 GN=ATP1B1 PE=1 SV=1 - [AT1B1_HUMAN]	333.696	242.77	182.044	493.35	323.041	421.699
P46782	40S ribosomal protein S5 OS=Homo sapiens OX=9606 GN=RPS5 PE=1 SV=4 - [RS5_HUMAN]	333.467	534.326	199.375	418.593	544.799	491.579
P05455	Lupus La protein OS=Homo sapiens OX=9606 GN=SSB PE=1 SV=2 - [LA_HUMAN]	332.226	563.64	525.21	112.322	546.329	837.316
P31939	Bifunctional purine biosynthesis protein PURH OS=Homo sapiens OX=9606 GN=ATIC PE=1 SV=3 - [PUR9_HUMAN]	330.824	352.101	307.01	334.206	306.524	291.756
Q9UQ80	Proliferation-associated protein 2G4 OS=Homo sapiens OX=9606 GN=PA2G4 PE=1 SV=3 - [PA2G4_HUMAN]	330.821	329.618	337.997	62.7353	274.763	364.905
P50914	60S ribosomal protein L14 OS=Homo sapiens OX=9606 GN=RPL14 PE=1 SV=4 - [RL14_HUMAN]	329.602	361.249	311.675	0	501.109	0
Q92841	Probable ATP-dependent RNA helicase DDX17 OS=Homo sapiens OX=9606 GN=DDX17 PE=1 SV=2 - [DDX17_HUMAN]	328.792	364.977	253.27	170.512	147.292	226.003
P04040	Catalase OS=Homo sapiens OX=9606 GN=CAT PE=1 SV=3 - [CATA_HUMAN]	328.064	356.596	331.307	459.655	441.318	417.414
P17858	ATP-dependent 6-phosphofructokinase, liver type OS=Homo sapiens OX=9606 GN=PFKL PE=1 SV=6 - [PFKAL_HUMAN]	327.609	163.341	86.5194	146.406	265.266	384.126
P23497	Nuclear autoantigen Sp-100 OS=Homo sapiens OX=9606 GN=SP100 PE=1 SV=3 - [SP100_HUMAN]	327.549	361.009	328.529	55.669	299.146	105.678
P46778	60S ribosomal protein L21 OS=Homo sapiens OX=9606 GN=RPL21 PE=1 SV=2 - [RL21_HUMAN]	326.611	225.828	276.219	351.931	175.719	213.29
P46779	60S ribosomal protein L28 OS=Homo sapiens OX=9606 GN=RPL28 PE=1 SV=3 - [RL28_HUMAN]	326.581	167.57	167.244	71.9988	260.67	292.313
P62266	40S ribosomal protein S23 OS=Homo sapiens OX=9606 GN=RPS23 PE=1 SV=3 - [RS23_HUMAN]	326.231	338.186	224.788	348.931	335.153	191.642
P07099	Epoxide hydrolase 1 OS=Homo sapiens OX=9606 GN=EPHX1 PE=1 SV=1 - [HYEP_HUMAN]	326.072	159.098	46.2251	365.749	72.9086	516.276
Q16881	Thioredoxin reductase 1, cytoplasmic OS=Homo sapiens OX=9606 GN=TXNRD1 PE=1 SV=3 - [TRXR1_HUMAN]	325.472	248.006	159.013	268.64	308.823	345.234
P23246	Splicing factor, proline- and glutamine-rich OS=Homo sapiens OX=9606 GN=SFPQ PE=1 SV=2 - [SFPQ_HUMAN]	324.9	325.642	136.962	558.925	171.713	200.7
Q9BRA2	Thioredoxin domain-containing protein 17 OS=Homo sapiens OX=9606 GN=TXNDC17 PE=1 SV=1 - [TXD17_HUMAN]	323.419	350.946	117.604	251.285	340.638	429.991
O43175	D-3-phosphoglycerate dehydrogenase OS=Homo sapiens OX=9606 GN=PHGDH PE=1 SV=4 - [SERA_HUMAN]	323.134	98.2755	99.3718	159.473	62.1718	156.327
P25787	Proteasome subunit alpha type-2 OS=Homo sapiens OX=9606 GN=PSMA2 PE=1 SV=2 - [PSA2_HUMAN]	322.106	185.144	167.069	173.691	109.086	200.23
P07954	Fumarate hydratase, mitochondrial OS=Homo sapiens OX=9606 GN=FH PE=1 SV=3 - [FUMH_HUMAN]	321.903	281.59	399.79	302.96	212.874	305.81
Q07654	Trefoil factor 3 OS=Homo sapiens OX=9606 GN=TFF3 PE=1 SV=2 - [TFF3_HUMAN]	321.429	327.279	311.307	382.051	403.861	425.672
P43243	Matrin-3 OS=Homo sapiens OX=9606 GN=MATR3 PE=1 SV=2 - [MATR3_HUMAN]	320.66	131.348	187.182	156.66	273.688	317.769
P13073	Cytochrome c oxidase subunit 4 isoform 1, mitochondrial OS=Homo sapiens OX=9606 GN=COX4I1 PE=1 SV=1 - [COX41_HUMAN]	320.552	541.421	282.887	753.894	490.734	210.22
Q16563	Synaptophysin-like protein 1 OS=Homo sapiens OX=9606 GN=SYPL1 PE=1 SV=1 - [SYPL1_HUMAN]	318.513	312.831	307.149	0	72.1098	0
P62888	60S ribosomal protein L30 OS=Homo sapiens OX=9606 GN=RPL30 PE=1 SV=2 - [RL30_HUMAN]	317.911	285.253	437.834	295.652	583.053	729.909
Q00535	Cyclin-dependent-like kinase 5 OS=Homo sapiens OX=9606 GN=CDK5 PE=1 SV=3 - [CDK5_HUMAN]	317.199	19.9662	259.811	0	22.0593	0
P52907	F-actin-capping protein subunit alpha-1 OS=Homo sapiens OX=9606 GN=CAPZA1 PE=1 SV=3 - [CAZA1_HUMAN]	314.579	213.148	246.971	216.466	208.82	211.687
P55209	Nucleosome assembly protein 1-like 1 OS=Homo sapiens OX=9606 GN=NAP1L1 PE=1 SV=1 - [NP1L1_HUMAN]	314.565	153.356	182.082	159.643	184.865	192.161
Q13200	26S proteasome non-ATPase regulatory subunit 2 OS=Homo sapiens OX=9606 GN=PSMD2 PE=1 SV=3 - [PSMD2_HUMAN]	314.532	370.875	375.594	302.369	401.52	584.714
Q9H3K6	BolA-like protein 2 OS=Homo sapiens OX=9606 GN=BOLA2 PE=1 SV=1 - [BOLA2_HUMAN]	313.476	246.871	179.327	32.9678	34.9946	277.887
Q9BRK5	45 kDa calcium-binding protein OS=Homo sapiens OX=9606 GN=SDF4 PE=1 SV=1 - [CAB45_HUMAN]	313.198	431.488	404.697	377.548	301.994	436.952
P49458	Signal recognition particle 9 kDa protein OS=Homo sapiens OX=9606 GN=SRP9 PE=1 SV=2 - [SRP09_HUMAN]	311.646	315.702	284.924	413.243	327.087	307.305
Q9UHD9	Ubiquilin-2 OS=Homo sapiens OX=9606 GN=UBQLN2 PE=1 SV=2 - [UBQL2_HUMAN]	310.842	350.928	258.888	252.869	34.1044	384.646
P26641	Elongation factor 1-gamma OS=Homo sapiens OX=9606 GN=EEF1G PE=1 SV=3 - [EF1G_HUMAN]	310.473	229.385	163.168	258.797	197.456	308.127
Q9UDY2	Tight junction protein ZO-2 OS=Homo sapiens OX=9606 GN=TJP2 PE=1 SV=2 - [ZO2_HUMAN]	308.723	167.313	134.279	228.031	191.531	376.014
P04439	HLA class I histocompatibility antigen, A alpha chain OS=Homo sapiens OX=9606 GN=HLA-A PE=1 SV=2 - [HLAA_HUMAN]	305.395	297.218	383.734	241.608	464.189	25.3827
P55036	26S proteasome non-ATPase regulatory subunit 4 OS=Homo sapiens OX=9606 GN=PSMD4 PE=1 SV=1 - [PSMD4_HUMAN]	304.268	367.167	383.667	333.511	107.184	452.98
P53597	Succinate--CoA ligase [ADP/GDP-forming] subunit alpha, mitochondrial OS=Homo sapiens OX=9606 GN=SUCLG1 PE=1 SV=4 - [SUCA_HUMAN]	302.626	208.496	262.227	469.967	182.634	326.301
P31150	Rab GDP dissociation inhibitor alpha OS=Homo sapiens OX=9606 GN=GDI1 PE=1 SV=2 - [GDIA_HUMAN]	302.603	348.737	358.621	477.743	412.12	236.571
O95373	Importin-7 OS=Homo sapiens OX=9606 GN=IPO7 PE=1 SV=1 - [IPO7_HUMAN]	301.92	426.716	240.307	428.86	345.756	502.038
P55327	Tumor protein D52 OS=Homo sapiens OX=9606 GN=TPD52 PE=1 SV=2 - [TPD52_HUMAN]	301.728	373.105	250.297	177.642	227.724	396.929
P42166	Lamina-associated polypeptide 2, isoform alpha OS=Homo sapiens OX=9606 GN=TMPO PE=1 SV=2 - [LAP2A_HUMAN]	301.353	379.591	87.89	302.625	248.016	392.431
O60613	Selenoprotein F OS=Homo sapiens OX=9606 GN=SELENOF PE=1 SV=4 - [SEP15_HUMAN]	301.062	303.961	291.601	60.4838	269.533	478.582
Q06210	Glutamine--fructose-6-phosphate aminotransferase [isomerizing] 1 OS=Homo sapiens OX=9606 GN=GFPT1 PE=1 SV=3 - [GFPT1_HUMAN]	300.702	274.361	298.921	333.603	155.177	324.846
Q9P1U1	Actin-related protein 3B OS=Homo sapiens OX=9606 GN=ACTR3B PE=2 SV=1 - [ARP3B_HUMAN]	298.773	314.573	282.974	0	0	70.7289
Q04760	Lactoylglutathione lyase OS=Homo sapiens OX=9606 GN=GLO1 PE=1 SV=4 - [LGUL_HUMAN]	298.412	520.042	342.953	457.098	163.829	151.032
P13987	CD59 glycoprotein OS=Homo sapiens OX=9606 GN=CD59 PE=1 SV=1 - [CD59_HUMAN]	297.752	211.38	362.31	1287.41	444.021	69.6466
P12268	Inosine-5'-monophosphate dehydrogenase 2 OS=Homo sapiens OX=9606 GN=IMPDH2 PE=1 SV=2 - [IMDH2_HUMAN]	297.535	315.614	204.293	285.032	263.982	133.546
Q01082	Spectrin beta chain, non-erythrocytic 1 OS=Homo sapiens OX=9606 GN=SPTBN1 PE=1 SV=2 - [SPTB2_HUMAN]	296.814	184.11	315.754	176.515	309.478	207.988
Q9HDC9	Adipocyte plasma membrane-associated protein OS=Homo sapiens OX=9606 GN=APMAP PE=1 SV=2 - [APMAP_HUMAN]	296.615	69.4797	350.493	185.303	221.143	497.274
Q9H2U2	Inorganic pyrophosphatase 2, mitochondrial OS=Homo sapiens OX=9606 GN=PPA2 PE=1 SV=2 - [IPYR2_HUMAN]	294.487	442.176	222.527	81.5556	195.17	206.817
P47756	F-actin-capping protein subunit beta OS=Homo sapiens OX=9606 GN=CAPZB PE=1 SV=4 - [CAPZB_HUMAN]	293.35	330.931	439.57	240.925	301.447	176.071
P33240	Cleavage stimulation factor subunit 2 OS=Homo sapiens OX=9606 GN=CSTF2 PE=1 SV=1 - [CSTF2_HUMAN]	291.422	199.52	190.229	229.972	266.106	26.6205
Q13813	Spectrin alpha chain, non-erythrocytic 1 OS=Homo sapiens OX=9606 GN=SPTAN1 PE=1 SV=3 - [SPTN1_HUMAN]	290.768	339.718	424.32	250.655	287.821	425.378
Q15738	Sterol-4-alpha-carboxylate 3-dehydrogenase, decarboxylating OS=Homo sapiens OX=9606 GN=NSDHL PE=1 SV=2 - [NSDHL_HUMAN]	290.461	306.765	210.027	274.456	258.28	485.484
Q9H1E3	Nuclear ubiquitous casein and cyclin-dependent kinase substrate 1 OS=Homo sapiens OX=9606 GN=NUCKS1 PE=1 SV=1 - [NUCKS_HUMAN]	288.674	231.624	213.732	432.449	411.957	113.166
P04083	Annexin A1 OS=Homo sapiens OX=9606 GN=ANXA1 PE=1 SV=2 - [ANXA1_HUMAN]	286.917	249.972	323.829	343.766	246.235	452.61
P62306	Small nuclear ribonucleoprotein F OS=Homo sapiens OX=9606 GN=SNRPF PE=1 SV=1 - [RUXF_HUMAN]	286.766	453.408	386.065	584.72	68.2182	1026.7
P18206	Vinculin OS=Homo sapiens OX=9606 GN=VCL PE=1 SV=4 - [VINC_HUMAN]	286.131	160.062	236.301	332.087	138.999	167.454
Q14566	DNA replication licensing factor MCM6 OS=Homo sapiens OX=9606 GN=MCM6 PE=1 SV=1 - [MCM6_HUMAN]	285.939	283.006	349.903	375.468	341.852	380.303
P49207	60S ribosomal protein L34 OS=Homo sapiens OX=9606 GN=RPL34 PE=1 SV=3 - [RL34_HUMAN]	285.143	350.422	207.312	182.612	471.767	159.517
O60814	Histone H2B type 1-K OS=Homo sapiens OX=9606 GN=H2BC12 PE=1 SV=3 - [H2B1K_HUMAN]	284.325	8.03332	240.815	542.851	780.308	305.395
Q9H773	dCTP pyrophosphatase 1 OS=Homo sapiens OX=9606 GN=DCTPP1 PE=1 SV=1 - [DCTP1_HUMAN]	283.658	228.535	270.777	268.237	171.311	485.972
P14324	Farnesyl pyrophosphate synthase OS=Homo sapiens OX=9606 GN=FDPS PE=1 SV=4 - [FPPS_HUMAN]	283.387	262.264	292.244	296.226	256.563	276.394
Q14061	Cytochrome c oxidase copper chaperone OS=Homo sapiens OX=9606 GN=COX17 PE=1 SV=2 - [COX17_HUMAN]	282.868	271.048	187.821	300.021	235.442	170.863
P11279	Lysosome-associated membrane glycoprotein 1 OS=Homo sapiens OX=9606 GN=LAMP1 PE=1 SV=3 - [LAMP1_HUMAN]	282.805	1234.7	395.451	765.513	3190.6	1978.06
P62701	40S ribosomal protein S4, X isoform OS=Homo sapiens OX=9606 GN=RPS4X PE=1 SV=2 - [RS4X_HUMAN]	282.363	243.633	549.523	518.002	332.552	498.859
Q08211	ATP-dependent RNA helicase A OS=Homo sapiens OX=9606 GN=DHX9 PE=1 SV=4 - [DHX9_HUMAN]	282.128	288.623	193.32	362.461	352.141	446.332
P16615	Sarcoplasmic/endoplasmic reticulum calcium ATPase 2 OS=Homo sapiens OX=9606 GN=ATP2A2 PE=1 SV=1 - [AT2A2_HUMAN]	281.722	209.145	278.943	312.713	519.031	524.544
Q9Y383	Putative RNA-binding protein Luc7-like 2 OS=Homo sapiens OX=9606 GN=LUC7L2 PE=1 SV=2 - [LC7L2_HUMAN]	280.505	186.458	133.683	237.382	347.818	179.198
Q9Y5Z4	Heme-binding protein 2 OS=Homo sapiens OX=9606 GN=HEBP2 PE=1 SV=1 - [HEBP2_HUMAN]	280.317	300.204	175.044	263.868	282.274	22.6429
O60506	Heterogeneous nuclear ribonucleoprotein Q OS=Homo sapiens OX=9606 GN=SYNCRIP PE=1 SV=2 - [HNRPQ_HUMAN]	280.286	420.162	387.075	423.539	332.762	455.842
Q9UMX0	Ubiquilin-1 OS=Homo sapiens OX=9606 GN=UBQLN1 PE=1 SV=2 - [UBQL1_HUMAN]	279.832	418.51	333.363	420.612	191.7	416.826
P49736	DNA replication licensing factor MCM2 OS=Homo sapiens OX=9606 GN=MCM2 PE=1 SV=4 - [MCM2_HUMAN]	279.609	261.942	243.885	259.483	201.071	146.758
P27635	60S ribosomal protein L10 OS=Homo sapiens OX=9606 GN=RPL10 PE=1 SV=4 - [RL10_HUMAN]	277.735	301.878	326.022	316.611	213.756	265.184
P26038	Moesin OS=Homo sapiens OX=9606 GN=MSN PE=1 SV=3 - [MOES_HUMAN]	277.268	253.203	225.294	139.102	146.248	169.609
P58546	Myotrophin OS=Homo sapiens OX=9606 GN=MTPN PE=1 SV=2 - [MTPN_HUMAN]	275.766	407.02	565.172	663.209	528.718	802.401
O00161	Synaptosomal-associated protein 23 OS=Homo sapiens OX=9606 GN=SNAP23 PE=1 SV=1 - [SNP23_HUMAN]	274.844	297.168	51.3751	54.4789	41.0462	59.5184
P61970	Nuclear transport factor 2 OS=Homo sapiens OX=9606 GN=NUTF2 PE=1 SV=1 - [NTF2_HUMAN]	273.255	176.298	59.7515	43.2258	340.5	191.863
P49748	Very long-chain specific acyl-CoA dehydrogenase, mitochondrial OS=Homo sapiens OX=9606 GN=ACADVL PE=1 SV=1 - [ACADV_HUMAN]	269.839	134.812	236.502	279.83	286.476	172.43
P51991	Heterogeneous nuclear ribonucleoprotein A3 OS=Homo sapiens OX=9606 GN=HNRNPA3 PE=1 SV=2 - [ROA3_HUMAN]	269.705	372.454	313.204	280.755	305.944	620.417
Q9BVC6	Transmembrane protein 109 OS=Homo sapiens OX=9606 GN=TMEM109 PE=1 SV=1 - [TM109_HUMAN]	269.088	263.621	236.991	0	87.4446	0
Q16836	Hydroxyacyl-coenzyme A dehydrogenase, mitochondrial OS=Homo sapiens OX=9606 GN=HADH PE=1 SV=3 - [HCDH_HUMAN]	268.217	40.0599	227.339	135.365	141.309	409.685
P50895	Basal cell adhesion molecule OS=Homo sapiens OX=9606 GN=BCAM PE=1 SV=2 - [BCAM_HUMAN]	267.406	293.521	257.603	187.234	248.508	307.428
O75400	Pre-mRNA-processing factor 40 homolog A OS=Homo sapiens OX=9606 GN=PRPF40A PE=1 SV=2 - [PR40A_HUMAN]	267.245	190.889	241.105	287.339	193.389	237.896
P62312	U6 snRNA-associated Sm-like protein LSm6 OS=Homo sapiens OX=9606 GN=LSM6 PE=1 SV=1 - [LSM6_HUMAN]	267.062	273.687	250.839	318.402	290.88	386.807
P38606	V-type proton ATPase catalytic subunit A OS=Homo sapiens OX=9606 GN=ATP6V1A PE=1 SV=2 - [VATA_HUMAN]	266.997	187.943	209.48	88.3228	91.534	94.7453
Q15369	Elongin-C OS=Homo sapiens OX=9606 GN=ELOC PE=1 SV=1 - [ELOC_HUMAN]	266.567	263.413	265.947	502.755	291.793	583.023
Q92876	Kallikrein-6 OS=Homo sapiens OX=9606 GN=KLK6 PE=1 SV=1 - [KLK6_HUMAN]	266.341	162.31	216.007	231.817	231.97	583.827
P61626	Lysozyme C OS=Homo sapiens OX=9606 GN=LYZ PE=1 SV=1 - [LYSC_HUMAN]	264.852	70.0093	234.779	420.268	21.2972	488.142
P42167	Lamina-associated polypeptide 2, isoforms beta/gamma OS=Homo sapiens OX=9606 GN=TMPO PE=1 SV=2 - [LAP2B_HUMAN]	264.754	374.997	87.89	322.249	211.442	389.836
P02768	Serum albumin OS=Homo sapiens OX=9606 GN=ALB PE=1 SV=2 - [ALBU_HUMAN]	264.662	561.481	497.104	1603.29	1212.93	687.096
P29144	Tripeptidyl-peptidase 2 OS=Homo sapiens OX=9606 GN=TPP2 PE=1 SV=4 - [TPP2_HUMAN]	264.598	59.5458	41.4124	46.3898	47.9026	60.4308
P07814	Bifunctional glutamate/proline--tRNA ligase OS=Homo sapiens OX=9606 GN=EPRS PE=1 SV=5 - [SYEP_HUMAN]	264.506	236.651	280.891	281.416	260.215	341.181
P49721	Proteasome subunit beta type-2 OS=Homo sapiens OX=9606 GN=PSMB2 PE=1 SV=1 - [PSB2_HUMAN]	264.371	407.001	365.804	458.323	602.899	193.397
P42765	3-ketoacyl-CoA thiolase, mitochondrial OS=Homo sapiens OX=9606 GN=ACAA2 PE=1 SV=2 - [THIM_HUMAN]	264.326	231.272	257.858	216.074	229.91	164.933
Q9UNZ2	NSFL1 cofactor p47 OS=Homo sapiens OX=9606 GN=NSFL1C PE=1 SV=2 - [NSF1C_HUMAN]	264.199	281.333	242.147	258.626	148.929	316.639
O00410	Importin-5 OS=Homo sapiens OX=9606 GN=IPO5 PE=1 SV=4 - [IPO5_HUMAN]	263.239	272.517	336.857	356.361	221.971	256.721
O43291	Kunitz-type protease inhibitor 2 OS=Homo sapiens OX=9606 GN=SPINT2 PE=1 SV=2 - [SPIT2_HUMAN]	263.217	269.252	409.163	503.956	148.77	402.745
Q96FW1	Ubiquitin thioesterase OTUB1 OS=Homo sapiens OX=9606 GN=OTUB1 PE=1 SV=2 - [OTUB1_HUMAN]	263.1	116.371	137.22	72.3757	156.263	120.191
P06737	Glycogen phosphorylase, liver form OS=Homo sapiens OX=9606 GN=PYGL PE=1 SV=4 - [PYGL_HUMAN]	262.572	287.386	288.807	430.973	545.511	1066.34
O15260	Surfeit locus protein 4 OS=Homo sapiens OX=9606 GN=SURF4 PE=1 SV=3 - [SURF4_HUMAN]	262.062	237.009	146.573	219.854	114.298	57.5795
Q8NFJ5	Retinoic acid-induced protein 3 OS=Homo sapiens OX=9606 GN=GPRC5A PE=1 SV=2 - [RAI3_HUMAN]	261.287	448.857	636.426	162.45	108.381	216.519
P62195	26S proteasome regulatory subunit 8 OS=Homo sapiens OX=9606 GN=PSMC5 PE=1 SV=1 - [PRS8_HUMAN]	261.251	276.47	244.872	209.079	330.864	580.826
P09234	U1 small nuclear ribonucleoprotein C OS=Homo sapiens OX=9606 GN=SNRPC PE=1 SV=1 - [RU1C_HUMAN]	261.034	507.417	14.6501	150.8	96.9939	165.562
P28340	DNA polymerase delta catalytic subunit OS=Homo sapiens OX=9606 GN=POLD1 PE=1 SV=2 - [DPOD1_HUMAN]	260.166	29.0644	26.0887	23.8839	22.1176	288.219
P36578	60S ribosomal protein L4 OS=Homo sapiens OX=9606 GN=RPL4 PE=1 SV=5 - [RL4_HUMAN]	255.377	401.492	453.482	568.413	201.25	259.672
P67870	Casein kinase II subunit beta OS=Homo sapiens OX=9606 GN=CSNK2B PE=1 SV=1 - [CSK2B_HUMAN]	254.721	90.1367	129.285	280.544	319.283	358.021
P30825	High affinity cationic amino acid transporter 1 OS=Homo sapiens OX=9606 GN=SLC7A1 PE=1 SV=1 - [CTR1_HUMAN]	254.192	109.654	91.6996	184.564	260.055	64.2695
Q9NYL9	Tropomodulin-3 OS=Homo sapiens OX=9606 GN=TMOD3 PE=1 SV=1 - [TMOD3_HUMAN]	253.546	156.387	171.51	145.055	133.896	205.234
Q15056	Eukaryotic translation initiation factor 4H OS=Homo sapiens OX=9606 GN=EIF4H PE=1 SV=5 - [IF4H_HUMAN]	251.65	112.646	190.12	132.475	31.9667	232.983
Q12888	TP53-binding protein 1 OS=Homo sapiens OX=9606 GN=TP53BP1 PE=1 SV=2 - [TP53B_HUMAN]	250.952	256.685	258.659	350.447	369.406	422.737
P05388	60S acidic ribosomal protein P0 OS=Homo sapiens OX=9606 GN=RPLP0 PE=1 SV=1 - [RLA0_HUMAN]	250.759	357.281	335.359	469.467	393.722	448.084
Q9NPA8	Transcription and mRNA export factor ENY2 OS=Homo sapiens OX=9606 GN=ENY2 PE=1 SV=1 - [ENY2_HUMAN]	250.284	242.728	235.172	109.016	0	0
P04844	Dolichyl-diphosphooligosaccharide--protein glycosyltransferase subunit 2 OS=Homo sapiens OX=9606 GN=RPN2 PE=1 SV=3 - [RPN2_HUMAN]	249.3	406.452	249.081	43.4278	248.437	252.673
O43143	Pre-mRNA-splicing factor ATP-dependent RNA helicase DHX15 OS=Homo sapiens OX=9606 GN=DHX15 PE=1 SV=2 - [DHX15_HUMAN]	248.666	186.425	208.515	355.8	196.595	402.223
Q13501	Sequestosome-1 OS=Homo sapiens OX=9606 GN=SQSTM1 PE=1 SV=1 - [SQSTM_HUMAN]	248.62	169.576	1207.73	56.9619	167.86	112.411
O60716	Catenin delta-1 OS=Homo sapiens OX=9606 GN=CTNND1 PE=1 SV=1 - [CTND1_HUMAN]	248.178	257.948	157.204	273.152	308.667	402.718
P33993	DNA replication licensing factor MCM7 OS=Homo sapiens OX=9606 GN=MCM7 PE=1 SV=4 - [MCM7_HUMAN]	246.938	260.53	152.854	174.145	202.309	174.24
P48444	Coatomer subunit delta OS=Homo sapiens OX=9606 GN=ARCN1 PE=1 SV=1 - [COPD_HUMAN]	246.843	222.256	203.42	207.978	194.319	300.38
P05067	Amyloid-beta precursor protein OS=Homo sapiens OX=9606 GN=APP PE=1 SV=3 - [A4_HUMAN]	245.941	124.317	33.7737	204.353	264.896	232.14
P37108	Signal recognition particle 14 kDa protein OS=Homo sapiens OX=9606 GN=SRP14 PE=1 SV=2 - [SRP14_HUMAN]	245.296	415.531	262.404	291.301	197.292	102.424
Q9Y3F4	Serine-threonine kinase receptor-associated protein OS=Homo sapiens OX=9606 GN=STRAP PE=1 SV=1 - [STRAP_HUMAN]	245.264	255.872	160.654	173.162	194.515	189.463
P43686	26S proteasome regulatory subunit 6B OS=Homo sapiens OX=9606 GN=PSMC4 PE=1 SV=2 - [PRS6B_HUMAN]	244.634	178.004	227.873	224.261	242.385	503.006
O43760	Synaptogyrin-2 OS=Homo sapiens OX=9606 GN=SYNGR2 PE=1 SV=1 - [SNG2_HUMAN]	244.147	471.781	357.964	295.91	319.463	343.016
P29218	Inositol monophosphatase 1 OS=Homo sapiens OX=9606 GN=IMPA1 PE=1 SV=1 - [IMPA1_HUMAN]	243.463	280.346	101.972	0	47.143	0
Q9UKM9	RNA-binding protein Raly OS=Homo sapiens OX=9606 GN=RALY PE=1 SV=1 - [RALY_HUMAN]	243.051	268.539	227.598	317.061	327.979	434.732
P35080	Profilin-2 OS=Homo sapiens OX=9606 GN=PFN2 PE=1 SV=3 - [PROF2_HUMAN]	242.549	83.9098	211.619	832.856	687.132	541.407
Q12905	Interleukin enhancer-binding factor 2 OS=Homo sapiens OX=9606 GN=ILF2 PE=1 SV=2 - [ILF2_HUMAN]	242.505	230.276	183.622	308.304	247.189	269.565
Q00796	Sorbitol dehydrogenase OS=Homo sapiens OX=9606 GN=SORD PE=1 SV=4 - [DHSO_HUMAN]	242.112	254.823	281.987	346.374	336.213	288.838
P26440	Isovaleryl-CoA dehydrogenase, mitochondrial OS=Homo sapiens OX=9606 GN=IVD PE=1 SV=2 - [IVD_HUMAN]	241.005	226.021	211.038	1163.53	280.158	405.548
O43390	Heterogeneous nuclear ribonucleoprotein R OS=Homo sapiens OX=9606 GN=HNRNPR PE=1 SV=1 - [HNRPR_HUMAN]	240.076	263.684	317.014	307.587	322.743	435.882
Q15393	Splicing factor 3B subunit 3 OS=Homo sapiens OX=9606 GN=SF3B3 PE=1 SV=4 - [SF3B3_HUMAN]	239.618	302.776	211.507	530.119	351.813	377.975
O75363	Breast carcinoma-amplified sequence 1 OS=Homo sapiens OX=9606 GN=BCAS1 PE=1 SV=2 - [BCAS1_HUMAN]	236.946	202.042	224.012	160.885	213.568	225.217
Q9Y624	Junctional adhesion molecule A OS=Homo sapiens OX=9606 GN=F11R PE=1 SV=1 - [JAM1_HUMAN]	236.903	25.5163	30.0838	177.723	270.814	127.044
Q9H910	Jupiter microtubule associated homolog 2 OS=Homo sapiens OX=9606 GN=JPT2 PE=1 SV=1 - [JUPI2_HUMAN]	235.801	300.862	403.485	242.967	323.472	330.545
Q9Y520	Protein PRRC2C OS=Homo sapiens OX=9606 GN=PRRC2C PE=1 SV=4 - [PRC2C_HUMAN]	235.155	264.206	143.915	82.9392	75.9238	31.4599
Q99757	Thioredoxin, mitochondrial OS=Homo sapiens OX=9606 GN=TXN2 PE=1 SV=2 - [THIOM_HUMAN]	235.019	129.032	23.0452	330.962	216.199	445.726
Q14151	Scaffold attachment factor B2 OS=Homo sapiens OX=9606 GN=SAFB2 PE=1 SV=1 - [SAFB2_HUMAN]	235.007	641.186	245.869	193.992	410.3	829.985
P25205	DNA replication licensing factor MCM3 OS=Homo sapiens OX=9606 GN=MCM3 PE=1 SV=3 - [MCM3_HUMAN]	233.785	206.911	232.361	177.283	193.553	167.609
O96005	Cleft lip and palate transmembrane protein 1 OS=Homo sapiens OX=9606 GN=CLPTM1 PE=1 SV=1 - [CLPT1_HUMAN]	233.762	99.499	372.935	163.996	114.315	64.6341
P33992	DNA replication licensing factor MCM5 OS=Homo sapiens OX=9606 GN=MCM5 PE=1 SV=5 - [MCM5_HUMAN]	232.994	271.812	210.429	151.397	73.7594	73.8962
P10321	HLA class I histocompatibility antigen, C alpha chain OS=Homo sapiens OX=9606 GN=HLA-C PE=1 SV=3 - [HLAC_HUMAN]	232.558	188.021	369.278	150.888	332.581	165.75
P50213	Isocitrate dehydrogenase [NAD] subunit alpha, mitochondrial OS=Homo sapiens OX=9606 GN=IDH3A PE=1 SV=1 - [IDH3A_HUMAN]	231.332	301.314	248.218	269.619	402.169	537.555
P15151	Poliovirus receptor OS=Homo sapiens OX=9606 GN=PVR PE=1 SV=2 - [PVR_HUMAN]	231.186	281.67	431.027	6.69161	163.222	319.753
Q9UBT2	SUMO-activating enzyme subunit 2 OS=Homo sapiens OX=9606 GN=UBA2 PE=1 SV=2 - [SAE2_HUMAN]	231.142	264.261	181.289	196.428	204.563	278.766
P30153	Serine/threonine-protein phosphatase 2A 65 kDa regulatory subunit A alpha isoform OS=Homo sapiens OX=9606 GN=PPP2R1A PE=1 SV=4 - [2AAA_HUMAN]	231.061	557.985	270.45	470.35	382.277	79.445
Q86X29	Lipolysis-stimulated lipoprotein receptor OS=Homo sapiens OX=9606 GN=LSR PE=1 SV=4 - [LSR_HUMAN]	230.895	119.595	201.19	367.852	168.272	170.158
P13489	Ribonuclease inhibitor OS=Homo sapiens OX=9606 GN=RNH1 PE=1 SV=2 - [RINI_HUMAN]	230.756	331.547	306.048	254.79	269.271	438.335
Q9NNW7	Thioredoxin reductase 2, mitochondrial OS=Homo sapiens OX=9606 GN=TXNRD2 PE=1 SV=3 - [TRXR2_HUMAN]	230.349	176.813	84.8949	82.8274	97.2052	288.749
P61224	Ras-related protein Rap-1b OS=Homo sapiens OX=9606 GN=RAP1B PE=1 SV=1 - [RAP1B_HUMAN]	228.275	286.647	277.91	366.61	273.287	297.988
P62834	Ras-related protein Rap-1A OS=Homo sapiens OX=9606 GN=RAP1A PE=1 SV=1 - [RAP1A_HUMAN]	228.275	286.647	224.723	335.565	280.696	441.167
P33991	DNA replication licensing factor MCM4 OS=Homo sapiens OX=9606 GN=MCM4 PE=1 SV=5 - [MCM4_HUMAN]	228.2	591.735	172.752	660.827	530.895	292.79
P31930	Cytochrome b-c1 complex subunit 1, mitochondrial OS=Homo sapiens OX=9606 GN=UQCRC1 PE=1 SV=3 - [QCR1_HUMAN]	228.11	211.492	220.442	346.492	402.753	439.014
P62910	60S ribosomal protein L32 OS=Homo sapiens OX=9606 GN=RPL32 PE=1 SV=2 - [RL32_HUMAN]	227.958	231.471	281.249	289.434	363.24	437.046
Q15233	Non-POU domain-containing octamer-binding protein OS=Homo sapiens OX=9606 GN=NONO PE=1 SV=4 - [NONO_HUMAN]	227.189	264.303	203.815	366.286	254.364	330.187
P49006	MARCKS-related protein OS=Homo sapiens OX=9606 GN=MARCKSL1 PE=1 SV=2 - [MRP_HUMAN]	227.019	444.623	2209.49	1918.25	2166.47	1970.23
P61313	60S ribosomal protein L15 OS=Homo sapiens OX=9606 GN=RPL15 PE=1 SV=2 - [RL15_HUMAN]	226.134	173.302	333.831	314.058	361.249	295.433
Q93084	Sarcoplasmic/endoplasmic reticulum calcium ATPase 3 OS=Homo sapiens OX=9606 GN=ATP2A3 PE=1 SV=2 - [AT2A3_HUMAN]	225.56	122.95	105.621	0	230.806	0
O95831	Apoptosis-inducing factor 1, mitochondrial OS=Homo sapiens OX=9606 GN=AIFM1 PE=1 SV=1 - [AIFM1_HUMAN]	225.457	173.457	147.144	340.317	358.274	370.363
P83731	60S ribosomal protein L24 OS=Homo sapiens OX=9606 GN=RPL24 PE=1 SV=1 - [RL24_HUMAN]	225.227	276.663	166.308	249.575	286.586	323.596
O43657	Tetraspanin-6 OS=Homo sapiens OX=9606 GN=TSPAN6 PE=1 SV=1 - [TSN6_HUMAN]	224.938	163.801	293.414	258.725	257.588	524.257
Q9H3R2	Mucin-13 OS=Homo sapiens OX=9606 GN=MUC13 PE=1 SV=3 - [MUC13_HUMAN]	224.487	126.669	75.138	123.73	158.236	113.028
P28838	Cytosol aminopeptidase OS=Homo sapiens OX=9606 GN=LAP3 PE=1 SV=3 - [AMPL_HUMAN]	223.951	160.083	250.226	166.83	210.414	317.246
P46776	60S ribosomal protein L27a OS=Homo sapiens OX=9606 GN=RPL27A PE=1 SV=2 - [RL27A_HUMAN]	223.596	448.32	310.537	431.685	281.555	581.816
Q4VXU2	Polyadenylate-binding protein 1-like OS=Homo sapiens OX=9606 GN=PABPC1L PE=2 SV=1 - [PAP1L_HUMAN]	222.33	201.072	217.193	90.6471	195.055	299.463
Q01813	ATP-dependent 6-phosphofructokinase, platelet type OS=Homo sapiens OX=9606 GN=PFKP PE=1 SV=2 - [PFKAP_HUMAN]	221.942	229.938	148.221	203.292	175.144	268.859
Q96QK1	Vacuolar protein sorting-associated protein 35 OS=Homo sapiens OX=9606 GN=VPS35 PE=1 SV=2 - [VPS35_HUMAN]	221.884	211.898	174.6	333.392	240.294	201.696
Q15363	Transmembrane emp24 domain-containing protein 2 OS=Homo sapiens OX=9606 GN=TMED2 PE=1 SV=1 - [TMED2_HUMAN]	221.785	264.486	313.66	558.921	492.383	645.023
O75223	Gamma-glutamylcyclotransferase OS=Homo sapiens OX=9606 GN=GGCT PE=1 SV=1 - [GGCT_HUMAN]	221.29	217.574	213.637	410.816	338.434	255.701
P04632	Calpain small subunit 1 OS=Homo sapiens OX=9606 GN=CAPNS1 PE=1 SV=1 - [CPNS1_HUMAN]	221.021	323.906	208.525	149.965	251.604	462.018
Q9Y4Z0	U6 snRNA-associated Sm-like protein LSm4 OS=Homo sapiens OX=9606 GN=LSM4 PE=1 SV=1 - [LSM4_HUMAN]	220.073	395.15	72.1294	347.894	307.409	334.315
P16435	NADPH--cytochrome P450 reductase OS=Homo sapiens OX=9606 GN=POR PE=1 SV=2 - [NCPR_HUMAN]	219.138	256.991	202.933	378.756	269.466	205.703
O15127	Secretory carrier-associated membrane protein 2 OS=Homo sapiens OX=9606 GN=SCAMP2 PE=1 SV=2 - [SCAM2_HUMAN]	218.956	111.893	103.222	101.001	131.607	183.719
P22307	Non-specific lipid-transfer protein OS=Homo sapiens OX=9606 GN=SCP2 PE=1 SV=2 - [NLTP_HUMAN]	218.889	227.199	241.061	103.417	112.18	131.64
P13688	Carcinoembryonic antigen-related cell adhesion molecule 1 OS=Homo sapiens OX=9606 GN=CEACAM1 PE=1 SV=2 - [CEAM1_HUMAN]	218.15	190.108	232.273	243.789	103.035	472.434
O75531	Barrier-to-autointegration factor OS=Homo sapiens OX=9606 GN=BANF1 PE=1 SV=1 - [BAF_HUMAN]	217.836	335.603	37.776	1159.66	140.981	1056.79
P35998	26S proteasome regulatory subunit 7 OS=Homo sapiens OX=9606 GN=PSMC2 PE=1 SV=3 - [PRS7_HUMAN]	217.638	178.1	218.017	322.562	316.81	355.748
Q15366	Poly(rC)-binding protein 2 OS=Homo sapiens OX=9606 GN=PCBP2 PE=1 SV=1 - [PCBP2_HUMAN]	217.479	339.488	286.752	706.828	474.525	619.938
P46777	60S ribosomal protein L5 OS=Homo sapiens OX=9606 GN=RPL5 PE=1 SV=3 - [RL5_HUMAN]	217.005	367.294	404.831	349.966	271.783	129.896
Q9H3N1	Thioredoxin-related transmembrane protein 1 OS=Homo sapiens OX=9606 GN=TMX1 PE=1 SV=1 - [TMX1_HUMAN]	216.957	202.968	216.177	108.363	141.879	163.503
P40121	Macrophage-capping protein OS=Homo sapiens OX=9606 GN=CAPG PE=1 SV=2 - [CAPG_HUMAN]	216.649	437.502	387.791	473.594	529.742	585.89
P46926	Glucosamine-6-phosphate isomerase 1 OS=Homo sapiens OX=9606 GN=GNPDA1 PE=1 SV=1 - [GNPI1_HUMAN]	216.517	110.706	85.9614	325.027	232.907	163.825
O75083	WD repeat-containing protein 1 OS=Homo sapiens OX=9606 GN=WDR1 PE=1 SV=4 - [WDR1_HUMAN]	215.761	324.974	150.48	181.176	185.15	140.702
P04899	Guanine nucleotide-binding protein G(i) subunit alpha-2 OS=Homo sapiens OX=9606 GN=GNAI2 PE=1 SV=3 - [GNAI2_HUMAN]	215.698	294.77	219.435	334.627	315.609	371.992
P63096	Guanine nucleotide-binding protein G(i) subunit alpha-1 OS=Homo sapiens OX=9606 GN=GNAI1 PE=1 SV=2 - [GNAI1_HUMAN]	215.698	157.107	193.153	334.627	248.952	242.592
P08754	Guanine nucleotide-binding protein G(i) subunit alpha OS=Homo sapiens OX=9606 GN=GNAI3 PE=1 SV=3 - [GNAI3_HUMAN]	215.698	118.546	232.137	312.098	289.647	276.462
P61254	60S ribosomal protein L26 OS=Homo sapiens OX=9606 GN=RPL26 PE=1 SV=1 - [RL26_HUMAN]	215.345	201.555	168.319	284.401	260.928	350.804
P63098	Calcineurin subunit B type 1 OS=Homo sapiens OX=9606 GN=PPP3R1 PE=1 SV=2 - [CANB1_HUMAN]	215.22	90.86	198.915	201.487	100.881	322.586
Q9Y490	Talin-1 OS=Homo sapiens OX=9606 GN=TLN1 PE=1 SV=3 - [TLN1_HUMAN]	215.012	203.753	186.025	186.465	181.79	146.538
Q9P2R7	Succinate--CoA ligase [ADP-forming] subunit beta, mitochondrial OS=Homo sapiens OX=9606 GN=SUCLA2 PE=1 SV=3 - [SUCB1_HUMAN]	215.011	242.324	25.0698	276.024	327.202	259.266
O94760	N(G),N(G)-dimethylarginine dimethylaminohydrolase 1 OS=Homo sapiens OX=9606 GN=DDAH1 PE=1 SV=3 - [DDAH1_HUMAN]	214.553	160.723	100.223	131.008	183.36	206.463
P05161	Ubiquitin-like protein ISG15 OS=Homo sapiens OX=9606 GN=ISG15 PE=1 SV=5 - [ISG15_HUMAN]	213.769	60.3889	45.1026	54.1294	32.7239	68.444
Q9C0C2	182 kDa tankyrase-1-binding protein OS=Homo sapiens OX=9606 GN=TNKS1BP1 PE=1 SV=4 - [TB182_HUMAN]	213.333	204.965	208.821	153.722	200.313	168.728
Q04837	Single-stranded DNA-binding protein, mitochondrial OS=Homo sapiens OX=9606 GN=SSBP1 PE=1 SV=1 - [SSBP_HUMAN]	212.841	225.052	185.74	386.926	257.517	516.336
O75947	ATP synthase subunit d, mitochondrial OS=Homo sapiens OX=9606 GN=ATP5PD PE=1 SV=3 - [ATP5H_HUMAN]	212.697	203.205	150.805	308.03	236.008	360.805
Q13257	Mitotic spindle assembly checkpoint protein MAD2A OS=Homo sapiens OX=9606 GN=MAD2L1 PE=1 SV=1 - [MD2L1_HUMAN]	212.526	110.555	212.621	76.488	76.9566	77.4252
P68400	Casein kinase II subunit alpha OS=Homo sapiens OX=9606 GN=CSNK2A1 PE=1 SV=1 - [CSK21_HUMAN]	212.048	172.811	142.455	208.5	119.485	135.024
Q99471	Prefoldin subunit 5 OS=Homo sapiens OX=9606 GN=PFDN5 PE=1 SV=2 - [PFD5_HUMAN]	211.468	235.974	189.183	212.296	238.488	275.375
Q15843	NEDD8 OS=Homo sapiens OX=9606 GN=NEDD8 PE=1 SV=1 - [NEDD8_HUMAN]	211.458	152.437	11.7295	126.266	178.278	167.221
O00151	PDZ and LIM domain protein 1 OS=Homo sapiens OX=9606 GN=PDLIM1 PE=1 SV=4 - [PDLI1_HUMAN]	211.228	297.155	284.611	244.13	268.21	292.289
Q9H307	Pinin OS=Homo sapiens OX=9606 GN=PNN PE=1 SV=5 - [PININ_HUMAN]	209.573	236.497	257.101	608.711	519.206	577.785
Q9UKX7	Nuclear pore complex protein Nup50 OS=Homo sapiens OX=9606 GN=NUP50 PE=1 SV=2 - [NUP50_HUMAN]	209.509	206.426	125.341	243.115	125.511	107.773
P09467	Fructose-1,6-bisphosphatase 1 OS=Homo sapiens OX=9606 GN=FBP1 PE=1 SV=5 - [F16P1_HUMAN]	209.495	101.855	169.113	216.813	132.74	208.097
P51148	Ras-related protein Rab-5C OS=Homo sapiens OX=9606 GN=RAB5C PE=1 SV=2 - [RAB5C_HUMAN]	209.276	324.595	263.328	266.619	69.2862	751.992
Q8NI22	Multiple coagulation factor deficiency protein 2 OS=Homo sapiens OX=9606 GN=MCFD2 PE=1 SV=1 - [MCFD2_HUMAN]	208.384	245.163	99.182	280.635	325.352	762.513
Q9H0L4	Cleavage stimulation factor subunit 2 tau variant OS=Homo sapiens OX=9606 GN=CSTF2T PE=1 SV=1 - [CSTFT_HUMAN]	208.134	90.115	30.8299	121.626	149.147	12.5531
Q9BRP8	Partner of Y14 and mago OS=Homo sapiens OX=9606 GN=PYM1 PE=1 SV=1 - [PYM1_HUMAN]	207.743	207.445	207.147	111.05	198.932	211.097
Q15102	Platelet-activating factor acetylhydrolase IB subunit gamma OS=Homo sapiens OX=9606 GN=PAFAH1B3 PE=1 SV=1 - [PA1B3_HUMAN]	207.324	417.191	155.465	1.93681	437.28	479.039
Q9H4A4	Aminopeptidase B OS=Homo sapiens OX=9606 GN=RNPEP PE=1 SV=2 - [AMPB_HUMAN]	206.733	191.932	190.634	147.802	251.22	196.859
P48047	ATP synthase subunit O, mitochondrial OS=Homo sapiens OX=9606 GN=ATP5PO PE=1 SV=1 - [ATPO_HUMAN]	206.48	128.092	204.502	286.431	283.226	332.374
P20339	Ras-related protein Rab-5A OS=Homo sapiens OX=9606 GN=RAB5A PE=1 SV=2 - [RAB5A_HUMAN]	205.816	189.353	298.716	284.145	19.6245	513.148
Q5T4S7	E3 ubiquitin-protein ligase UBR4 OS=Homo sapiens OX=9606 GN=UBR4 PE=1 SV=1 - [UBR4_HUMAN]	205.417	80.6117	44.2988	39.0889	31.0369	34.4912
O15371	Eukaryotic translation initiation factor 3 subunit D OS=Homo sapiens OX=9606 GN=EIF3D PE=1 SV=1 - [EIF3D_HUMAN]	204.774	187.318	114.66	158.935	137.583	179.621
Q7L014	Probable ATP-dependent RNA helicase DDX46 OS=Homo sapiens OX=9606 GN=DDX46 PE=1 SV=2 - [DDX46_HUMAN]	204.412	214.689	231.588	223.707	343.78	281.975
Q9NTK5	Obg-like ATPase 1 OS=Homo sapiens OX=9606 GN=OLA1 PE=1 SV=2 - [OLA1_HUMAN]	203.516	241.221	175.806	288.909	220.865	303.233
P20810	Calpastatin OS=Homo sapiens OX=9606 GN=CAST PE=1 SV=4 - [ICAL_HUMAN]	202.735	110.579	211.984	122.789	172.963	162.658
Q9UBM7	7-dehydrocholesterol reductase OS=Homo sapiens OX=9606 GN=DHCR7 PE=1 SV=1 - [DHCR7_HUMAN]	202.639	193.251	181.775	188.861	136.848	84.8356
Q99460	26S proteasome non-ATPase regulatory subunit 1 OS=Homo sapiens OX=9606 GN=PSMD1 PE=1 SV=2 - [PSMD1_HUMAN]	201.688	221.828	150.389	155.889	278.257	326.423
Q9NR30	Nucleolar RNA helicase 2 OS=Homo sapiens OX=9606 GN=DDX21 PE=1 SV=5 - [DDX21_HUMAN]	201.12	200.288	144.286	255.165	260.282	249.013
O95757	Heat shock 70 kDa protein 4L OS=Homo sapiens OX=9606 GN=HSPA4L PE=1 SV=3 - [HS74L_HUMAN]	200.964	107.24	55.6063	75.8733	55.5463	433.834
Q9BXP5	Serrate RNA effector molecule homolog OS=Homo sapiens OX=9606 GN=SRRT PE=1 SV=1 - [SRRT_HUMAN]	200.849	162.061	347.14	308.945	248.32	196.355
O43670	BUB3-interacting and GLEBS motif-containing protein ZNF207 OS=Homo sapiens OX=9606 GN=ZNF207 PE=1 SV=1 - [ZN207_HUMAN]	200.519	323.821	77.218	0	0	0
P26232	Catenin alpha-2 OS=Homo sapiens OX=9606 GN=CTNNA2 PE=1 SV=5 - [CTNA2_HUMAN]	200.425	280.066	155.969	412.178	210.533	311.356
P55786	Puromycin-sensitive aminopeptidase OS=Homo sapiens OX=9606 GN=NPEPPS PE=1 SV=2 - [PSA_HUMAN]	200.409	156.252	191.688	205.859	171.966	193.346
P30085	UMP-CMP kinase OS=Homo sapiens OX=9606 GN=CMPK1 PE=1 SV=3 - [KCY_HUMAN]	200.077	184.824	245.73	202.528	299.068	383.407
P17980	26S proteasome regulatory subunit 6A OS=Homo sapiens OX=9606 GN=PSMC3 PE=1 SV=3 - [PRS6A_HUMAN]	199.811	213.278	241.94	171.631	300.851	285.189
Q14677	Clathrin interactor 1 OS=Homo sapiens OX=9606 GN=CLINT1 PE=1 SV=1 - [EPN4_HUMAN]	199.72	225.397	157.289	227.242	78.1647	59.8274
P56192	Methionine--tRNA ligase, cytoplasmic OS=Homo sapiens OX=9606 GN=MARS PE=1 SV=2 - [SYMC_HUMAN]	199.385	190.586	151.277	56.6668	162.949	143.416
Q02543	60S ribosomal protein L18a OS=Homo sapiens OX=9606 GN=RPL18A PE=1 SV=2 - [RL18A_HUMAN]	199.362	322.095	297.048	269.244	101.662	215.699
Q15942	Zyxin OS=Homo sapiens OX=9606 GN=ZYX PE=1 SV=1 - [ZYX_HUMAN]	199.149	189.348	126.228	97.4561	86.8219	128.106
P20645	Cation-dependent mannose-6-phosphate receptor OS=Homo sapiens OX=9606 GN=M6PR PE=1 SV=1 - [MPRD_HUMAN]	199.086	192.586	178.744	105.034	140.268	255.544
P62191	26S proteasome regulatory subunit 4 OS=Homo sapiens OX=9606 GN=PSMC1 PE=1 SV=1 - [PRS4_HUMAN]	199.026	261.135	236.114	185.684	260.45	495.342
Q15631	Translin OS=Homo sapiens OX=9606 GN=TSN PE=1 SV=1 - [TSN_HUMAN]	197.535	162.098	122.007	130.37	87.0128	194.43
O95218	Zinc finger Ran-binding domain-containing protein 2 OS=Homo sapiens OX=9606 GN=ZRANB2 PE=1 SV=2 - [ZRAB2_HUMAN]	197.293	116.427	154.638	229.487	264.374	277.52
Q8IX12	Cell division cycle and apoptosis regulator protein 1 OS=Homo sapiens OX=9606 GN=CCAR1 PE=1 SV=2 - [CCAR1_HUMAN]	197.276	227.923	177.951	189.841	327.369	325.527
O75844	CAAX prenyl protease 1 homolog OS=Homo sapiens OX=9606 GN=ZMPSTE24 PE=1 SV=2 - [FACE1_HUMAN]	197.224	163.827	172.967	519.054	269.038	348.804
Q5TDH0	Protein DDI1 homolog 2 OS=Homo sapiens OX=9606 GN=DDI2 PE=1 SV=1 - [DDI2_HUMAN]	196.694	25.9971	175.351	168.859	96.6305	24.4021
Q9C005	Protein dpy-30 homolog OS=Homo sapiens OX=9606 GN=DPY30 PE=1 SV=1 - [DPY30_HUMAN]	196.383	192.18	12.3283	32.8424	218.263	13.0488
O15144	Actin-related protein 2/3 complex subunit 2 OS=Homo sapiens OX=9606 GN=ARPC2 PE=1 SV=1 - [ARPC2_HUMAN]	196.254	226.227	206.053	229.917	253.2	183.026
P02545	Prelamin-A/C OS=Homo sapiens OX=9606 GN=LMNA PE=1 SV=1 - [LMNA_HUMAN]	196.245	200.905	196.878	222.659	193.525	109.395
P61769	Beta-2-microglobulin OS=Homo sapiens OX=9606 GN=B2M PE=1 SV=1 - [B2MG_HUMAN]	196.043	226.212	227.731	137.438	327.358	403.623
P62891	60S ribosomal protein L39 OS=Homo sapiens OX=9606 GN=RPL39 PE=1 SV=2 - [RL39_HUMAN]	195.986	208.503	198.28	0	227.504	0
P42330	Aldo-keto reductase family 1 member C3 OS=Homo sapiens OX=9606 GN=AKR1C3 PE=1 SV=4 - [AK1C3_HUMAN]	195.669	284.124	213.544	297.712	23.9962	201.142
Q8IYB3	Serine/arginine repetitive matrix protein 1 OS=Homo sapiens OX=9606 GN=SRRM1 PE=1 SV=2 - [SRRM1_HUMAN]	194.84	82.054	231.508	262.34	219.647	401.742
P13995	Bifunctional methylenetetrahydrofolate dehydrogenase/cyclohydrolase, mitochondrial OS=Homo sapiens OX=9606 GN=MTHFD2 PE=1 SV=2 - [MTDC_HUMAN]	194.311	31.4347	126.034	200.695	161.373	75.0294
P41250	Glycine--tRNA ligase OS=Homo sapiens OX=9606 GN=GARS1 PE=1 SV=3 - [GARS_HUMAN]	193.458	172.392	168.864	305.756	253.186	381.464
Q8NBJ4	Golgi membrane protein 1 OS=Homo sapiens OX=9606 GN=GOLM1 PE=1 SV=1 - [GOLM1_HUMAN]	193.413	167.372	190.327	60.0932	299.651	195.847
P61803	Dolichyl-diphosphooligosaccharide--protein glycosyltransferase subunit DAD1 OS=Homo sapiens OX=9606 GN=DAD1 PE=1 SV=3 - [DAD1_HUMAN]	193.272	28.3844	110.828	0	0	464.6
Q9BWD1	Acetyl-CoA acetyltransferase, cytosolic OS=Homo sapiens OX=9606 GN=ACAT2 PE=1 SV=2 - [THIC_HUMAN]	192.64	233.861	145.118	152.167	191.404	233.728
O00232	26S proteasome non-ATPase regulatory subunit 12 OS=Homo sapiens OX=9606 GN=PSMD12 PE=1 SV=3 - [PSD12_HUMAN]	192.325	153.549	88.703	115.036	46.5224	311.696
P46379	Large proline-rich protein BAG6 OS=Homo sapiens OX=9606 GN=BAG6 PE=1 SV=2 - [BAG6_HUMAN]	192.107	224.024	147.936	172.207	64.9835	104.903
L0R6Q1	SLC35A4 upstream open reading frame protein OS=Homo sapiens OX=9606 GN=SLC35A4 PE=3 SV=1 - [S35U4_HUMAN]	192.008	209.424	200.716	22.6788	0	0
Q9NRX4	14 kDa phosphohistidine phosphatase OS=Homo sapiens OX=9606 GN=PHPT1 PE=1 SV=1 - [PHP14_HUMAN]	191.558	115.385	216.144	138.645	6.20631	117.259
P13693	Translationally-controlled tumor protein OS=Homo sapiens OX=9606 GN=TPT1 PE=1 SV=1 - [TCTP_HUMAN]	191.43	250.201	180.995	312.24	169.562	181.201
P17931	Galectin-3 OS=Homo sapiens OX=9606 GN=LGALS3 PE=1 SV=5 - [LEG3_HUMAN]	191.047	287.836	243.815	114.375	167.422	325.66
Q86SX6	Glutaredoxin-related protein 5, mitochondrial OS=Homo sapiens OX=9606 GN=GLRX5 PE=1 SV=2 - [GLRX5_HUMAN]	190.638	122.501	116.578	157.598	28.0657	92.8318
P53621	Coatomer subunit alpha OS=Homo sapiens OX=9606 GN=COPA PE=1 SV=2 - [COPA_HUMAN]	190.203	163.256	176.407	190.369	147.968	229.799
P54577	Tyrosine--tRNA ligase, cytoplasmic OS=Homo sapiens OX=9606 GN=YARS PE=1 SV=4 - [SYYC_HUMAN]	189.954	229.446	205.321	257.726	193.5	291.894
Q9UGI8	Testin OS=Homo sapiens OX=9606 GN=TES PE=1 SV=1 - [TES_HUMAN]	189.332	38.3634	293.006	305.067	299.584	105.971
P35268	60S ribosomal protein L22 OS=Homo sapiens OX=9606 GN=RPL22 PE=1 SV=2 - [RL22_HUMAN]	189.145	333.196	430.142	764.898	378.499	621.087
P56385	ATP synthase subunit e, mitochondrial OS=Homo sapiens OX=9606 GN=ATP5ME PE=1 SV=2 - [ATP5I_HUMAN]	189.077	22.1288	87.1237	0	0	231.319
P11233	Ras-related protein Ral-A OS=Homo sapiens OX=9606 GN=RALA PE=1 SV=1 - [RALA_HUMAN]	189.006	190.942	184.722	130.879	183.782	307.747
Q9HAV7	GrpE protein homolog 1, mitochondrial OS=Homo sapiens OX=9606 GN=GRPEL1 PE=1 SV=2 - [GRPE1_HUMAN]	187.868	256.531	301.367	763.052	515.895	796.858
Q02218	2-oxoglutarate dehydrogenase, mitochondrial OS=Homo sapiens OX=9606 GN=OGDH PE=1 SV=3 - [ODO1_HUMAN]	187.599	185.273	134.593	325.615	312.346	396.548
Q9BSE5	Agmatinase, mitochondrial OS=Homo sapiens OX=9606 GN=AGMAT PE=1 SV=2 - [SPEB_HUMAN]	187.491	172.202	193.531	78.0951	283.172	73.0567
Q8WY22	BRI3-binding protein OS=Homo sapiens OX=9606 GN=BRI3BP PE=1 SV=1 - [BRI3B_HUMAN]	187.431	97.5873	90.2641	138.227	127.133	132.68
Q99733	Nucleosome assembly protein 1-like 4 OS=Homo sapiens OX=9606 GN=NAP1L4 PE=1 SV=1 - [NP1L4_HUMAN]	187.342	288.499	370.816	356.108	281.632	229.583
P37235	Hippocalcin-like protein 1 OS=Homo sapiens OX=9606 GN=HPCAL1 PE=1 SV=3 - [HPCL1_HUMAN]	186.704	186.126	139.981	139.8	185.127	119.586
Q07812	Apoptosis regulator BAX OS=Homo sapiens OX=9606 GN=BAX PE=1 SV=1 - [BAX_HUMAN]	186.545	165.437	243.899	187.134	215.08	359.108
Q8TE68	Epidermal growth factor receptor kinase substrate 8-like protein 1 OS=Homo sapiens OX=9606 GN=EPS8L1 PE=1 SV=3 - [ES8L1_HUMAN]	186.54	226.743	148.97	156.791	87.8336	121.272
Q15392	Delta(24)-sterol reductase OS=Homo sapiens OX=9606 GN=DHCR24 PE=1 SV=2 - [DHC24_HUMAN]	186.48	350.84	201.806	450.894	302.055	362.49
Q15008	26S proteasome non-ATPase regulatory subunit 6 OS=Homo sapiens OX=9606 GN=PSMD6 PE=1 SV=1 - [PSMD6_HUMAN]	185.555	138.268	78.1839	178.225	66.6709	187.901
P16144	Integrin beta-4 OS=Homo sapiens OX=9606 GN=ITGB4 PE=1 SV=5 - [ITB4_HUMAN]	185.468	169.683	159.955	238.61	264.527	270.681
O14980	Exportin-1 OS=Homo sapiens OX=9606 GN=XPO1 PE=1 SV=1 - [XPO1_HUMAN]	185.273	194.572	254.623	200.57	273.355	182.532
P07384	Calpain-1 catalytic subunit OS=Homo sapiens OX=9606 GN=CAPN1 PE=1 SV=1 - [CAN1_HUMAN]	185.209	248.155	175.674	236.554	224.965	228.452
Q8WWI1	LIM domain only protein 7 OS=Homo sapiens OX=9606 GN=LMO7 PE=1 SV=3 - [LMO7_HUMAN]	185.104	201.795	195.304	187.419	184.223	270.359
P62847	40S ribosomal protein S24 OS=Homo sapiens OX=9606 GN=RPS24 PE=1 SV=1 - [RS24_HUMAN]	184.711	178.757	144.644	33.626	459.436	528.415
P49588	Alanine--tRNA ligase, cytoplasmic OS=Homo sapiens OX=9606 GN=AARS PE=1 SV=2 - [SYAC_HUMAN]	184.413	147.027	177.726	192.267	213.817	197.721
Q9BVJ6	U3 small nucleolar RNA-associated protein 14 homolog A OS=Homo sapiens OX=9606 GN=UTP14A PE=1 SV=1 - [UT14A_HUMAN]	183.999	122.874	157.654	109.593	197.072	78.0735
Q9BTC0	Death-inducer obliterator 1 OS=Homo sapiens OX=9606 GN=DIDO1 PE=1 SV=5 - [DIDO1_HUMAN]	183.748	128.408	168.455	239.562	149.47	191.723
P23921	Ribonucleoside-diphosphate reductase large subunit OS=Homo sapiens OX=9606 GN=RRM1 PE=1 SV=1 - [RIR1_HUMAN]	183.14	103.285	126.854	123.812	144.896	124.537
Q13310	Polyadenylate-binding protein 4 OS=Homo sapiens OX=9606 GN=PABPC4 PE=1 SV=1 - [PABP4_HUMAN]	183.048	145.683	168.208	103.93	37.3857	199.823
Q9H6S3	Epidermal growth factor receptor kinase substrate 8-like protein 2 OS=Homo sapiens OX=9606 GN=EPS8L2 PE=1 SV=2 - [ES8L2_HUMAN]	182.849	101.315	172.573	164.463	112.289	148.943
P22102	Trifunctional purine biosynthetic protein adenosine-3 OS=Homo sapiens OX=9606 GN=GART PE=1 SV=1 - [PUR2_HUMAN]	182.548	210.75	220.505	131.206	222.101	95.0748
P11177	Pyruvate dehydrogenase E1 component subunit beta, mitochondrial OS=Homo sapiens OX=9606 GN=PDHB PE=1 SV=3 - [ODPB_HUMAN]	182.445	114.114	172.211	70.1871	121.264	192.446
P61158	Actin-related protein 3 OS=Homo sapiens OX=9606 GN=ACTR3 PE=1 SV=3 - [ARP3_HUMAN]	182.205	218.915	230.826	135.469	105.18	102.94
O00303	Eukaryotic translation initiation factor 3 subunit F OS=Homo sapiens OX=9606 GN=EIF3F PE=1 SV=1 - [EIF3F_HUMAN]	182.06	196.356	220.664	234.067	139.968	180.371
O00584	Ribonuclease T2 OS=Homo sapiens OX=9606 GN=RNASET2 PE=1 SV=2 - [RNT2_HUMAN]	182.058	105.488	337.579	109.682	93.894	112.718
Q1KMD3	Heterogeneous nuclear ribonucleoprotein U-like protein 2 OS=Homo sapiens OX=9606 GN=HNRNPUL2 PE=1 SV=1 - [HNRL2_HUMAN]	181.993	242.819	229.388	328.908	355.97	278.266
P10768	S-formylglutathione hydrolase OS=Homo sapiens OX=9606 GN=ESD PE=1 SV=2 - [ESTD_HUMAN]	181.311	99.8333	206.389	164.858	24.2582	94.5583
O43719	HIV Tat-specific factor 1 OS=Homo sapiens OX=9606 GN=HTATSF1 PE=1 SV=1 - [HTSF1_HUMAN]	181.201	211.455	177.553	130.583	260.605	186.808
P18583	Protein SON OS=Homo sapiens OX=9606 GN=SON PE=1 SV=4 - [SON_HUMAN]	180.996	82.6606	127.974	99.6124	370.987	251.734
Q9Y2Z0	Protein SGT1 homolog OS=Homo sapiens OX=9606 GN=SUGT1 PE=1 SV=3 - [SGT1_HUMAN]	180.893	35.7986	117.537	124.728	41.34	96.2473
P40429	60S ribosomal protein L13a OS=Homo sapiens OX=9606 GN=RPL13A PE=1 SV=2 - [RL13A_HUMAN]	180.593	97.2429	352.514	209.997	312.201	414.405
P60983	Glia maturation factor beta OS=Homo sapiens OX=9606 GN=GMFB PE=1 SV=2 - [GMFB_HUMAN]	180.338	84.2308	89.0378	7.16399	216.876	112.02
Q14134	Tripartite motif-containing protein 29 OS=Homo sapiens OX=9606 GN=TRIM29 PE=1 SV=2 - [TRI29_HUMAN]	179.939	166.683	122.896	149.853	149.454	115.031
Q9NUQ9	Protein FAM49B OS=Homo sapiens OX=9606 GN=FAM49B PE=1 SV=1 - [FA49B_HUMAN]	179.906	193.354	211.645	230.683	264.971	79.6829
P41252	Isoleucine--tRNA ligase, cytoplasmic OS=Homo sapiens OX=9606 GN=IARS PE=1 SV=2 - [SYIC_HUMAN]	179.749	159.591	166.037	141.473	158.247	192.448
P30626	Sorcin OS=Homo sapiens OX=9606 GN=SRI PE=1 SV=1 - [SORCN_HUMAN]	178.329	177.937	178.133	0	0	179.687
P62333	26S proteasome regulatory subunit 10B OS=Homo sapiens OX=9606 GN=PSMC6 PE=1 SV=1 - [PRS10_HUMAN]	178.321	132.838	177.198	193.322	87.1056	196.396
O00487	26S proteasome non-ATPase regulatory subunit 14 OS=Homo sapiens OX=9606 GN=PSMD14 PE=1 SV=1 - [PSDE_HUMAN]	178.088	166.605	171.35	335.733	93.6274	220.365
P17174	Aspartate aminotransferase, cytoplasmic OS=Homo sapiens OX=9606 GN=GOT1 PE=1 SV=3 - [AATC_HUMAN]	177.668	212.129	122.32	158.397	123.375	113.407
O43768	Alpha-endosulfine OS=Homo sapiens OX=9606 GN=ENSA PE=1 SV=1 - [ENSA_HUMAN]	177.663	181.234	174.092	0	0	0
Q8N4Q1	Mitochondrial intermembrane space import and assembly protein 40 OS=Homo sapiens OX=9606 GN=CHCHD4 PE=1 SV=1 - [MIA40_HUMAN]	177.61	195.338	173.192	63.7339	356.158	408.745
Q5JRX3	Presequence protease, mitochondrial OS=Homo sapiens OX=9606 GN=PITRM1 PE=1 SV=3 - [PREP_HUMAN]	177.296	146.436	160.542	344.699	278.347	304.295
O43765	Small glutamine-rich tetratricopeptide repeat-containing protein alpha OS=Homo sapiens OX=9606 GN=SGTA PE=1 SV=1 - [SGTA_HUMAN]	177.039	118.402	111.084	179.398	194.958	136.745
O60664	Perilipin-3 OS=Homo sapiens OX=9606 GN=PLIN3 PE=1 SV=3 - [PLIN3_HUMAN]	176.726	199.27	66.255	168.724	206.567	143.28
Q15836	Vesicle-associated membrane protein 3 OS=Homo sapiens OX=9606 GN=VAMP3 PE=1 SV=3 - [VAMP3_HUMAN]	176.389	174.537	295.845	443.708	202.974	323.341
Q13347	Eukaryotic translation initiation factor 3 subunit I OS=Homo sapiens OX=9606 GN=EIF3I PE=1 SV=1 - [EIF3I_HUMAN]	176.165	191.678	181.051	129.824	170.586	140.427
P26583	High mobility group protein B2 OS=Homo sapiens OX=9606 GN=HMGB2 PE=1 SV=2 - [HMGB2_HUMAN]	176.111	43.5606	82.0516	41.4175	91.4899	141.562
Q9UDW1	Cytochrome b-c1 complex subunit 9 OS=Homo sapiens OX=9606 GN=UQCR10 PE=1 SV=3 - [QCR9_HUMAN]	176.046	199.042	170.74	343.414	324.224	333.819
P51648	Aldehyde dehydrogenase family 3 member A2 OS=Homo sapiens OX=9606 GN=ALDH3A2 PE=1 SV=1 - [AL3A2_HUMAN]	175.257	192.579	43.1793	52.4988	174.841	70.6676
Q9H8Y8	Golgi reassembly-stacking protein 2 OS=Homo sapiens OX=9606 GN=GORASP2 PE=1 SV=3 - [GORS2_HUMAN]	175.044	133.651	169.281	194.918	107.831	278.901
Q7Z5L9	Interferon regulatory factor 2-binding protein 2 OS=Homo sapiens OX=9606 GN=IRF2BP2 PE=1 SV=2 - [I2BP2_HUMAN]	174.822	229.026	68.1114	341.167	180.193	166.576
P35606	Coatomer subunit beta' OS=Homo sapiens OX=9606 GN=COPB2 PE=1 SV=2 - [COPB2_HUMAN]	174.701	171.96	134.001	229.037	121.34	152.708
P56545	C-terminal-binding protein 2 OS=Homo sapiens OX=9606 GN=CTBP2 PE=1 SV=1 - [CTBP2_HUMAN]	174.284	158.542	159.325	160.68	184.661	187.709
Q00325	Phosphate carrier protein, mitochondrial OS=Homo sapiens OX=9606 GN=SLC25A3 PE=1 SV=2 - [MPCP_HUMAN]	172.818	180.698	220.089	292.881	271.977	251.073
Q96TA1	Protein Niban 2 OS=Homo sapiens OX=9606 GN=NIBAN2 PE=1 SV=3 - [NIBA2_HUMAN]	172.783	91.8633	169.427	128.415	162.57	139.24
P35637	RNA-binding protein FUS OS=Homo sapiens OX=9606 GN=FUS PE=1 SV=1 - [FUS_HUMAN]	172.154	604.169	298.805	545.458	378.161	442.95
Q9UMS4	Pre-mRNA-processing factor 19 OS=Homo sapiens OX=9606 GN=PRPF19 PE=1 SV=1 - [PRP19_HUMAN]	171.99	206.6	224.702	625.849	539.512	164.238
P68402	Platelet-activating factor acetylhydrolase IB subunit beta OS=Homo sapiens OX=9606 GN=PAFAH1B2 PE=1 SV=1 - [PA1B2_HUMAN]	171.59	108.249	43.803	216.036	227.045	30.0272
Q9Y678	Coatomer subunit gamma-1 OS=Homo sapiens OX=9606 GN=COPG1 PE=1 SV=1 - [COPG1_HUMAN]	170.943	193.04	168.174	208.664	207.598	236.647
Q05519	Serine/arginine-rich splicing factor 11 OS=Homo sapiens OX=9606 GN=SRSF11 PE=1 SV=1 - [SRS11_HUMAN]	170.779	187.304	93.6248	37.9027	95.0545	210.937
Q9UHD8	Septin-9 OS=Homo sapiens OX=9606 GN=SEPTIN9 PE=1 SV=2 - [SEPT9_HUMAN]	170.205	211.9	202.269	60.0138	154.969	225.191
P52758	2-iminobutanoate/2-iminopropanoate deaminase OS=Homo sapiens OX=9606 GN=RIDA PE=1 SV=1 - [RIDA_HUMAN]	170.178	120.977	217.942	261.373	192.338	173.375
Q9H582	Zinc finger protein 644 OS=Homo sapiens OX=9606 GN=ZNF644 PE=1 SV=2 - [ZN644_HUMAN]	170.066	12.1392	327.992	0	0	0
O14828	Secretory carrier-associated membrane protein 3 OS=Homo sapiens OX=9606 GN=SCAMP3 PE=1 SV=3 - [SCAM3_HUMAN]	169.721	72.8508	92.9824	74.345	181.63	60.6232
Q9BUN8	Derlin-1 OS=Homo sapiens OX=9606 GN=DERL1 PE=1 SV=1 - [DERL1_HUMAN]	169.7	0	0	29.7886	30.5319	29.0452
P54920	Alpha-soluble NSF attachment protein OS=Homo sapiens OX=9606 GN=NAPA PE=1 SV=3 - [SNAA_HUMAN]	169.634	194.257	284.972	341.127	130.83	240.545
P84101	Small EDRK-rich factor 2 OS=Homo sapiens OX=9606 GN=SERF2 PE=1 SV=1 - [SERF2_HUMAN]	169.319	193.865	161.031	128.418	122.192	152.507
O60925	Prefoldin subunit 1 OS=Homo sapiens OX=9606 GN=PFDN1 PE=1 SV=2 - [PFD1_HUMAN]	169.167	147.421	122.578	0	230.443	0
Q9Y6V7	Probable ATP-dependent RNA helicase DDX49 OS=Homo sapiens OX=9606 GN=DDX49 PE=1 SV=1 - [DDX49_HUMAN]	168.992	0	0	266.063	0	0
O75439	Mitochondrial-processing peptidase subunit beta OS=Homo sapiens OX=9606 GN=PMPCB PE=1 SV=2 - [MPPB_HUMAN]	167.971	239.861	108.237	262.867	263.214	197.43
P36873	Serine/threonine-protein phosphatase PP1-gamma catalytic subunit OS=Homo sapiens OX=9606 GN=PPP1CC PE=1 SV=1 - [PP1G_HUMAN]	167.705	356.35	287.546	239.856	340.226	293.238
P62140	Serine/threonine-protein phosphatase PP1-beta catalytic subunit OS=Homo sapiens OX=9606 GN=PPP1CB PE=1 SV=3 - [PP1B_HUMAN]	167.705	356.35	287.546	239.856	340.226	320.676
P62136	Serine/threonine-protein phosphatase PP1-alpha catalytic subunit OS=Homo sapiens OX=9606 GN=PPP1CA PE=1 SV=1 - [PP1A_HUMAN]	167.705	356.35	287.546	291.581	340.226	355.532
P56134	ATP synthase subunit f, mitochondrial OS=Homo sapiens OX=9606 GN=ATP5MF PE=1 SV=3 - [ATPK_HUMAN]	167.543	93.7465	131.522	176.206	0	0
Q5SSJ5	Heterochromatin protein 1-binding protein 3 OS=Homo sapiens OX=9606 GN=HP1BP3 PE=1 SV=1 - [HP1B3_HUMAN]	167.248	15.5735	170.59	171.672	69.7181	174.02
Q9BXV9	EKC/KEOPS complex subunit GON7 OS=Homo sapiens OX=9606 GN=GON7 PE=1 SV=2 - [GON7_HUMAN]	167.087	88.3364	9.58615	5.31043	36.0836	66.8569
Q08257	Quinone oxidoreductase OS=Homo sapiens OX=9606 GN=CRYZ PE=1 SV=1 - [QOR_HUMAN]	166.777	113.3	308.828	197.042	71.2234	117.887
Q15382	GTP-binding protein Rheb OS=Homo sapiens OX=9606 GN=RHEB PE=1 SV=1 - [RHEB_HUMAN]	166.637	165.875	147.263	182.817	163.311	202.323
Q9P013	Spliceosome-associated protein CWC15 homolog OS=Homo sapiens OX=9606 GN=CWC15 PE=1 SV=2 - [CWC15_HUMAN]	166.235	211.418	200.188	3.18286	0	0
Q7KZF4	Staphylococcal nuclease domain-containing protein 1 OS=Homo sapiens OX=9606 GN=SND1 PE=1 SV=1 - [SND1_HUMAN]	166.102	148.326	131.984	120.938	118.967	86.1038
Q9UL46	Proteasome activator complex subunit 2 OS=Homo sapiens OX=9606 GN=PSME2 PE=1 SV=4 - [PSME2_HUMAN]	166.041	115.896	126.689	115.776	67.7019	63.8284
P07741	Adenine phosphoribosyltransferase OS=Homo sapiens OX=9606 GN=APRT PE=1 SV=2 - [APT_HUMAN]	165.423	225.212	60.8041	235.89	137.841	410.205
O75821	Eukaryotic translation initiation factor 3 subunit G OS=Homo sapiens OX=9606 GN=EIF3G PE=1 SV=2 - [EIF3G_HUMAN]	164.949	228.052	164.765	190.729	120.749	126.193
O75964	ATP synthase subunit g, mitochondrial OS=Homo sapiens OX=9606 GN=ATP5MG PE=1 SV=3 - [ATP5L_HUMAN]	164.915	132.111	253.089	94.7447	177.326	109.018
P50454	Serpin H1 OS=Homo sapiens OX=9606 GN=SERPINH1 PE=1 SV=2 - [SERPH_HUMAN]	164.771	74.7682	94.3344	28.3276	7.61378	110.49
O60547	GDP-mannose 4,6 dehydratase OS=Homo sapiens OX=9606 GN=GMDS PE=1 SV=1 - [GMDS_HUMAN]	164.652	177.223	171.156	163.86	88.6832	120.134
Q14244	Ensconsin OS=Homo sapiens OX=9606 GN=MAP7 PE=1 SV=1 - [MAP7_HUMAN]	164.036	52.8983	29.6912	147.223	134.322	160.124
P53618	Coatomer subunit beta OS=Homo sapiens OX=9606 GN=COPB1 PE=1 SV=3 - [COPB_HUMAN]	163.93	140.581	118.106	167.455	125.414	192.908
P35611	Alpha-adducin OS=Homo sapiens OX=9606 GN=ADD1 PE=1 SV=2 - [ADDA_HUMAN]	163.887	86.2695	74.4619	56.5615	94.2913	107.454
Q7Z422	SUZ domain-containing protein 1 OS=Homo sapiens OX=9606 GN=SZRD1 PE=1 SV=1 - [SZRD1_HUMAN]	163.637	215.589	166.348	127.057	166.018	88.0965
P52434	DNA-directed RNA polymerases I, II, and III subunit RPABC3 OS=Homo sapiens OX=9606 GN=POLR2H PE=1 SV=4 - [RPAB3_HUMAN]	163.589	173.874	126.814	191.314	145.448	255.497
P40925	Malate dehydrogenase, cytoplasmic OS=Homo sapiens OX=9606 GN=MDH1 PE=1 SV=4 - [MDHC_HUMAN]	163.585	117.644	289.591	124.656	239.06	141.231
P33316	Deoxyuridine 5'-triphosphate nucleotidohydrolase, mitochondrial OS=Homo sapiens OX=9606 GN=DUT PE=1 SV=4 - [DUT_HUMAN]	163.31	155.838	93.068	78.055	36.1753	33.7506
P24752	Acetyl-CoA acetyltransferase, mitochondrial OS=Homo sapiens OX=9606 GN=ACAT1 PE=1 SV=1 - [THIL_HUMAN]	163.179	162.848	154.431	194.896	143.323	235.989
P21964	Catechol O-methyltransferase OS=Homo sapiens OX=9606 GN=COMT PE=1 SV=2 - [COMT_HUMAN]	163.119	196.132	232.719	170.933	173.767	276.108
Q9UK45	U6 snRNA-associated Sm-like protein LSm7 OS=Homo sapiens OX=9606 GN=LSM7 PE=1 SV=1 - [LSM7_HUMAN]	163.115	323.633	18.5889	0	281.821	0
P56381	ATP synthase subunit epsilon, mitochondrial OS=Homo sapiens OX=9606 GN=ATP5F1E PE=1 SV=2 - [ATP5E_HUMAN]	162.771	172.864	152.679	0	0	0
Q9UHX1	Poly(U)-binding-splicing factor PUF60 OS=Homo sapiens OX=9606 GN=PUF60 PE=1 SV=1 - [PUF60_HUMAN]	162.696	114.731	192.009	271.213	193.932	256.992
O75340	Programmed cell death protein 6 OS=Homo sapiens OX=9606 GN=PDCD6 PE=1 SV=1 - [PDCD6_HUMAN]	162.672	56.8049	110.165	116.549	78.9295	97.739
Q9UNM6	26S proteasome non-ATPase regulatory subunit 13 OS=Homo sapiens OX=9606 GN=PSMD13 PE=1 SV=2 - [PSD13_HUMAN]	162.05	205.2	182.543	233.803	203.932	300.345
O15511	Actin-related protein 2/3 complex subunit 5 OS=Homo sapiens OX=9606 GN=ARPC5 PE=1 SV=3 - [ARPC5_HUMAN]	161.988	150.286	125.348	217.92	323.59	382.306
O14979	Heterogeneous nuclear ribonucleoprotein D-like OS=Homo sapiens OX=9606 GN=HNRNPDL PE=1 SV=3 - [HNRDL_HUMAN]	161.987	700.458	66.4889	929.742	35.103	144.159
P10606	Cytochrome c oxidase subunit 5B, mitochondrial OS=Homo sapiens OX=9606 GN=COX5B PE=1 SV=2 - [COX5B_HUMAN]	161.904	142.72	249.724	545.056	503.395	623.032
P13798	Acylamino-acid-releasing enzyme OS=Homo sapiens OX=9606 GN=APEH PE=1 SV=4 - [ACPH_HUMAN]	161.882	137.593	177.246	145.454	181.593	147.495
Q07666	KH domain-containing, RNA-binding, signal transduction-associated protein 1 OS=Homo sapiens OX=9606 GN=KHDRBS1 PE=1 SV=1 - [KHDR1_HUMAN]	161.867	217.546	292.917	298.782	279.384	333.563
Q9UL25	Ras-related protein Rab-21 OS=Homo sapiens OX=9606 GN=RAB21 PE=1 SV=3 - [RAB21_HUMAN]	161.556	162.835	71.7903	208.848	169.989	131.129
Q9BV40	Vesicle-associated membrane protein 8 OS=Homo sapiens OX=9606 GN=VAMP8 PE=1 SV=1 - [VAMP8_HUMAN]	161.358	204.831	248.304	89.5327	406.783	326.728
P19623	Spermidine synthase OS=Homo sapiens OX=9606 GN=SRM PE=1 SV=1 - [SPEE_HUMAN]	161.171	2.07921	58.1173	93.1473	38.7745	147.52
Q7Z4V5	Hepatoma-derived growth factor-related protein 2 OS=Homo sapiens OX=9606 GN=HDGFL2 PE=1 SV=1 - [HDGR2_HUMAN]	161.09	158.26	269.567	58.1519	211.738	378.542
P14678	Small nuclear ribonucleoprotein-associated proteins B and B' OS=Homo sapiens OX=9606 GN=SNRPB PE=1 SV=2 - [RSMB_HUMAN]	160.995	123.784	177.395	262.7	494.901	358.766
P26196	Probable ATP-dependent RNA helicase DDX6 OS=Homo sapiens OX=9606 GN=DDX6 PE=1 SV=2 - [DDX6_HUMAN]	160.887	63.5659	167.521	45.8852	52.8846	50.7201
P00846	ATP synthase subunit a OS=Homo sapiens OX=9606 GN=MT-ATP6 PE=1 SV=1 - [ATP6_HUMAN]	160.199	0	0	0	0	264.311
P57721	Poly(rC)-binding protein 3 OS=Homo sapiens OX=9606 GN=PCBP3 PE=2 SV=2 - [PCBP3_HUMAN]	159.011	87.7116	84.9215	869.671	473.495	387.36
Q15046	Lysine--tRNA ligase OS=Homo sapiens OX=9606 GN=KARS1 PE=1 SV=3 - [SYK_HUMAN]	158.849	182.852	119.149	96.0775	90.2284	59.0785
P07686	Beta-hexosaminidase subunit beta OS=Homo sapiens OX=9606 GN=HEXB PE=1 SV=3 - [HEXB_HUMAN]	157.773	105.856	109.111	184.569	160.824	112.499
Q99459	Cell division cycle 5-like protein OS=Homo sapiens OX=9606 GN=CDC5L PE=1 SV=2 - [CDC5L_HUMAN]	157.634	133.977	115.1	74.2743	160.735	79.6263
P10620	Microsomal glutathione S-transferase 1 OS=Homo sapiens OX=9606 GN=MGST1 PE=1 SV=1 - [MGST1_HUMAN]	157.632	188.306	139.54	0	0	20.2686
P16152	Carbonyl reductase [NADPH] 1 OS=Homo sapiens OX=9606 GN=CBR1 PE=1 SV=3 - [CBR1_HUMAN]	157.482	124.247	139.72	96.0427	123.992	117.574
Q9UMS0	NFU1 iron-sulfur cluster scaffold homolog, mitochondrial OS=Homo sapiens OX=9606 GN=NFU1 PE=1 SV=2 - [NFU1_HUMAN]	157.039	50.7831	214.067	191.405	152.87	184.433
O43488	Aflatoxin B1 aldehyde reductase member 2 OS=Homo sapiens OX=9606 GN=AKR7A2 PE=1 SV=3 - [ARK72_HUMAN]	157.037	111.761	121.995	139.466	43.9835	37.1544
Q12907	Vesicular integral-membrane protein VIP36 OS=Homo sapiens OX=9606 GN=LMAN2 PE=1 SV=1 - [LMAN2_HUMAN]	157.016	116.767	95.8668	192.923	199.963	187.032
Q9HAW8	UDP-glucuronosyltransferase 1-10 OS=Homo sapiens OX=9606 GN=UGT1A10 PE=1 SV=1 - [UD110_HUMAN]	156.785	218.542	156.806	292.689	312.125	231.895
P13473	Lysosome-associated membrane glycoprotein 2 OS=Homo sapiens OX=9606 GN=LAMP2 PE=1 SV=2 - [LAMP2_HUMAN]	156.716	64.6156	110.666	546.353	11.2973	278.825
Q9UHD1	Cysteine and histidine-rich domain-containing protein 1 OS=Homo sapiens OX=9606 GN=CHORDC1 PE=1 SV=2 - [CHRD1_HUMAN]	156.637	187.952	197.778	8.26575	18.532	57.2692
Q13283	Ras GTPase-activating protein-binding protein 1 OS=Homo sapiens OX=9606 GN=G3BP1 PE=1 SV=1 - [G3BP1_HUMAN]	156.199	160.557	197.804	39.4821	202.753	322.423
Q99613	Eukaryotic translation initiation factor 3 subunit C OS=Homo sapiens OX=9606 GN=EIF3C PE=1 SV=1 - [EIF3C_HUMAN]	155.845	122.786	163.154	134.385	185.762	113.644
O60216	Double-strand-break repair protein rad21 homolog OS=Homo sapiens OX=9606 GN=RAD21 PE=1 SV=2 - [RAD21_HUMAN]	155.548	173.43	59.6833	84.8303	65.5283	119.677
P40939	Trifunctional enzyme subunit alpha, mitochondrial OS=Homo sapiens OX=9606 GN=HADHA PE=1 SV=2 - [ECHA_HUMAN]	155.237	204.164	128.102	180.641	177.485	256.808
Q8WZA0	Protein LZIC OS=Homo sapiens OX=9606 GN=LZIC PE=1 SV=1 - [LZIC_HUMAN]	155.156	137.82	120.485	167.914	133.035	150.921
Q7L0Y3	tRNA methyltransferase 10 homolog C OS=Homo sapiens OX=9606 GN=TRMT10C PE=1 SV=2 - [TM10C_HUMAN]	155.051	173.355	130.567	106.665	169.008	111.985
Q9GZP8	Immortalization up-regulated protein OS=Homo sapiens OX=9606 GN=IMUP PE=1 SV=1 - [IMUP_HUMAN]	154.985	133.449	111.914	181.949	195.834	244.431
Q86VM9	Zinc finger CCCH domain-containing protein 18 OS=Homo sapiens OX=9606 GN=ZC3H18 PE=1 SV=2 - [ZCH18_HUMAN]	154.876	142.796	136.151	101.201	95.0377	136.235
O43837	Isocitrate dehydrogenase [NAD] subunit beta, mitochondrial OS=Homo sapiens OX=9606 GN=IDH3B PE=1 SV=2 - [IDH3B_HUMAN]	154.818	152.321	156.086	95.7274	219.174	197.376
O60232	Protein ZNRD2 OS=Homo sapiens OX=9606 GN=ZNRD2 PE=1 SV=1 - [ZNRD2_HUMAN]	154.672	36.7026	95.6874	0	0	0
P68431	Histone H3.1 OS=Homo sapiens OX=9606 GN=H3C1 PE=1 SV=2 - [H31_HUMAN]	154.591	0	0	248.427	0	0
Q9UI30	Multifunctional methyltransferase subunit TRM112-like protein OS=Homo sapiens OX=9606 GN=TRMT112 PE=1 SV=1 - [TR112_HUMAN]	154.404	149.391	162.732	114.896	182.837	250.777
P63010	AP-2 complex subunit beta OS=Homo sapiens OX=9606 GN=AP2B1 PE=1 SV=1 - [AP2B1_HUMAN]	153.73	163.421	106.115	137.39	146.063	139.321
Q10567	AP-1 complex subunit beta-1 OS=Homo sapiens OX=9606 GN=AP1B1 PE=1 SV=2 - [AP1B1_HUMAN]	153.73	163.421	118.499	137.39	146.063	139.321
P98179	RNA-binding protein 3 OS=Homo sapiens OX=9606 GN=RBM3 PE=1 SV=1 - [RBM3_HUMAN]	153.683	184.338	41.363	142.606	57.8823	9.93082
P35237	Serpin B6 OS=Homo sapiens OX=9606 GN=SERPINB6 PE=1 SV=3 - [SPB6_HUMAN]	153.345	128.522	115.122	204.177	136.111	129.167
Q8IWU9	Tryptophan 5-hydroxylase 2 OS=Homo sapiens OX=9606 GN=TPH2 PE=1 SV=1 - [TPH2_HUMAN]	153.162	0	0	0	0	0
Q00765	Receptor expression-enhancing protein 5 OS=Homo sapiens OX=9606 GN=REEP5 PE=1 SV=3 - [REEP5_HUMAN]	152.675	248.235	208.098	292.649	155.827	480.947
P36542	ATP synthase subunit gamma, mitochondrial OS=Homo sapiens OX=9606 GN=ATP5F1C PE=1 SV=1 - [ATPG_HUMAN]	152.636	104.452	61.0227	55.2449	256.536	133.985
P11586	C-1-tetrahydrofolate synthase, cytoplasmic OS=Homo sapiens OX=9606 GN=MTHFD1 PE=1 SV=3 - [C1TC_HUMAN]	152.574	155.136	147.129	163.026	161.049	193.601
P14868	Aspartate--tRNA ligase, cytoplasmic OS=Homo sapiens OX=9606 GN=DARS PE=1 SV=2 - [SYDC_HUMAN]	152.427	190.419	166.648	112.282	89.2403	78.3819
P67775	Serine/threonine-protein phosphatase 2A catalytic subunit alpha isoform OS=Homo sapiens OX=9606 GN=PPP2CA PE=1 SV=1 - [PP2AA_HUMAN]	151.747	153.357	104.844	123.857	167.581	166.957
Q9BS26	Endoplasmic reticulum resident protein 44 OS=Homo sapiens OX=9606 GN=ERP44 PE=1 SV=1 - [ERP44_HUMAN]	151.616	129.46	77.591	211.929	146.289	102.876
Q16851	UTP--glucose-1-phosphate uridylyltransferase OS=Homo sapiens OX=9606 GN=UGP2 PE=1 SV=5 - [UGPA_HUMAN]	151.222	138.577	106.346	150.595	78.721	60.4288
Q16543	Hsp90 co-chaperone Cdc37 OS=Homo sapiens OX=9606 GN=CDC37 PE=1 SV=1 - [CDC37_HUMAN]	151.04	193.014	78.7648	157.193	185.912	241.239
Q99805	Transmembrane 9 superfamily member 2 OS=Homo sapiens OX=9606 GN=TM9SF2 PE=1 SV=1 - [TM9S2_HUMAN]	150.888	66.9473	108.226	28.0504	143.37	190.713
Q99439	Calponin-2 OS=Homo sapiens OX=9606 GN=CNN2 PE=1 SV=4 - [CNN2_HUMAN]	150.686	169.332	130.543	59.7274	88.0091	54.1757
Q92522	Histone H1x OS=Homo sapiens OX=9606 GN=H1FX PE=1 SV=1 - [H1X_HUMAN]	150.514	162.183	118.63	259.489	232.086	204.682
P10619	Lysosomal protective protein OS=Homo sapiens OX=9606 GN=CTSA PE=1 SV=2 - [PPGB_HUMAN]	149.768	211.922	168.858	14.2786	135.27	250.678
Q96HE7	ERO1-like protein alpha OS=Homo sapiens OX=9606 GN=ERO1A PE=1 SV=2 - [ERO1A_HUMAN]	149.749	123.303	112.073	77.6753	181.545	242
O95571	Persulfide dioxygenase ETHE1, mitochondrial OS=Homo sapiens OX=9606 GN=ETHE1 PE=1 SV=2 - [ETHE1_HUMAN]	149.082	51.5246	161.433	283.381	260.455	266.778
O15372	Eukaryotic translation initiation factor 3 subunit H OS=Homo sapiens OX=9606 GN=EIF3H PE=1 SV=1 - [EIF3H_HUMAN]	148.077	145.028	141.58	128.88	138.682	140.407
Q96AY3	Peptidyl-prolyl cis-trans isomerase FKBP10 OS=Homo sapiens OX=9606 GN=FKBP10 PE=1 SV=1 - [FKB10_HUMAN]	147.634	112.313	114.51	64.9632	142.223	146.095
Q9NY27	Serine/threonine-protein phosphatase 4 regulatory subunit 2 OS=Homo sapiens OX=9606 GN=PPP4R2 PE=1 SV=3 - [PP4R2_HUMAN]	147.255	133.237	99.7098	33.9008	8.72785	49.6315
P32969	60S ribosomal protein L9 OS=Homo sapiens OX=9606 GN=RPL9 PE=1 SV=1 - [RL9_HUMAN]	146.991	235.107	162.048	4.44443	156.342	258.133
P15170	Eukaryotic peptide chain release factor GTP-binding subunit ERF3A OS=Homo sapiens OX=9606 GN=GSPT1 PE=1 SV=1 - [ERF3A_HUMAN]	146.982	121.527	145.287	113.552	114.796	116.039
Q9NY33	Dipeptidyl peptidase 3 OS=Homo sapiens OX=9606 GN=DPP3 PE=1 SV=2 - [DPP3_HUMAN]	146.762	192.591	125.753	62.5891	131.086	98.9418
Q16531	DNA damage-binding protein 1 OS=Homo sapiens OX=9606 GN=DDB1 PE=1 SV=1 - [DDB1_HUMAN]	145.702	143.399	153.292	245.756	248.144	184.519
O43396	Thioredoxin-like protein 1 OS=Homo sapiens OX=9606 GN=TXNL1 PE=1 SV=3 - [TXNL1_HUMAN]	145.302	209.751	164.918	146.137	265.95	171.156
O75909	Cyclin-K OS=Homo sapiens OX=9606 GN=CCNK PE=1 SV=2 - [CCNK_HUMAN]	145.233	30.8025	22.6881	0	0	0
O43290	U4/U6.U5 tri-snRNP-associated protein 1 OS=Homo sapiens OX=9606 GN=SART1 PE=1 SV=1 - [SNUT1_HUMAN]	145.174	114.945	142.56	256.443	192.993	113.582
P24539	ATP synthase F(0) complex subunit B1, mitochondrial OS=Homo sapiens OX=9606 GN=ATP5PB PE=1 SV=2 - [AT5F1_HUMAN]	145.037	62.2572	107.712	105.086	144.923	136.727
Q6DD88	Atlastin-3 OS=Homo sapiens OX=9606 GN=ATL3 PE=1 SV=1 - [ATLA3_HUMAN]	144.85	101.642	98.3235	162.975	149.942	160.344
P10515	Dihydrolipoyllysine-residue acetyltransferase component of pyruvate dehydrogenase complex, mitochondrial OS=Homo sapiens OX=9606 GN=DLAT PE=1 SV=3 - [ODP2_HUMAN]	144.771	93.2619	99.9383	163.297	206.434	195.253
P82909	28S ribosomal protein S36, mitochondrial OS=Homo sapiens OX=9606 GN=MRPS36 PE=1 SV=2 - [RT36_HUMAN]	144.695	108.443	92.0655	193.165	101.957	147.561
Q16740	ATP-dependent Clp protease proteolytic subunit, mitochondrial OS=Homo sapiens OX=9606 GN=CLPP PE=1 SV=1 - [CLPP_HUMAN]	144.658	87.0044	113.566	349.065	128.388	115.289
O43776	Asparagine--tRNA ligase, cytoplasmic OS=Homo sapiens OX=9606 GN=NARS1 PE=1 SV=1 - [SYNC_HUMAN]	144.502	184.03	108.597	134.51	94.8751	128.271
Q06481	Amyloid-like protein 2 OS=Homo sapiens OX=9606 GN=APLP2 PE=1 SV=2 - [APLP2_HUMAN]	144.351	19.4017	100.804	44.2471	31.9893	26.303
P17301	Integrin alpha-2 OS=Homo sapiens OX=9606 GN=ITGA2 PE=1 SV=1 - [ITA2_HUMAN]	144.209	175.223	147.481	211.071	209.393	241.6
P20073	Annexin A7 OS=Homo sapiens OX=9606 GN=ANXA7 PE=1 SV=3 - [ANXA7_HUMAN]	144.113	162.541	123.743	189.331	155.404	202.09
P50552	Vasodilator-stimulated phosphoprotein OS=Homo sapiens OX=9606 GN=VASP PE=1 SV=3 - [VASP_HUMAN]	143.697	64.0156	190.442	74.1849	50.8897	66.0967
Q53GQ0	Very-long-chain 3-oxoacyl-CoA reductase OS=Homo sapiens OX=9606 GN=HSD17B12 PE=1 SV=2 - [DHB12_HUMAN]	143.208	33.5254	164.292	120.724	139.738	129.443
Q12904	Aminoacyl tRNA synthase complex-interacting multifunctional protein 1 OS=Homo sapiens OX=9606 GN=AIMP1 PE=1 SV=2 - [AIMP1_HUMAN]	143.057	184.267	160.137	172.105	106.268	194.807
P54136	Arginine--tRNA ligase, cytoplasmic OS=Homo sapiens OX=9606 GN=RARS PE=1 SV=2 - [SYRC_HUMAN]	142.984	138.081	120.621	64.1201	88.3061	143.96
Q14157	Ubiquitin-associated protein 2-like OS=Homo sapiens OX=9606 GN=UBAP2L PE=1 SV=2 - [UBP2L_HUMAN]	142.892	205.049	109.774	119.919	138.301	168.054
P08237	ATP-dependent 6-phosphofructokinase, muscle type OS=Homo sapiens OX=9606 GN=PFKM PE=1 SV=2 - [PFKAM_HUMAN]	142.582	149.497	86.674	141.326	44.5034	384.126
Q9Y2W2	WW domain-binding protein 11 OS=Homo sapiens OX=9606 GN=WBP11 PE=1 SV=1 - [WBP11_HUMAN]	142.326	102.556	145.982	226.307	179.136	208.077
Q9UJU6	Drebrin-like protein OS=Homo sapiens OX=9606 GN=DBNL PE=1 SV=1 - [DBNL_HUMAN]	141.281	152.259	111.896	168.8	99.7561	162.817
Q14764	Major vault protein OS=Homo sapiens OX=9606 GN=MVP PE=1 SV=4 - [MVP_HUMAN]	141.046	148.641	105.545	117.48	67.8189	163.616
E9PRG8	Uncharacterized protein C11orf98 OS=Homo sapiens OX=9606 GN=C11orf98 PE=4 SV=2 - [CK098_HUMAN]	140.863	232.406	147.704	256.743	252.803	300.874
P61020	Ras-related protein Rab-5B OS=Homo sapiens OX=9606 GN=RAB5B PE=1 SV=1 - [RAB5B_HUMAN]	140.64	200.825	213.504	204.462	18.2901	526.309
Q9HCC0	Methylcrotonoyl-CoA carboxylase beta chain, mitochondrial OS=Homo sapiens OX=9606 GN=MCCC2 PE=1 SV=1 - [MCCB_HUMAN]	140.366	126.19	149.079	174.252	207.217	114.178
Q969H8	Myeloid-derived growth factor OS=Homo sapiens OX=9606 GN=MYDGF PE=1 SV=1 - [MYDGF_HUMAN]	139.517	146.158	104.186	41.3114	172.697	517.656
O00592	Podocalyxin OS=Homo sapiens OX=9606 GN=PODXL PE=1 SV=2 - [PODXL_HUMAN]	139.339	698.109	629.076	26.5018	157.866	289.231
Q9UEY8	Gamma-adducin OS=Homo sapiens OX=9606 GN=ADD3 PE=1 SV=1 - [ADDG_HUMAN]	139.322	35.4043	109.557	32.9831	30.1849	141.417
P54578	Ubiquitin carboxyl-terminal hydrolase 14 OS=Homo sapiens OX=9606 GN=USP14 PE=1 SV=3 - [UBP14_HUMAN]	139.315	199.811	77.8071	146.577	289.063	76.0144
O95747	Serine/threonine-protein kinase OSR1 OS=Homo sapiens OX=9606 GN=OXSR1 PE=1 SV=1 - [OXSR1_HUMAN]	139.028	125.929	207.077	182.195	62.1903	171.024
O95562	Vesicle transport protein SFT2B OS=Homo sapiens OX=9606 GN=SFT2D2 PE=1 SV=1 - [SFT2B_HUMAN]	138.958	145.814	132.102	0	0	0
Q53H82	Endoribonuclease LACTB2 OS=Homo sapiens OX=9606 GN=LACTB2 PE=1 SV=2 - [LACB2_HUMAN]	138.866	66.0017	81.8425	113.561	150.76	137.81
P38159	RNA-binding motif protein, X chromosome OS=Homo sapiens OX=9606 GN=RBMX PE=1 SV=3 - [RBMX_HUMAN]	138.3	222.54	134.474	370.633	347.991	396.231
P06756	Integrin alpha-V OS=Homo sapiens OX=9606 GN=ITGAV PE=1 SV=2 - [ITAV_HUMAN]	137.965	120.681	87.9335	197.051	57.3298	161.775
P15311	Ezrin OS=Homo sapiens OX=9606 GN=EZR PE=1 SV=4 - [EZRI_HUMAN]	137.55	172.267	197.689	152.674	194.309	184.417
O60927	E3 ubiquitin-protein ligase PPP1R11 OS=Homo sapiens OX=9606 GN=PPP1R11 PE=1 SV=1 - [PP1RB_HUMAN]	136.687	178.588	225.582	117.622	164.023	136.963
P61923	Coatomer subunit zeta-1 OS=Homo sapiens OX=9606 GN=COPZ1 PE=1 SV=1 - [COPZ1_HUMAN]	136.641	135.224	133.808	212.173	21.1394	240.353
P26006	Integrin alpha-3 OS=Homo sapiens OX=9606 GN=ITGA3 PE=1 SV=5 - [ITA3_HUMAN]	135.593	147.481	105.926	67.1971	131.445	222.436
Q7Z6Z7	E3 ubiquitin-protein ligase HUWE1 OS=Homo sapiens OX=9606 GN=HUWE1 PE=1 SV=3 - [HUWE1_HUMAN]	135.462	136.312	227.215	143.385	126.75	169.678
Q13363	C-terminal-binding protein 1 OS=Homo sapiens OX=9606 GN=CTBP1 PE=1 SV=2 - [CTBP1_HUMAN]	135.338	158.941	114.102	209.916	161.122	133.121
P60891	Ribose-phosphate pyrophosphokinase 1 OS=Homo sapiens OX=9606 GN=PRPS1 PE=1 SV=2 - [PRPS1_HUMAN]	135.081	80.633	72.8665	51.2843	34.504	38.6395
Q4VC31	Coiled-coil domain-containing protein 58 OS=Homo sapiens OX=9606 GN=CCDC58 PE=1 SV=1 - [CCD58_HUMAN]	134.791	133.362	118.491	344.41	334.166	339.288
O95202	Mitochondrial proton/calcium exchanger protein OS=Homo sapiens OX=9606 GN=LETM1 PE=1 SV=1 - [LETM1_HUMAN]	134.73	93.5459	179.615	96.8493	91.7133	112.241
P01034	Cystatin-C OS=Homo sapiens OX=9606 GN=CST3 PE=1 SV=1 - [CYTC_HUMAN]	134.433	112.69	123.562	59.1271	81.1126	37.1417
Q15031	Probable leucine--tRNA ligase, mitochondrial OS=Homo sapiens OX=9606 GN=LARS2 PE=1 SV=2 - [SYLM_HUMAN]	134.38	134.044	134.717	5.24241	0	0
Q04637	Eukaryotic translation initiation factor 4 gamma 1 OS=Homo sapiens OX=9606 GN=EIF4G1 PE=1 SV=4 - [IF4G1_HUMAN]	134.198	126.976	117.453	92.289	142.876	96.5874
Q96HC4	PDZ and LIM domain protein 5 OS=Homo sapiens OX=9606 GN=PDLIM5 PE=1 SV=5 - [PDLI5_HUMAN]	133.987	210.51	217.93	43.3481	75.0592	240.445
Q96AP7	Endothelial cell-selective adhesion molecule OS=Homo sapiens OX=9606 GN=ESAM PE=1 SV=1 - [ESAM_HUMAN]	133.755	103.839	27.5469	3.44378	24.8615	46.2791
Q01650	Large neutral amino acids transporter small subunit 1 OS=Homo sapiens OX=9606 GN=SLC7A5 PE=1 SV=2 - [LAT1_HUMAN]	133.482	0	0	753.36	734.149	743.755
O15305	Phosphomannomutase 2 OS=Homo sapiens OX=9606 GN=PMM2 PE=1 SV=1 - [PMM2_HUMAN]	133.345	111.651	150.177	12.4587	129.941	71.1997
Q9UBF2	Coatomer subunit gamma-2 OS=Homo sapiens OX=9606 GN=COPG2 PE=1 SV=1 - [COPG2_HUMAN]	133.296	367.277	119.143	235.56	86.0544	282.213
P35527	Keratin, type I cytoskeletal 9 OS=Homo sapiens OX=9606 GN=KRT9 PE=1 SV=3 - [K1C9_HUMAN]	133.269	153.101	152.062	26.029	60.2941	7436.09
Q10589	Bone marrow stromal antigen 2 OS=Homo sapiens OX=9606 GN=BST2 PE=1 SV=1 - [BST2_HUMAN]	133.141	156.22	144.68	0	0	141.676
Q5UIP0	Telomere-associated protein RIF1 OS=Homo sapiens OX=9606 GN=RIF1 PE=1 SV=2 - [RIF1_HUMAN]	132.557	10.6642	65.6132	37.038	71.4229	58.6345
Q9UHG3	Prenylcysteine oxidase 1 OS=Homo sapiens OX=9606 GN=PCYOX1 PE=1 SV=3 - [PCYOX_HUMAN]	132.287	20.6835	128.235	184.661	242.72	194.704
O95816	BAG family molecular chaperone regulator 2 OS=Homo sapiens OX=9606 GN=BAG2 PE=1 SV=1 - [BAG2_HUMAN]	132.135	130.377	150.951	199.208	123.151	278.68
Q01844	RNA-binding protein EWS OS=Homo sapiens OX=9606 GN=EWSR1 PE=1 SV=1 - [EWS_HUMAN]	132.092	601.448	353.302	222.621	398.128	732.475
Q969Z0	FAST kinase domain-containing protein 4 OS=Homo sapiens OX=9606 GN=TBRG4 PE=1 SV=1 - [FAKD4_HUMAN]	131.954	110.704	144.765	184.341	64.3774	202.101
P00387	NADH-cytochrome b5 reductase 3 OS=Homo sapiens OX=9606 GN=CYB5R3 PE=1 SV=3 - [NB5R3_HUMAN]	131.81	105.195	109.35	112.2	139.213	360.43
O75643	U5 small nuclear ribonucleoprotein 200 kDa helicase OS=Homo sapiens OX=9606 GN=SNRNP200 PE=1 SV=2 - [U520_HUMAN]	131.531	163.58	110.589	172.092	124.741	208.45
P41091	Eukaryotic translation initiation factor 2 subunit 3 OS=Homo sapiens OX=9606 GN=EIF2S3 PE=1 SV=3 - [IF2G_HUMAN]	131.467	127.275	81.726	61.7609	45.9917	116.493
Q8IVT2	Mitotic interactor and substrate of PLK1 OS=Homo sapiens OX=9606 GN=MISP PE=1 SV=1 - [MISP_HUMAN]	131.454	84.1804	112.357	99.7195	117.099	127.904
O60610	Protein diaphanous homolog 1 OS=Homo sapiens OX=9606 GN=DIAPH1 PE=1 SV=2 - [DIAP1_HUMAN]	131.436	98.5394	92.1439	102.631	88.5177	140.638
Q13561	Dynactin subunit 2 OS=Homo sapiens OX=9606 GN=DCTN2 PE=1 SV=4 - [DCTN2_HUMAN]	130.942	111.02	80.7697	120.678	156.46	108.252
Q15370	Elongin-B OS=Homo sapiens OX=9606 GN=ELOB PE=1 SV=1 - [ELOB_HUMAN]	130.494	160.386	131.919	35.2664	56.4265	327.801
P27216	Annexin A13 OS=Homo sapiens OX=9606 GN=ANXA13 PE=1 SV=3 - [ANX13_HUMAN]	130.313	92.0314	120.484	151.29	213.668	177.068
P00491	Purine nucleoside phosphorylase OS=Homo sapiens OX=9606 GN=PNP PE=1 SV=2 - [PNPH_HUMAN]	130.257	184.539	152.323	106.337	191.894	222.743
O60841	Eukaryotic translation initiation factor 5B OS=Homo sapiens OX=9606 GN=EIF5B PE=1 SV=4 - [IF2P_HUMAN]	129.886	217.202	204.84	44.7496	82.5835	88.5671
O95433	Activator of 90 kDa heat shock protein ATPase homolog 1 OS=Homo sapiens OX=9606 GN=AHSA1 PE=1 SV=1 - [AHSA1_HUMAN]	129.255	88.0859	103.308	66.1801	79.7959	52.5642
P53634	Dipeptidyl peptidase 1 OS=Homo sapiens OX=9606 GN=CTSC PE=1 SV=2 - [CATC_HUMAN]	129.012	121.792	54.594	217.938	137.505	152.781
Q9ULA0	Aspartyl aminopeptidase OS=Homo sapiens OX=9606 GN=DNPEP PE=1 SV=1 - [DNPEP_HUMAN]	128.851	87.8915	67.5833	61.9811	43.7521	80.2102
Q9H9B4	Sideroflexin-1 OS=Homo sapiens OX=9606 GN=SFXN1 PE=1 SV=4 - [SFXN1_HUMAN]	128.721	80.279	105.436	24.0273	164.574	132.494
Q96KP4	Cytosolic non-specific dipeptidase OS=Homo sapiens OX=9606 GN=CNDP2 PE=1 SV=2 - [CNDP2_HUMAN]	128.63	144.233	167.148	98.9707	66.2365	190.125
Q9NUJ1	Mycophenolic acid acyl-glucuronide esterase, mitochondrial OS=Homo sapiens OX=9606 GN=ABHD10 PE=1 SV=1 - [ABHDA_HUMAN]	128.222	102.149	117.592	206.453	167.463	225.376
P61077	Ubiquitin-conjugating enzyme E2 D3 OS=Homo sapiens OX=9606 GN=UBE2D3 PE=1 SV=1 - [UB2D3_HUMAN]	128.206	218.798	181.671	299.727	149.702	224.714
P62745	Rho-related GTP-binding protein RhoB OS=Homo sapiens OX=9606 GN=RHOB PE=1 SV=1 - [RHOB_HUMAN]	127.908	88.2499	48.5914	36.2286	25.2004	108.599
P52948	Nuclear pore complex protein Nup98-Nup96 OS=Homo sapiens OX=9606 GN=NUP98 PE=1 SV=4 - [NUP98_HUMAN]	127.692	107.853	151.185	223.366	167.583	315.606
Q9H3P7	Golgi resident protein GCP60 OS=Homo sapiens OX=9606 GN=ACBD3 PE=1 SV=4 - [GCP60_HUMAN]	127.635	21.4599	66.0272	125.744	52.4607	142.393
P61081	NEDD8-conjugating enzyme Ubc12 OS=Homo sapiens OX=9606 GN=UBE2M PE=1 SV=1 - [UBC12_HUMAN]	127.613	144.1	115.114	155.182	133.15	179.72
Q9NX24	H/ACA ribonucleoprotein complex subunit 2 OS=Homo sapiens OX=9606 GN=NHP2 PE=1 SV=1 - [NHP2_HUMAN]	127.478	175.225	116.557	139.19	32.5775	245.803
O00231	26S proteasome non-ATPase regulatory subunit 11 OS=Homo sapiens OX=9606 GN=PSMD11 PE=1 SV=3 - [PSD11_HUMAN]	127.395	204.975	139.577	282.871	238.99	227.599
Q13547	Histone deacetylase 1 OS=Homo sapiens OX=9606 GN=HDAC1 PE=1 SV=1 - [HDAC1_HUMAN]	127.302	150.682	234.951	167.642	250.498	164.433
P18031	Tyrosine-protein phosphatase non-receptor type 1 OS=Homo sapiens OX=9606 GN=PTPN1 PE=1 SV=1 - [PTN1_HUMAN]	127.257	70.3582	113.42	126.349	129.259	77.5969
Q14376	UDP-glucose 4-epimerase OS=Homo sapiens OX=9606 GN=GALE PE=1 SV=2 - [GALE_HUMAN]	127.039	132.741	121.889	41.4144	34.586	121.273
P62072	Mitochondrial import inner membrane translocase subunit Tim10 OS=Homo sapiens OX=9606 GN=TIMM10 PE=1 SV=1 - [TIM10_HUMAN]	126.785	128.885	127.835	250.253	236.153	264.354
Q9Y617	Phosphoserine aminotransferase OS=Homo sapiens OX=9606 GN=PSAT1 PE=1 SV=2 - [SERC_HUMAN]	126.761	123.081	57.1894	172.136	266.601	98.1271
Q15596	Nuclear receptor coactivator 2 OS=Homo sapiens OX=9606 GN=NCOA2 PE=1 SV=2 - [NCOA2_HUMAN]	126.342	0	0	0	0	0
O75976	Carboxypeptidase D OS=Homo sapiens OX=9606 GN=CPD PE=1 SV=2 - [CBPD_HUMAN]	125.813	115.109	115.001	129.706	129.131	130.641
P63092	Guanine nucleotide-binding protein G(s) subunit alpha isoforms short OS=Homo sapiens OX=9606 GN=GNAS PE=1 SV=1 - [GNAS2_HUMAN]	125.352	195.696	148.065	407.885	381.585	447.217
Q6FI81	Anamorsin OS=Homo sapiens OX=9606 GN=CIAPIN1 PE=1 SV=2 - [CPIN1_HUMAN]	125.34	75.0708	119.675	45.1461	45.8581	45.5021
Q99735	Microsomal glutathione S-transferase 2 OS=Homo sapiens OX=9606 GN=MGST2 PE=1 SV=1 - [MGST2_HUMAN]	125.182	126.45	114.767	0	0	0
Q9GZU8	PSME3-interacting protein OS=Homo sapiens OX=9606 GN=FAM192A PE=1 SV=1 - [PIP30_HUMAN]	125.083	131.735	119.104	119.748	160.817	120.073
Q9NP97	Dynein light chain roadblock-type 1 OS=Homo sapiens OX=9606 GN=DYNLRB1 PE=1 SV=3 - [DLRB1_HUMAN]	124.908	151.618	98.1976	86.0013	102.314	42.249
Q9UN86	Ras GTPase-activating protein-binding protein 2 OS=Homo sapiens OX=9606 GN=G3BP2 PE=1 SV=2 - [G3BP2_HUMAN]	124.79	292.792	156.582	86.285	175.293	130.789
Q9NUB1	Acetyl-coenzyme A synthetase 2-like, mitochondrial OS=Homo sapiens OX=9606 GN=ACSS1 PE=1 SV=2 - [ACS2L_HUMAN]	124.704	47.5543	51.6588	106.807	99.1446	114.469
Q12874	Splicing factor 3A subunit 3 OS=Homo sapiens OX=9606 GN=SF3A3 PE=1 SV=1 - [SF3A3_HUMAN]	124.464	51.7291	87.2732	136.071	65.9164	79.8327
Q9NSE4	Isoleucine--tRNA ligase, mitochondrial OS=Homo sapiens OX=9606 GN=IARS2 PE=1 SV=2 - [SYIM_HUMAN]	124.235	114.589	94.7427	157.336	164.216	156.208
Q9UEW8	STE20/SPS1-related proline-alanine-rich protein kinase OS=Homo sapiens OX=9606 GN=STK39 PE=1 SV=3 - [STK39_HUMAN]	124.231	129.129	180.603	249.42	241.925	153.984
Q8IYD1	Eukaryotic peptide chain release factor GTP-binding subunit ERF3B OS=Homo sapiens OX=9606 GN=GSPT2 PE=1 SV=2 - [ERF3B_HUMAN]	123.897	84.238	106.196	88.7628	86.2709	116.039
Q27J81	Inverted formin-2 OS=Homo sapiens OX=9606 GN=INF2 PE=1 SV=2 - [INF2_HUMAN]	123.783	57.478	119.222	119.659	29.3228	136.269
P08397	Porphobilinogen deaminase OS=Homo sapiens OX=9606 GN=HMBS PE=1 SV=2 - [HEM3_HUMAN]	123.753	96.395	122.126	60.9678	67.9189	54.0167
O00629	Importin subunit alpha-3 OS=Homo sapiens OX=9606 GN=KPNA4 PE=1 SV=1 - [IMA3_HUMAN]	123.396	151.153	148.395	338.35	174.747	51.9124
P20839	Inosine-5'-monophosphate dehydrogenase 1 OS=Homo sapiens OX=9606 GN=IMPDH1 PE=1 SV=2 - [IMDH1_HUMAN]	123.248	130.526	37.8908	77.1082	50.8881	69.5374
Q08209	Serine/threonine-protein phosphatase 2B catalytic subunit alpha isoform OS=Homo sapiens OX=9606 GN=PPP3CA PE=1 SV=1 - [PP2BA_HUMAN]	123.246	79.1841	104.086	94.4397	131.517	145.461
P61758	Prefoldin subunit 3 OS=Homo sapiens OX=9606 GN=VBP1 PE=1 SV=4 - [PFD3_HUMAN]	123.095	124.942	131.326	53.0078	88.9822	100.297
O94992	Protein HEXIM1 OS=Homo sapiens OX=9606 GN=HEXIM1 PE=1 SV=1 - [HEXI1_HUMAN]	122.849	64.107	97.3384	75.597	84.9129	80.255
Q96I99	Succinate--CoA ligase [GDP-forming] subunit beta, mitochondrial OS=Homo sapiens OX=9606 GN=SUCLG2 PE=1 SV=2 - [SUCB2_HUMAN]	122.551	210.132	194.543	412.219	446.951	144.913
P48637	Glutathione synthetase OS=Homo sapiens OX=9606 GN=GSS PE=1 SV=1 - [GSHB_HUMAN]	122.445	122.362	98.8354	115.38	120.393	110.367
O14776	Transcription elongation regulator 1 OS=Homo sapiens OX=9606 GN=TCERG1 PE=1 SV=2 - [TCRG1_HUMAN]	122.424	139.047	702.756	386.828	77.8716	61.5384
Q99623	Prohibitin-2 OS=Homo sapiens OX=9606 GN=PHB2 PE=1 SV=2 - [PHB2_HUMAN]	122.027	108.293	103.578	199.113	257.424	68.6317
Q8WWM7	Ataxin-2-like protein OS=Homo sapiens OX=9606 GN=ATXN2L PE=1 SV=2 - [ATX2L_HUMAN]	121.984	167.019	175.468	174.339	75.3447	15.675
Q9NXS2	Glutaminyl-peptide cyclotransferase-like protein OS=Homo sapiens OX=9606 GN=QPCTL PE=1 SV=2 - [QPCTL_HUMAN]	121.647	116.429	119.038	0	0	0
O43805	Sjoegren syndrome nuclear autoantigen 1 OS=Homo sapiens OX=9606 GN=SSNA1 PE=1 SV=2 - [SSNA1_HUMAN]	121.253	0	0	0	0	0
O14929	Histone acetyltransferase type B catalytic subunit OS=Homo sapiens OX=9606 GN=HAT1 PE=1 SV=1 - [HAT1_HUMAN]	120.977	143.063	51.7241	89.1765	160.136	9.10962
P10109	Adrenodoxin, mitochondrial OS=Homo sapiens OX=9606 GN=FDX1 PE=1 SV=1 - [ADX_HUMAN]	120.796	138.203	94.239	76.6521	117.435	12.6478
P40855	Peroxisomal biogenesis factor 19 OS=Homo sapiens OX=9606 GN=PEX19 PE=1 SV=1 - [PEX19_HUMAN]	120.572	122.165	21.48	201.522	154.318	11.0501
P00492	Hypoxanthine-guanine phosphoribosyltransferase OS=Homo sapiens OX=9606 GN=HPRT1 PE=1 SV=2 - [HPRT_HUMAN]	120.406	87.4185	119.333	71.8558	94.5475	88.8898
O60282	Kinesin heavy chain isoform 5C OS=Homo sapiens OX=9606 GN=KIF5C PE=1 SV=1 - [KIF5C_HUMAN]	120.075	0	73.954	53.9949	62.4823	103.965
P06396	Gelsolin OS=Homo sapiens OX=9606 GN=GSN PE=1 SV=1 - [GELS_HUMAN]	119.993	360.432	295.812	279.452	379.015	567.602
P12270	Nucleoprotein TPR OS=Homo sapiens OX=9606 GN=TPR PE=1 SV=3 - [TPR_HUMAN]	119.939	100.832	123	119.195	128.689	372.179
P35232	Prohibitin OS=Homo sapiens OX=9606 GN=PHB PE=1 SV=1 - [PHB_HUMAN]	119.7	130.466	85.8337	202.774	193.423	186.086
P61160	Actin-related protein 2 OS=Homo sapiens OX=9606 GN=ACTR2 PE=1 SV=1 - [ARP2_HUMAN]	119.623	195.356	25.7027	271.644	312.605	20.9554
Q92734	Protein TFG OS=Homo sapiens OX=9606 GN=TFG PE=1 SV=2 - [TFG_HUMAN]	119.54	276.437	327.634	376.288	172.117	274.203
P27144	Adenylate kinase 4, mitochondrial OS=Homo sapiens OX=9606 GN=AK4 PE=1 SV=1 - [KAD4_HUMAN]	119.494	87.0868	119.711	184.233	94.8592	96.5885
Q13151	Heterogeneous nuclear ribonucleoprotein A0 OS=Homo sapiens OX=9606 GN=HNRNPA0 PE=1 SV=1 - [ROA0_HUMAN]	119.28	172.996	160.975	236.156	304.932	477.552
O75506	Heat shock factor-binding protein 1 OS=Homo sapiens OX=9606 GN=HSBP1 PE=1 SV=1 - [HSBP1_HUMAN]	118.423	77.0411	74.7849	0	0	0
Q86Y82	Syntaxin-12 OS=Homo sapiens OX=9606 GN=STX12 PE=1 SV=1 - [STX12_HUMAN]	118.349	101.296	181.576	31.8632	128.418	13.7235
O15269	Serine palmitoyltransferase 1 OS=Homo sapiens OX=9606 GN=SPTLC1 PE=1 SV=1 - [SPTC1_HUMAN]	118.326	134.738	108.501	122.171	170.218	154.543
Q04323	UBX domain-containing protein 1 OS=Homo sapiens OX=9606 GN=UBXN1 PE=1 SV=2 - [UBXN1_HUMAN]	118.076	0	238.611	112.556	195.294	29.8172
Q96FJ2	Dynein light chain 2, cytoplasmic OS=Homo sapiens OX=9606 GN=DYNLL2 PE=1 SV=1 - [DYL2_HUMAN]	117.891	0	0	152.744	146.071	149.407
Q96DG6	Carboxymethylenebutenolidase homolog OS=Homo sapiens OX=9606 GN=CMBL PE=1 SV=1 - [CMBL_HUMAN]	117.866	87.477	11.4881	116.348	97.3847	116.219
P16401	Histone H1.5 OS=Homo sapiens OX=9606 GN=H1-5 PE=1 SV=3 - [H15_HUMAN]	117.654	262.58	457.439	718.283	120.101	690.86
O95336	6-phosphogluconolactonase OS=Homo sapiens OX=9606 GN=PGLS PE=1 SV=2 - [6PGL_HUMAN]	117.488	81.7177	33.3013	69.7959	56.1253	131.099
P43304	Glycerol-3-phosphate dehydrogenase, mitochondrial OS=Homo sapiens OX=9606 GN=GPD2 PE=1 SV=3 - [GPDM_HUMAN]	117.361	136.819	146.38	109.493	165.658	182.694
P11234	Ras-related protein Ral-B OS=Homo sapiens OX=9606 GN=RALB PE=1 SV=1 - [RALB_HUMAN]	117.289	90.8645	184.722	141.514	159.678	307.747
Q9NR28	Diablo homolog, mitochondrial OS=Homo sapiens OX=9606 GN=DIABLO PE=1 SV=1 - [DBLOH_HUMAN]	117.249	120.694	106.345	131.921	88.9192	155.52
P49915	GMP synthase [glutamine-hydrolyzing] OS=Homo sapiens OX=9606 GN=GMPS PE=1 SV=1 - [GUAA_HUMAN]	117.202	99.8869	136.572	67.3297	112.568	124.223
P52788	Spermine synthase OS=Homo sapiens OX=9606 GN=SMS PE=1 SV=2 - [SPSY_HUMAN]	117.116	105.091	120.74	107.982	15.5317	159.31
P49591	Serine--tRNA ligase, cytoplasmic OS=Homo sapiens OX=9606 GN=SARS PE=1 SV=3 - [SYSC_HUMAN]	116.759	72.5919	66.0326	49.4462	0	0
Q16762	Thiosulfate sulfurtransferase OS=Homo sapiens OX=9606 GN=TST PE=1 SV=4 - [THTR_HUMAN]	116.19	116.631	115.733	247.104	123.556	292.712
Q13277	Syntaxin-3 OS=Homo sapiens OX=9606 GN=STX3 PE=1 SV=3 - [STX3_HUMAN]	116.047	72.5154	91.1592	173.015	363.377	79.2601
P22695	Cytochrome b-c1 complex subunit 2, mitochondrial OS=Homo sapiens OX=9606 GN=UQCRC2 PE=1 SV=3 - [QCR2_HUMAN]	115.847	171.164	180.556	233.609	216.162	137.042
P04179	Superoxide dismutase [Mn], mitochondrial OS=Homo sapiens OX=9606 GN=SOD2 PE=1 SV=3 - [SODM_HUMAN]	115.824	100.11	79.358	213.834	338.45	89.2178
O75368	SH3 domain-binding glutamic acid-rich-like protein OS=Homo sapiens OX=9606 GN=SH3BGRL PE=1 SV=1 - [SH3L1_HUMAN]	115.598	138.831	152.831	21.2095	151.939	284.15
Q9NRR5	Ubiquilin-4 OS=Homo sapiens OX=9606 GN=UBQLN4 PE=1 SV=2 - [UBQL4_HUMAN]	115.407	112.386	109.56	228.591	91.5048	114.2
Q13148	TAR DNA-binding protein 43 OS=Homo sapiens OX=9606 GN=TARDBP PE=1 SV=1 - [TADBP_HUMAN]	115.399	57.1208	31.833	59.9956	59.3167	137.363
Q9UEE9	Craniofacial development protein 1 OS=Homo sapiens OX=9606 GN=CFDP1 PE=1 SV=1 - [CFDP1_HUMAN]	115.292	83.4453	69.7221	66.2657	94.7151	95.5969
P46060	Ran GTPase-activating protein 1 OS=Homo sapiens OX=9606 GN=RANGAP1 PE=1 SV=1 - [RAGP1_HUMAN]	114.981	82.0356	98.5843	96.253	103.184	121.932
Q9BX68	Histidine triad nucleotide-binding protein 2, mitochondrial OS=Homo sapiens OX=9606 GN=HINT2 PE=1 SV=1 - [HINT2_HUMAN]	114.908	27.8122	118.823	130.736	20.4286	3.30721
P31689	DnaJ homolog subfamily A member 1 OS=Homo sapiens OX=9606 GN=DNAJA1 PE=1 SV=2 - [DNJA1_HUMAN]	114.75	172.838	139.099	123.098	77.573	113.69
O60936	Nucleolar protein 3 OS=Homo sapiens OX=9606 GN=NOL3 PE=1 SV=2 - [NOL3_HUMAN]	114.743	80.0862	90.5706	195.629	68.1153	99.4959
O00193	Small acidic protein OS=Homo sapiens OX=9606 GN=SMAP PE=1 SV=1 - [SMAP_HUMAN]	114.664	225.67	170.167	227.194	309.616	213.463
Q92896	Golgi apparatus protein 1 OS=Homo sapiens OX=9606 GN=GLG1 PE=1 SV=2 - [GSLG1_HUMAN]	114.636	119.053	109.694	139.342	137.459	152.299
P51665	26S proteasome non-ATPase regulatory subunit 7 OS=Homo sapiens OX=9606 GN=PSMD7 PE=1 SV=2 - [PSMD7_HUMAN]	114.489	159.878	88.7574	103.66	110.626	96.6946
P08559	Pyruvate dehydrogenase E1 component subunit alpha, somatic form, mitochondrial OS=Homo sapiens OX=9606 GN=PDHA1 PE=1 SV=3 - [ODPA_HUMAN]	114.454	68.8277	67.8152	103.679	19.116	144.229
P35222	Catenin beta-1 OS=Homo sapiens OX=9606 GN=CTNNB1 PE=1 SV=1 - [CTNB1_HUMAN]	114.446	146.195	172.973	370.962	231.629	238.671
Q14651	Plastin-1 OS=Homo sapiens OX=9606 GN=PLS1 PE=1 SV=2 - [PLSI_HUMAN]	114.307	168.186	102.797	135.91	148.183	201.378
Q04941	Proteolipid protein 2 OS=Homo sapiens OX=9606 GN=PLP2 PE=1 SV=1 - [PLP2_HUMAN]	114.07	70.8143	30.441	9.28401	23.5046	22.522
Q9H9A6	Leucine-rich repeat-containing protein 40 OS=Homo sapiens OX=9606 GN=LRRC40 PE=1 SV=1 - [LRC40_HUMAN]	113.922	0	0	0	0	0
P11172	Uridine 5'-monophosphate synthase OS=Homo sapiens OX=9606 GN=UMPS PE=1 SV=1 - [UMPS_HUMAN]	113.63	43.4031	63.0601	77.4895	46.8403	54.8197
P18858	DNA ligase 1 OS=Homo sapiens OX=9606 GN=LIG1 PE=1 SV=1 - [DNLI1_HUMAN]	113.577	84.5637	120.306	88.8704	71.1194	108.885
Q14019	Coactosin-like protein OS=Homo sapiens OX=9606 GN=COTL1 PE=1 SV=3 - [COTL1_HUMAN]	113.34	128.139	157.662	195.155	122.455	158.805
P30046	D-dopachrome decarboxylase OS=Homo sapiens OX=9606 GN=DDT PE=1 SV=3 - [DOPD_HUMAN]	113.017	249.949	221.055	0	0	0
Q9NYU2	UDP-glucose:glycoprotein glucosyltransferase 1 OS=Homo sapiens OX=9606 GN=UGGT1 PE=1 SV=3 - [UGGG1_HUMAN]	112.815	103.02	76.3205	162.274	177.411	174.066
P47755	F-actin-capping protein subunit alpha-2 OS=Homo sapiens OX=9606 GN=CAPZA2 PE=1 SV=3 - [CAZA2_HUMAN]	112.79	138.07	123.217	90.5496	199.347	117.367
Q99674	Cell growth regulator with EF hand domain protein 1 OS=Homo sapiens OX=9606 GN=CGREF1 PE=2 SV=3 - [CGRE1_HUMAN]	112.64	115.775	108.152	127.829	124.805	143.209
Q3ZCQ8	Mitochondrial import inner membrane translocase subunit TIM50 OS=Homo sapiens OX=9606 GN=TIMM50 PE=1 SV=2 - [TIM50_HUMAN]	112.577	27.7014	70.4392	141.882	72.1861	86.8126
Q13085	Acetyl-CoA carboxylase 1 OS=Homo sapiens OX=9606 GN=ACACA PE=1 SV=2 - [ACACA_HUMAN]	112.57	130.215	81.2322	132.702	88.109	113.013
P24592	Insulin-like growth factor-binding protein 6 OS=Homo sapiens OX=9606 GN=IGFBP6 PE=1 SV=1 - [IBP6_HUMAN]	112.373	134.762	237.28	291.795	359.873	174.153
Q9UKY7	Protein CDV3 homolog OS=Homo sapiens OX=9606 GN=CDV3 PE=1 SV=1 - [CDV3_HUMAN]	112.227	245.357	163.31	145.688	41.1734	194.954
P33176	Kinesin-1 heavy chain OS=Homo sapiens OX=9606 GN=KIF5B PE=1 SV=1 - [KINH_HUMAN]	112.179	65.4429	88.8306	81.6638	76.1936	117.791
Q9P0M9	39S ribosomal protein L27, mitochondrial OS=Homo sapiens OX=9606 GN=MRPL27 PE=1 SV=1 - [RM27_HUMAN]	111.997	54.2686	104.273	75.9108	0	0
P49189	4-trimethylaminobutyraldehyde dehydrogenase OS=Homo sapiens OX=9606 GN=ALDH9A1 PE=1 SV=3 - [AL9A1_HUMAN]	111.952	148.817	152.17	187.723	164.264	202.879
P57735	Ras-related protein Rab-25 OS=Homo sapiens OX=9606 GN=RAB25 PE=1 SV=2 - [RAB25_HUMAN]	111.861	109.282	95.2251	60.0477	105.56	171.026
Q9Y3U8	60S ribosomal protein L36 OS=Homo sapiens OX=9606 GN=RPL36 PE=1 SV=3 - [RL36_HUMAN]	111.839	130.391	166.285	147.199	146.993	170
Q96IR7	4-hydroxyphenylpyruvate dioxygenase-like protein OS=Homo sapiens OX=9606 GN=HPDL PE=1 SV=1 - [HPDL_HUMAN]	111.553	80.1078	74.8686	0	177.283	0
Q9Y3C6	Peptidyl-prolyl cis-trans isomerase-like 1 OS=Homo sapiens OX=9606 GN=PPIL1 PE=1 SV=1 - [PPIL1_HUMAN]	111.455	111.203	71.0818	115.468	109.887	106.653
Q9BQP7	Mitochondrial genome maintenance exonuclease 1 OS=Homo sapiens OX=9606 GN=MGME1 PE=1 SV=1 - [MGME1_HUMAN]	111.359	0	11.5261	0	11.4389	0
O94776	Metastasis-associated protein MTA2 OS=Homo sapiens OX=9606 GN=MTA2 PE=1 SV=1 - [MTA2_HUMAN]	111.255	115.33	91.8529	198.789	241.337	237.188
P20700	Lamin-B1 OS=Homo sapiens OX=9606 GN=LMNB1 PE=1 SV=2 - [LMNB1_HUMAN]	111.111	80.5651	70.0949	121.072	134.309	168.042
Q92575	UBX domain-containing protein 4 OS=Homo sapiens OX=9606 GN=UBXN4 PE=1 SV=2 - [UBXN4_HUMAN]	110.919	0	0	0	0	0
P26640	Valine--tRNA ligase OS=Homo sapiens OX=9606 GN=VARS PE=1 SV=4 - [SYVC_HUMAN]	110.211	108.469	104.014	78.064	78.7386	78.385
Q8IY67	Ribonucleoprotein PTB-binding 1 OS=Homo sapiens OX=9606 GN=RAVER1 PE=1 SV=1 - [RAVR1_HUMAN]	109.969	55.0201	17.4371	47.9566	29.782	57.6947
Q14257	Reticulocalbin-2 OS=Homo sapiens OX=9606 GN=RCN2 PE=1 SV=1 - [RCN2_HUMAN]	109.899	81.9322	209.091	282.075	96.966	240.146
P30519	Heme oxygenase 2 OS=Homo sapiens OX=9606 GN=HMOX2 PE=1 SV=2 - [HMOX2_HUMAN]	109.809	82.0632	110.226	179.62	166.422	235.813
P82650	28S ribosomal protein S22, mitochondrial OS=Homo sapiens OX=9606 GN=MRPS22 PE=1 SV=1 - [RT22_HUMAN]	109.709	119.406	76.8746	179.881	124.775	197.627
Q7L2H7	Eukaryotic translation initiation factor 3 subunit M OS=Homo sapiens OX=9606 GN=EIF3M PE=1 SV=1 - [EIF3M_HUMAN]	109.586	7.81962	101.843	38.941	133.224	85.5023
P52943	Cysteine-rich protein 2 OS=Homo sapiens OX=9606 GN=CRIP2 PE=1 SV=1 - [CRIP2_HUMAN]	109.493	91.079	33.635	74.4581	42.5414	10.6247
P53367	Arfaptin-1 OS=Homo sapiens OX=9606 GN=ARFIP1 PE=1 SV=2 - [ARFP1_HUMAN]	109.468	128.578	113.86	92.9647	60.209	110.841
Q14344	Guanine nucleotide-binding protein subunit alpha-13 OS=Homo sapiens OX=9606 GN=GNA13 PE=1 SV=2 - [GNA13_HUMAN]	109.12	177.14	161.492	646.384	618.427	360.087
Q96I25	Splicing factor 45 OS=Homo sapiens OX=9606 GN=RBM17 PE=1 SV=1 - [SPF45_HUMAN]	109.111	97.0663	119.007	186.419	164.809	138.574
P57740	Nuclear pore complex protein Nup107 OS=Homo sapiens OX=9606 GN=NUP107 PE=1 SV=1 - [NU107_HUMAN]	109.057	62.7098	50.5287	121.267	159.45	132.54
P53041	Serine/threonine-protein phosphatase 5 OS=Homo sapiens OX=9606 GN=PPP5C PE=1 SV=1 - [PPP5_HUMAN]	108.885	102.181	136.359	55.6974	98.2693	84.9949
Q13573	SNW domain-containing protein 1 OS=Homo sapiens OX=9606 GN=SNW1 PE=1 SV=1 - [SNW1_HUMAN]	108.764	57.4984	89.7282	106.469	15.8385	61.6337
P36776	Lon protease homolog, mitochondrial OS=Homo sapiens OX=9606 GN=LONP1 PE=1 SV=2 - [LONM_HUMAN]	108.454	75.7295	108.369	190.645	187.146	208.611
O15143	Actin-related protein 2/3 complex subunit 1B OS=Homo sapiens OX=9606 GN=ARPC1B PE=1 SV=3 - [ARC1B_HUMAN]	108.308	153.831	109.012	125.829	142.598	45.4193
Q9HAW9	UDP-glucuronosyltransferase 1-8 OS=Homo sapiens OX=9606 GN=UGT1A8 PE=1 SV=1 - [UD18_HUMAN]	108.184	239.213	108.704	429.493	270.542	231.895
P19224	UDP-glucuronosyltransferase 1-6 OS=Homo sapiens OX=9606 GN=UGT1A6 PE=1 SV=2 - [UD16_HUMAN]	108.184	239.213	108.704	296.512	239.541	231.895
Q9UBQ5	Eukaryotic translation initiation factor 3 subunit K OS=Homo sapiens OX=9606 GN=EIF3K PE=1 SV=1 - [EIF3K_HUMAN]	108.114	151.155	27.9084	68.1736	30.4568	46.8364
P49790	Nuclear pore complex protein Nup153 OS=Homo sapiens OX=9606 GN=NUP153 PE=1 SV=2 - [NU153_HUMAN]	107.863	119.936	108.733	122.092	116.492	170.933
O00267	Transcription elongation factor SPT5 OS=Homo sapiens OX=9606 GN=SUPT5H PE=1 SV=1 - [SPT5H_HUMAN]	107.848	91.1417	229.87	124.301	151.873	105.138
Q96FQ6	Protein S100-A16 OS=Homo sapiens OX=9606 GN=S100A16 PE=1 SV=1 - [S10AG_HUMAN]	107.774	201.516	94.5247	188.029	59.3571	123.693
P80303	Nucleobindin-2 OS=Homo sapiens OX=9606 GN=NUCB2 PE=1 SV=3 - [NUCB2_HUMAN]	107.748	92.4355	67.5469	171.552	175.573	188.828
Q9NQ29	Putative RNA-binding protein Luc7-like 1 OS=Homo sapiens OX=9606 GN=LUC7L PE=1 SV=1 - [LUC7L_HUMAN]	107.691	115.785	93.5161	170.989	129.72	145.476
Q99417	c-Myc-binding protein OS=Homo sapiens OX=9606 GN=MYCBP PE=1 SV=3 - [MYCBP_HUMAN]	107.68	185.938	139.12	12.51	60.5347	34.6313
Q07157	Tight junction protein ZO-1 OS=Homo sapiens OX=9606 GN=TJP1 PE=1 SV=3 - [ZO1_HUMAN]	106.917	141.173	134.963	59.4601	93.4382	79.8101
P51659	Peroxisomal multifunctional enzyme type 2 OS=Homo sapiens OX=9606 GN=HSD17B4 PE=1 SV=3 - [DHB4_HUMAN]	106.437	156.748	149.722	204.28	66.509	87.2621
Q15428	Splicing factor 3A subunit 2 OS=Homo sapiens OX=9606 GN=SF3A2 PE=1 SV=2 - [SF3A2_HUMAN]	106.345	25.2164	179.344	37.0189	56.8182	62.4787
Q9HB71	Calcyclin-binding protein OS=Homo sapiens OX=9606 GN=CACYBP PE=1 SV=2 - [CYBP_HUMAN]	105.93	130.512	147.72	121.175	66.177	11.1789
Q92974	Rho guanine nucleotide exchange factor 2 OS=Homo sapiens OX=9606 GN=ARHGEF2 PE=1 SV=4 - [ARHG2_HUMAN]	105.906	117.866	93.9466	98.7045	90.4388	116.832
O43570	Carbonic anhydrase 12 OS=Homo sapiens OX=9606 GN=CA12 PE=1 SV=1 - [CAH12_HUMAN]	105.684	6.00809	63.8487	122.363	126.52	118.206
P39656	Dolichyl-diphosphooligosaccharide--protein glycosyltransferase 48 kDa subunit OS=Homo sapiens OX=9606 GN=DDOST PE=1 SV=4 - [OST48_HUMAN]	105.39	173.272	139.331	224.076	153.218	238.216
Q96QA5	Gasdermin-A OS=Homo sapiens OX=9606 GN=GSDMA PE=1 SV=4 - [GSDMA_HUMAN]	105.302	99.3329	102.318	135.228	124.499	129.864
Q9H2P0	Activity-dependent neuroprotector homeobox protein OS=Homo sapiens OX=9606 GN=ADNP PE=1 SV=1 - [ADNP_HUMAN]	105.122	66.3844	22.9856	198.146	151.298	104.45
O43681	ATPase ASNA1 OS=Homo sapiens OX=9606 GN=ASNA1 PE=1 SV=2 - [ASNA_HUMAN]	105	38.894	71.9471	4.33244	5.861	5.09672
Q6P2Q9	Pre-mRNA-processing-splicing factor 8 OS=Homo sapiens OX=9606 GN=PRPF8 PE=1 SV=2 - [PRP8_HUMAN]	104.997	84.3562	85.5275	108.135	207.064	250.904
Q9BY44	Eukaryotic translation initiation factor 2A OS=Homo sapiens OX=9606 GN=EIF2A PE=1 SV=3 - [EIF2A_HUMAN]	104.729	0	63.4387	123.635	40.957	83.4615
Q12906	Interleukin enhancer-binding factor 3 OS=Homo sapiens OX=9606 GN=ILF3 PE=1 SV=3 - [ILF3_HUMAN]	104.682	252.055	244.903	348.424	340.361	424.021
Q9NZT2	Opioid growth factor receptor OS=Homo sapiens OX=9606 GN=OGFR PE=1 SV=3 - [OGFR_HUMAN]	104.673	94.8229	172.996	90.0546	78.4727	165.026
Q8N5N7	39S ribosomal protein L50, mitochondrial OS=Homo sapiens OX=9606 GN=MRPL50 PE=1 SV=2 - [RM50_HUMAN]	104.602	17.5432	98.4813	183.362	184.781	174.712
Q00688	Peptidyl-prolyl cis-trans isomerase FKBP3 OS=Homo sapiens OX=9606 GN=FKBP3 PE=1 SV=1 - [FKBP3_HUMAN]	104.538	115.013	109.776	85.8465	70.6908	101.002
Q9UJ72	Annexin A10 OS=Homo sapiens OX=9606 GN=ANXA10 PE=1 SV=3 - [ANX10_HUMAN]	104.05	122.038	26.0502	225.296	141.96	58.6231
Q92520	Protein FAM3C OS=Homo sapiens OX=9606 GN=FAM3C PE=1 SV=1 - [FAM3C_HUMAN]	104.028	36.0374	123.46	0	228.291	0
O75694	Nuclear pore complex protein Nup155 OS=Homo sapiens OX=9606 GN=NUP155 PE=1 SV=1 - [NU155_HUMAN]	103.788	78.4706	92.0252	185.681	140.077	216.069
Q9Y5Q8	General transcription factor 3C polypeptide 5 OS=Homo sapiens OX=9606 GN=GTF3C5 PE=1 SV=2 - [TF3C5_HUMAN]	103.702	17.8738	6.04799	42.6017	55.637	29.5663
P14927	Cytochrome b-c1 complex subunit 7 OS=Homo sapiens OX=9606 GN=UQCRB PE=1 SV=2 - [QCR7_HUMAN]	103.685	109.374	85.4011	115.583	201.429	117.187
P51553	Isocitrate dehydrogenase [NAD] subunit gamma, mitochondrial OS=Homo sapiens OX=9606 GN=IDH3G PE=1 SV=1 - [IDH3G_HUMAN]	103.515	82.6225	85.2748	170.494	103.114	128.472
P22059	Oxysterol-binding protein 1 OS=Homo sapiens OX=9606 GN=OSBP PE=1 SV=1 - [OSBP1_HUMAN]	103.5	79.8378	80.6602	95.1036	83.2885	138.138
P43490	Nicotinamide phosphoribosyltransferase OS=Homo sapiens OX=9606 GN=NAMPT PE=1 SV=1 - [NAMPT_HUMAN]	103.23	106.612	97.8386	66.4399	71.267	120.67
Q9H7Z7	Prostaglandin E synthase 2 OS=Homo sapiens OX=9606 GN=PTGES2 PE=1 SV=1 - [PGES2_HUMAN]	103.14	67.0206	53.4591	178.642	127.109	182.579
Q14152	Eukaryotic translation initiation factor 3 subunit A OS=Homo sapiens OX=9606 GN=EIF3A PE=1 SV=1 - [EIF3A_HUMAN]	103.116	149.971	135.73	77.6995	119.327	114.968
O43278	Kunitz-type protease inhibitor 1 OS=Homo sapiens OX=9606 GN=SPINT1 PE=1 SV=2 - [SPIT1_HUMAN]	103.089	210.425	184.131	295.323	150.43	258.125
Q9P287	BRCA2 and CDKN1A-interacting protein OS=Homo sapiens OX=9606 GN=BCCIP PE=1 SV=1 - [BCCIP_HUMAN]	102.99	128.094	120.715	131.283	105.173	153.892
Q6YN16	Hydroxysteroid dehydrogenase-like protein 2 OS=Homo sapiens OX=9606 GN=HSDL2 PE=1 SV=1 - [HSDL2_HUMAN]	102.92	70.5989	106.754	126.065	149.638	25.6505
O75608	Acyl-protein thioesterase 1 OS=Homo sapiens OX=9606 GN=LYPLA1 PE=1 SV=1 - [LYPA1_HUMAN]	102.794	43.4387	162.149	267.282	161.293	214.287
O15042	U2 snRNP-associated SURP motif-containing protein OS=Homo sapiens OX=9606 GN=U2SURP PE=1 SV=2 - [SR140_HUMAN]	102.34	71.3063	136.975	96.9389	106.575	147.995
Q92973	Transportin-1 OS=Homo sapiens OX=9606 GN=TNPO1 PE=1 SV=2 - [TNPO1_HUMAN]	102.306	153.022	121.281	134.388	59.4328	114.905
P35244	Replication protein A 14 kDa subunit OS=Homo sapiens OX=9606 GN=RPA3 PE=1 SV=1 - [RFA3_HUMAN]	102.257	90.2754	59.5655	0	0	87.4266
P53801	Pituitary tumor-transforming gene 1 protein-interacting protein OS=Homo sapiens OX=9606 GN=PTTG1IP PE=1 SV=1 - [PTTG_HUMAN]	102.141	56.5003	147.782	15.5637	27.9816	41.329
Q9Y3A6	Transmembrane emp24 domain-containing protein 5 OS=Homo sapiens OX=9606 GN=TMED5 PE=1 SV=1 - [TMED5_HUMAN]	102.138	0	0	0	0	188.334
P50995	Annexin A11 OS=Homo sapiens OX=9606 GN=ANXA11 PE=1 SV=1 - [ANX11_HUMAN]	102.073	59.0467	100.46	39.3908	178.413	124.52
Q9H2H9	Sodium-coupled neutral amino acid transporter 1 OS=Homo sapiens OX=9606 GN=SLC38A1 PE=1 SV=1 - [S38A1_HUMAN]	101.943	57.2636	55.8517	0	0	66.0791
Q7Z5K2	Wings apart-like protein homolog OS=Homo sapiens OX=9606 GN=WAPL PE=1 SV=1 - [WAPL_HUMAN]	101.84	54.4976	108.926	38.0196	77.8817	134.458
Q9BY43	Charged multivesicular body protein 4a OS=Homo sapiens OX=9606 GN=CHMP4A PE=1 SV=3 - [CHM4A_HUMAN]	101.825	140.534	113.554	69.6361	80.2805	159.131
Q13177	Serine/threonine-protein kinase PAK 2 OS=Homo sapiens OX=9606 GN=PAK2 PE=1 SV=3 - [PAK2_HUMAN]	101.523	93.7122	160.137	83.7294	58.785	98.7639
Q96RS6	NudC domain-containing protein 1 OS=Homo sapiens OX=9606 GN=NUDCD1 PE=1 SV=2 - [NUDC1_HUMAN]	101.514	36.9399	88.1239	74.0228	75.2664	93.4759
Q13123	Protein Red OS=Homo sapiens OX=9606 GN=IK PE=1 SV=3 - [RED_HUMAN]	101.339	103.172	102.255	0	79.4341	0
Q969X5	Endoplasmic reticulum-Golgi intermediate compartment protein 1 OS=Homo sapiens OX=9606 GN=ERGIC1 PE=1 SV=1 - [ERGI1_HUMAN]	101.216	107.004	68.5891	153.764	147.784	148.28
Q9H3U1	Protein unc-45 homolog A OS=Homo sapiens OX=9606 GN=UNC45A PE=1 SV=1 - [UN45A_HUMAN]	101.149	106.024	37.7172	25.2587	7.19386	42.1659
Q92621	Nuclear pore complex protein Nup205 OS=Homo sapiens OX=9606 GN=NUP205 PE=1 SV=3 - [NU205_HUMAN]	101.137	113.624	114.392	204.346	144.618	124.781
Q15714	TSC22 domain family protein 1 OS=Homo sapiens OX=9606 GN=TSC22D1 PE=1 SV=3 - [T22D1_HUMAN]	101.025	0	174.341	0	107.213	0
P98160	Basement membrane-specific heparan sulfate proteoglycan core protein OS=Homo sapiens OX=9606 GN=HSPG2 PE=1 SV=4 - [PGBM_HUMAN]	100.549	113.157	74.1573	63.7507	60.0826	75.1106
O95793	Double-stranded RNA-binding protein Staufen homolog 1 OS=Homo sapiens OX=9606 GN=STAU1 PE=1 SV=2 - [STAU1_HUMAN]	100.543	106.629	169.605	70.3798	49.6098	50.1985
P12694	2-oxoisovalerate dehydrogenase subunit alpha, mitochondrial OS=Homo sapiens OX=9606 GN=BCKDHA PE=1 SV=2 - [ODBA_HUMAN]	100.453	58.1651	79.6269	68.7843	114.427	175.684
Q9H446	RWD domain-containing protein 1 OS=Homo sapiens OX=9606 GN=RWDD1 PE=1 SV=1 - [RWDD1_HUMAN]	99.8235	10.5788	46.0924	75.7709	57.07	38.3691
P15529	Membrane cofactor protein OS=Homo sapiens OX=9606 GN=CD46 PE=1 SV=3 - [MCP_HUMAN]	99.7117	78.5275	81.7866	14.092	33.7455	23.9187
P27708	CAD protein OS=Homo sapiens OX=9606 GN=CAD PE=1 SV=3 - [PYR1_HUMAN]	99.4468	102.423	78.0475	86.2069	64.7443	98.9735
Q9NRP0	Oligosaccharyltransferase complex subunit OSTC OS=Homo sapiens OX=9606 GN=OSTC PE=1 SV=1 - [OSTC_HUMAN]	99.2398	93.4759	94.1804	213.133	167.728	190.431
Q9UBI6	Guanine nucleotide-binding protein G(I)/G(S)/G(O) subunit gamma-12 OS=Homo sapiens OX=9606 GN=GNG12 PE=1 SV=3 - [GBG12_HUMAN]	99.0869	142.304	162.999	254.435	253.709	144.082
Q8N684	Cleavage and polyadenylation specificity factor subunit 7 OS=Homo sapiens OX=9606 GN=CPSF7 PE=1 SV=1 - [CPSF7_HUMAN]	98.914	77.4479	60.4786	60.221	62.5171	57.9249
Q4KMP7	TBC1 domain family member 10B OS=Homo sapiens OX=9606 GN=TBC1D10B PE=1 SV=3 - [TB10B_HUMAN]	98.779	0	3.61681	91.46	0	0
Q9BPX5	Actin-related protein 2/3 complex subunit 5-like protein OS=Homo sapiens OX=9606 GN=ARPC5L PE=1 SV=1 - [ARP5L_HUMAN]	98.7065	103.52	113.376	123.121	144.392	101.85
P04920	Anion exchange protein 2 OS=Homo sapiens OX=9606 GN=SLC4A2 PE=1 SV=4 - [B3A2_HUMAN]	98.4333	116.35	60.8651	48.1663	44.689	134.074
Q96A26	Protein FAM162A OS=Homo sapiens OX=9606 GN=FAM162A PE=1 SV=2 - [F162A_HUMAN]	98.1884	191.27	197.225	120.746	218.733	316.72
P48634	Protein PRRC2A OS=Homo sapiens OX=9606 GN=PRRC2A PE=1 SV=3 - [PRC2A_HUMAN]	98.0924	63.2023	92.6151	9.86822	37.7923	42.993
P30043	Flavin reductase (NADPH) OS=Homo sapiens OX=9606 GN=BLVRB PE=1 SV=3 - [BLVRB_HUMAN]	98.0068	210.445	126.61	61.8086	135.01	79.3811
Q03252	Lamin-B2 OS=Homo sapiens OX=9606 GN=LMNB2 PE=1 SV=4 - [LMNB2_HUMAN]	97.9894	149.491	10.0902	45.8781	63.5621	28.1942
Q9Y6R7	IgGFc-binding protein OS=Homo sapiens OX=9606 GN=FCGBP PE=1 SV=3 - [FCGBP_HUMAN]	97.959	48.1671	56.847	26.0575	86.1632	77.6778
P57088	Transmembrane protein 33 OS=Homo sapiens OX=9606 GN=TMEM33 PE=1 SV=2 - [TMM33_HUMAN]	97.7373	95.9882	86.8221	123.792	0	0
P46013	Proliferation marker protein Ki-67 OS=Homo sapiens OX=9606 GN=MKI67 PE=1 SV=2 - [KI67_HUMAN]	97.6596	44.4299	108.404	47.8385	100.964	105.955
Q5JTV8	Torsin-1A-interacting protein 1 OS=Homo sapiens OX=9606 GN=TOR1AIP1 PE=1 SV=2 - [TOIP1_HUMAN]	97.6112	55.3003	119.727	60.3996	223.573	198.495
O60869	Endothelial differentiation-related factor 1 OS=Homo sapiens OX=9606 GN=EDF1 PE=1 SV=1 - [EDF1_HUMAN]	97.5359	84.8624	79.4503	0	73.1506	0
P55084	Trifunctional enzyme subunit beta, mitochondrial OS=Homo sapiens OX=9606 GN=HADHB PE=1 SV=3 - [ECHB_HUMAN]	97.273	128.804	202.263	100.118	81.1413	304.929
P47897	Glutamine--tRNA ligase OS=Homo sapiens OX=9606 GN=QARS PE=1 SV=1 - [SYQ_HUMAN]	97.1607	132.443	113.342	143.97	148.993	165.2
P05090	Apolipoprotein D OS=Homo sapiens OX=9606 GN=APOD PE=1 SV=1 - [APOD_HUMAN]	96.8187	0	0	131.501	144.555	138.028
P51610	Host cell factor 1 OS=Homo sapiens OX=9606 GN=HCFC1 PE=1 SV=2 - [HCFC1_HUMAN]	96.7818	70.7609	125.119	129.833	25.5358	98.8259
Q9Y676	28S ribosomal protein S18b, mitochondrial OS=Homo sapiens OX=9606 GN=MRPS18B PE=1 SV=1 - [RT18B_HUMAN]	96.7097	100.375	89.6058	109.536	128.459	148.682
Q6UW68	Transmembrane protein 205 OS=Homo sapiens OX=9606 GN=TMEM205 PE=1 SV=1 - [TM205_HUMAN]	96.6665	0	0	10.7594	0	0
Q86UE4	Protein LYRIC OS=Homo sapiens OX=9606 GN=MTDH PE=1 SV=2 - [LYRIC_HUMAN]	96.6403	107.46	98.076	150.037	158.335	162.901
P07858	Cathepsin B OS=Homo sapiens OX=9606 GN=CTSB PE=1 SV=3 - [CATB_HUMAN]	96.4676	255.594	259.606	228.856	264.995	404.349
O14974	Protein phosphatase 1 regulatory subunit 12A OS=Homo sapiens OX=9606 GN=PPP1R12A PE=1 SV=1 - [MYPT1_HUMAN]	96.3903	78.8678	61.1359	63.0653	46.9692	85.0451
P30419	Glycylpeptide N-tetradecanoyltransferase 1 OS=Homo sapiens OX=9606 GN=NMT1 PE=1 SV=2 - [NMT1_HUMAN]	96.2566	24.3559	11.5361	16.0615	23.9714	8.15148
Q5H9R7	Serine/threonine-protein phosphatase 6 regulatory subunit 3 OS=Homo sapiens OX=9606 GN=PPP6R3 PE=1 SV=2 - [PP6R3_HUMAN]	96.2558	107.141	141.465	67.4148	137.142	167.358
Q8TB61	Adenosine 3'-phospho 5'-phosphosulfate transporter 1 OS=Homo sapiens OX=9606 GN=SLC35B2 PE=1 SV=1 - [S35B2_HUMAN]	96.1207	109.953	75.9932	55.472	0	0
P19784	Casein kinase II subunit alpha' OS=Homo sapiens OX=9606 GN=CSNK2A2 PE=1 SV=1 - [CSK22_HUMAN]	96.1104	53.9582	51.2897	43.0369	40.014	68.3815
Q9NXW2	DnaJ homolog subfamily B member 12 OS=Homo sapiens OX=9606 GN=DNAJB12 PE=1 SV=5 - [DJB12_HUMAN]	96.0663	74.3322	52.5981	0	0	106.047
P82932	28S ribosomal protein S6, mitochondrial OS=Homo sapiens OX=9606 GN=MRPS6 PE=1 SV=3 - [RT06_HUMAN]	95.8547	55.2825	60.0108	80.3442	71.3957	75.8699
Q9BUK6	Protein misato homolog 1 OS=Homo sapiens OX=9606 GN=MSTO1 PE=1 SV=1 - [MSTO1_HUMAN]	95.7866	0	0	0	0	0
O75208	Ubiquinone biosynthesis protein COQ9, mitochondrial OS=Homo sapiens OX=9606 GN=COQ9 PE=1 SV=1 - [COQ9_HUMAN]	95.7821	80.5231	95.4395	90.6144	0	0
Q8N8V4	Ankyrin repeat and SAM domain-containing protein 4B OS=Homo sapiens OX=9606 GN=ANKS4B PE=1 SV=2 - [ANS4B_HUMAN]	95.7644	0	0	0	8.58168	0
Q9BUL8	Programmed cell death protein 10 OS=Homo sapiens OX=9606 GN=PDCD10 PE=1 SV=1 - [PDC10_HUMAN]	95.7365	111.16	101.575	80.407	118.831	120.538
Q9UKU0	Long-chain-fatty-acid--CoA ligase 6 OS=Homo sapiens OX=9606 GN=ACSL6 PE=1 SV=4 - [ACSL6_HUMAN]	95.6821	99.3687	91.9955	128.254	0	0
P43034	Platelet-activating factor acetylhydrolase IB subunit alpha OS=Homo sapiens OX=9606 GN=PAFAH1B1 PE=1 SV=2 - [LIS1_HUMAN]	95.6246	58.3762	77.927	64.8381	43.0729	96.847
Q99798	Aconitate hydratase, mitochondrial OS=Homo sapiens OX=9606 GN=ACO2 PE=1 SV=2 - [ACON_HUMAN]	95.5994	114.082	108.958	186.207	156.296	65.6273
O43684	Mitotic checkpoint protein BUB3 OS=Homo sapiens OX=9606 GN=BUB3 PE=1 SV=1 - [BUB3_HUMAN]	95.4448	86.8059	39.0822	374.174	88.9158	152.976
P13797	Plastin-3 OS=Homo sapiens OX=9606 GN=PLS3 PE=1 SV=4 - [PLST_HUMAN]	95.2681	92.7383	70.105	92.5774	90.0259	147.16
P98175	RNA-binding protein 10 OS=Homo sapiens OX=9606 GN=RBM10 PE=1 SV=3 - [RBM10_HUMAN]	95.2628	100.012	92.6717	95.7175	99.9622	154.298
Q86VP6	Cullin-associated NEDD8-dissociated protein 1 OS=Homo sapiens OX=9606 GN=CAND1 PE=1 SV=2 - [CAND1_HUMAN]	95.2023	105.132	87.637	68.608	82.1734	86.4379
Q9NUP9	Protein lin-7 homolog C OS=Homo sapiens OX=9606 GN=LIN7C PE=1 SV=1 - [LIN7C_HUMAN]	95.1553	21.1166	148.295	0	0	55.2491
Q9UPT8	Zinc finger CCCH domain-containing protein 4 OS=Homo sapiens OX=9606 GN=ZC3H4 PE=1 SV=3 - [ZC3H4_HUMAN]	94.9005	102.083	123.22	66.5287	38.0118	92.8194
Q92692	Nectin-2 OS=Homo sapiens OX=9606 GN=NECTIN2 PE=1 SV=1 - [NECT2_HUMAN]	94.6645	5.17458	45.113	74.4874	112.533	68.4525
Q9Y5K6	CD2-associated protein OS=Homo sapiens OX=9606 GN=CD2AP PE=1 SV=1 - [CD2AP_HUMAN]	94.6335	89.825	18.5826	56.8333	55.7347	66.1902
O76003	Glutaredoxin-3 OS=Homo sapiens OX=9606 GN=GLRX3 PE=1 SV=2 - [GLRX3_HUMAN]	94.4392	151.292	147.76	223.821	192.458	217.383
Q96RP9	Elongation factor G, mitochondrial OS=Homo sapiens OX=9606 GN=GFM1 PE=1 SV=2 - [EFGM_HUMAN]	94.2888	133.854	45.6722	90.4895	172.461	145.022
Q9BYD1	39S ribosomal protein L13, mitochondrial OS=Homo sapiens OX=9606 GN=MRPL13 PE=1 SV=1 - [RM13_HUMAN]	94.2743	93.381	93.8277	79.6005	87.9838	142.522
P45974	Ubiquitin carboxyl-terminal hydrolase 5 OS=Homo sapiens OX=9606 GN=USP5 PE=1 SV=2 - [UBP5_HUMAN]	94.0609	144.965	125.145	83.8861	119.979	130.709
O14497	AT-rich interactive domain-containing protein 1A OS=Homo sapiens OX=9606 GN=ARID1A PE=1 SV=3 - [ARI1A_HUMAN]	94.0321	76.8445	45.0639	65.1602	78.2418	15.7398
Q9BYD6	39S ribosomal protein L1, mitochondrial OS=Homo sapiens OX=9606 GN=MRPL1 PE=1 SV=2 - [RM01_HUMAN]	93.9936	61.371	28.7485	0	0	63.4793
Q99590	Protein SCAF11 OS=Homo sapiens OX=9606 GN=SCAF11 PE=1 SV=2 - [SCAFB_HUMAN]	93.8918	46.1381	81.5715	100.173	111.621	207.498
Q14126	Desmoglein-2 OS=Homo sapiens OX=9606 GN=DSG2 PE=1 SV=2 - [DSG2_HUMAN]	93.6228	25.2787	26.757	16.664	69.059	21.4089
Q6XQN6	Nicotinate phosphoribosyltransferase OS=Homo sapiens OX=9606 GN=NAPRT PE=1 SV=2 - [PNCB_HUMAN]	93.5364	92.9895	78.5756	48.7935	0	0
O60437	Periplakin OS=Homo sapiens OX=9606 GN=PPL PE=1 SV=4 - [PEPL_HUMAN]	93.1474	103.018	62.152	80.0698	110.829	84.656
Q9BT78	COP9 signalosome complex subunit 4 OS=Homo sapiens OX=9606 GN=COPS4 PE=1 SV=1 - [CSN4_HUMAN]	93.0418	95.2734	55.5783	66.4237	77.5245	48.3126
Q14914	Prostaglandin reductase 1 OS=Homo sapiens OX=9606 GN=PTGR1 PE=1 SV=2 - [PTGR1_HUMAN]	93.0075	38.3506	68.9552	71.4835	65.7518	33.3249
P06730	Eukaryotic translation initiation factor 4E OS=Homo sapiens OX=9606 GN=EIF4E PE=1 SV=2 - [IF4E_HUMAN]	92.9597	166.007	50.0885	10.7016	132.27	153.625
Q9H4G0	Band 4.1-like protein 1 OS=Homo sapiens OX=9606 GN=EPB41L1 PE=1 SV=2 - [E41L1_HUMAN]	92.7858	107.852	108.517	100.758	25.6374	139.796
Q6P1N9	Putative deoxyribonuclease TATDN1 OS=Homo sapiens OX=9606 GN=TATDN1 PE=1 SV=2 - [TATD1_HUMAN]	92.7282	57.398	156.153	125.097	110.43	139.764
Q96RU2	Ubiquitin carboxyl-terminal hydrolase 28 OS=Homo sapiens OX=9606 GN=USP28 PE=1 SV=1 - [UBP28_HUMAN]	92.7276	91.5312	93.9241	53.4424	60.5725	46.3123
O00483	Cytochrome c oxidase subunit NDUFA4 OS=Homo sapiens OX=9606 GN=NDUFA4 PE=1 SV=1 - [NDUA4_HUMAN]	92.2471	24.8031	58.5251	0	211.229	0
Q12849	G-rich sequence factor 1 OS=Homo sapiens OX=9606 GN=GRSF1 PE=1 SV=3 - [GRSF1_HUMAN]	91.9009	86.9544	77.574	82.6657	90.5801	137.531
O95573	Long-chain-fatty-acid--CoA ligase 3 OS=Homo sapiens OX=9606 GN=ACSL3 PE=1 SV=3 - [ACSL3_HUMAN]	91.8273	166.964	85.0939	95.3442	137.146	119.973
Q8TAE8	Growth arrest and DNA damage-inducible proteins-interacting protein 1 OS=Homo sapiens OX=9606 GN=GADD45GIP1 PE=1 SV=1 - [G45IP_HUMAN]	91.6977	24.6301	21.5495	31.7731	10.3248	21.0489
P49419	Alpha-aminoadipic semialdehyde dehydrogenase OS=Homo sapiens OX=9606 GN=ALDH7A1 PE=1 SV=5 - [AL7A1_HUMAN]	91.5659	89.905	13.834	143.392	127.834	200.741
Q07960	Rho GTPase-activating protein 1 OS=Homo sapiens OX=9606 GN=ARHGAP1 PE=1 SV=1 - [RHG01_HUMAN]	91.4196	49.992	73.8865	54.1333	38.5541	151.33
P17812	CTP synthase 1 OS=Homo sapiens OX=9606 GN=CTPS1 PE=1 SV=2 - [PYRG1_HUMAN]	91.3525	89.6911	85.3878	138.9	50.1763	204.386
Q00341	Vigilin OS=Homo sapiens OX=9606 GN=HDLBP PE=1 SV=2 - [VIGLN_HUMAN]	91.3267	81.4091	95.5084	43.2826	90.3139	142.543
Q8WW59	SPRY domain-containing protein 4 OS=Homo sapiens OX=9606 GN=SPRYD4 PE=1 SV=2 - [SPRY4_HUMAN]	91.128	54.1642	74.914	112.427	154.247	170.412
Q9Y2R5	28S ribosomal protein S17, mitochondrial OS=Homo sapiens OX=9606 GN=MRPS17 PE=1 SV=1 - [RT17_HUMAN]	91.0904	74.7013	58.3123	0	0	0
P48556	26S proteasome non-ATPase regulatory subunit 8 OS=Homo sapiens OX=9606 GN=PSMD8 PE=1 SV=2 - [PSMD8_HUMAN]	90.829	111.295	114.316	206.656	118.841	164.621
O15126	Secretory carrier-associated membrane protein 1 OS=Homo sapiens OX=9606 GN=SCAMP1 PE=1 SV=2 - [SCAM1_HUMAN]	90.6594	121.352	59.9664	285.858	93.1851	23.9335
Q9P2M7	Cingulin OS=Homo sapiens OX=9606 GN=CGN PE=1 SV=2 - [CING_HUMAN]	90.5029	95.2306	85.063	69.5298	14.7619	59.8264
P61019	Ras-related protein Rab-2A OS=Homo sapiens OX=9606 GN=RAB2A PE=1 SV=1 - [RAB2A_HUMAN]	89.9895	216.869	239.778	496.72	427.24	584.276
O60884	DnaJ homolog subfamily A member 2 OS=Homo sapiens OX=9606 GN=DNAJA2 PE=1 SV=1 - [DNJA2_HUMAN]	89.8867	72.5811	55.2756	110.956	91.8898	130.023
P52298	Nuclear cap-binding protein subunit 2 OS=Homo sapiens OX=9606 GN=NCBP2 PE=1 SV=1 - [NCBP2_HUMAN]	89.8763	97.3576	84.2688	135.427	104.534	85.3446
P55735	Protein SEC13 homolog OS=Homo sapiens OX=9606 GN=SEC13 PE=1 SV=3 - [SEC13_HUMAN]	89.8521	65.8479	44.8244	91.3699	47.9472	70.2903
P23193	Transcription elongation factor A protein 1 OS=Homo sapiens OX=9606 GN=TCEA1 PE=1 SV=2 - [TCEA1_HUMAN]	89.7389	117.952	92.6703	58.7722	34.4537	74.9726
A0MZ66	Shootin-1 OS=Homo sapiens OX=9606 GN=SHTN1 PE=1 SV=4 - [SHOT1_HUMAN]	89.5188	75.8487	88.9342	51.0877	24.8222	29.814
O75175	CCR4-NOT transcription complex subunit 3 OS=Homo sapiens OX=9606 GN=CNOT3 PE=1 SV=1 - [CNOT3_HUMAN]	89.4149	91.6391	90.527	0	0	0
Q92804	TATA-binding protein-associated factor 2N OS=Homo sapiens OX=9606 GN=TAF15 PE=1 SV=1 - [RBP56_HUMAN]	89.2323	289.554	98.9778	484.899	177.777	162.303
P55854	Small ubiquitin-related modifier 3 OS=Homo sapiens OX=9606 GN=SUMO3 PE=1 SV=2 - [SUMO3_HUMAN]	88.8456	2230.63	1159.74	4622.41	4422.38	4822.45
Q9H6Z4	Ran-binding protein 3 OS=Homo sapiens OX=9606 GN=RANBP3 PE=1 SV=1 - [RANB3_HUMAN]	88.6427	110.136	100.734	91.7358	60.4623	53.7487
O94826	Mitochondrial import receptor subunit TOM70 OS=Homo sapiens OX=9606 GN=TOMM70 PE=1 SV=1 - [TOM70_HUMAN]	88.3053	28.0302	28.6066	143.521	39.6004	91.6964
P14550	Aldo-keto reductase family 1 member A1 OS=Homo sapiens OX=9606 GN=AKR1A1 PE=1 SV=3 - [AK1A1_HUMAN]	88.2964	96.3562	122.262	30.474	86.1587	0
Q5JTJ3	Cytochrome c oxidase assembly factor 6 homolog OS=Homo sapiens OX=9606 GN=COA6 PE=1 SV=1 - [COA6_HUMAN]	88.2339	25.6553	51.8025	36.7814	149.359	71.158
Q96AT9	Ribulose-phosphate 3-epimerase OS=Homo sapiens OX=9606 GN=RPE PE=1 SV=1 - [RPE_HUMAN]	88.1571	51.2365	69.6968	94.2479	67.0482	121.448
Q7L4I2	Arginine/serine-rich coiled-coil protein 2 OS=Homo sapiens OX=9606 GN=RSRC2 PE=1 SV=1 - [RSRC2_HUMAN]	88.0924	31.1423	36.9148	63.8422	148.435	233.028
P09960	Leukotriene A-4 hydrolase OS=Homo sapiens OX=9606 GN=LTA4H PE=1 SV=2 - [LKHA4_HUMAN]	87.9812	72.1129	69.8672	50.1588	110.593	73.1945
Q9BZK7	F-box-like/WD repeat-containing protein TBL1XR1 OS=Homo sapiens OX=9606 GN=TBL1XR1 PE=1 SV=1 - [TBL1R_HUMAN]	87.8703	147.423	41.232	202.139	71.9321	142.629
Q92541	RNA polymerase-associated protein RTF1 homolog OS=Homo sapiens OX=9606 GN=RTF1 PE=1 SV=4 - [RTF1_HUMAN]	87.8083	61.8872	38.0187	39.9675	105.802	37.0797
Q9HC38	Glyoxalase domain-containing protein 4 OS=Homo sapiens OX=9606 GN=GLOD4 PE=1 SV=1 - [GLOD4_HUMAN]	87.7935	104.102	97.4198	105.407	71.7975	80.1503
O75534	Cold shock domain-containing protein E1 OS=Homo sapiens OX=9606 GN=CSDE1 PE=1 SV=2 - [CSDE1_HUMAN]	87.7354	73.9163	86.4525	50.5199	66.2841	69.8021
Q99627	COP9 signalosome complex subunit 8 OS=Homo sapiens OX=9606 GN=COPS8 PE=1 SV=1 - [CSN8_HUMAN]	87.7341	41.3191	31.0087	34.9467	47.1513	49.6455
Q8N163	Cell cycle and apoptosis regulator protein 2 OS=Homo sapiens OX=9606 GN=CCAR2 PE=1 SV=2 - [CCAR2_HUMAN]	87.7228	52.3622	64.8552	191.541	132.809	115.976
Q9Y2X3	Nucleolar protein 58 OS=Homo sapiens OX=9606 GN=NOP58 PE=1 SV=1 - [NOP58_HUMAN]	87.6603	67.2093	64.1197	31.5918	87.0705	99.7476
Q96F63	Coiled-coil domain-containing protein 97 OS=Homo sapiens OX=9606 GN=CCDC97 PE=1 SV=1 - [CCD97_HUMAN]	87.3925	97.1646	83.5862	54.5554	51.756	67.1379
Q9Y3B8	Oligoribonuclease, mitochondrial OS=Homo sapiens OX=9606 GN=REXO2 PE=1 SV=3 - [ORN_HUMAN]	87.2253	60.938	34.6507	91.1176	72.967	81.6778
Q9BV29	Coiled-coil domain-containing protein 32 OS=Homo sapiens OX=9606 GN=CCDC32 PE=1 SV=2 - [CCD32_HUMAN]	87.0477	92.2664	92.6808	45.269	27.6641	36.4665
P52888	Thimet oligopeptidase OS=Homo sapiens OX=9606 GN=THOP1 PE=1 SV=2 - [THOP1_HUMAN]	87.0006	60.0752	33.1498	32.965	29.6786	36.2514
Q8IWX8	Calcium homeostasis endoplasmic reticulum protein OS=Homo sapiens OX=9606 GN=CHERP PE=1 SV=3 - [CHERP_HUMAN]	86.9799	61.8112	86.4972	61.0834	102.643	108.472
Q9Y666	Solute carrier family 12 member 7 OS=Homo sapiens OX=9606 GN=SLC12A7 PE=1 SV=3 - [S12A7_HUMAN]	86.8502	123.436	79.481	29.1876	26.7867	27.9872
Q8WVV9	Heterogeneous nuclear ribonucleoprotein L-like OS=Homo sapiens OX=9606 GN=HNRNPLL PE=1 SV=1 - [HNRLL_HUMAN]	86.8278	85.2654	83.703	22.0162	307.054	164.535
P24666	Low molecular weight phosphotyrosine protein phosphatase OS=Homo sapiens OX=9606 GN=ACP1 PE=1 SV=3 - [PPAC_HUMAN]	86.7424	202.828	130.444	123.73	168.873	112.705
Q8WYP5	Protein ELYS OS=Homo sapiens OX=9606 GN=AHCTF1 PE=1 SV=3 - [ELYS_HUMAN]	86.5671	88.9653	97.5693	119.504	114.15	83.8066
P46937	Transcriptional coactivator YAP1 OS=Homo sapiens OX=9606 GN=YAP1 PE=1 SV=2 - [YAP1_HUMAN]	86.5182	74.9471	131.154	73.8606	92.3488	76.1787
Q15020	Squamous cell carcinoma antigen recognized by T-cells 3 OS=Homo sapiens OX=9606 GN=SART3 PE=1 SV=1 - [SART3_HUMAN]	86.4774	123.801	121.74	159.77	94.0265	188.119
Q15054	DNA polymerase delta subunit 3 OS=Homo sapiens OX=9606 GN=POLD3 PE=1 SV=2 - [DPOD3_HUMAN]	86.2241	163.358	9.0902	0	0	0
Q9Y2T3	Guanine deaminase OS=Homo sapiens OX=9606 GN=GDA PE=1 SV=1 - [GUAD_HUMAN]	86.1856	250.241	60.0453	51.5968	51.1926	77.7086
O43395	U4/U6 small nuclear ribonucleoprotein Prp3 OS=Homo sapiens OX=9606 GN=PRPF3 PE=1 SV=2 - [PRPF3_HUMAN]	85.6441	84.4279	72.9784	63.0801	128.848	135.685
Q14696	LRP chaperone MESD OS=Homo sapiens OX=9606 GN=MESD PE=1 SV=2 - [MESD_HUMAN]	85.558	47.3011	66.4296	126.589	62.2598	190.918
Q9BPW8	Protein NipSnap homolog 1 OS=Homo sapiens OX=9606 GN=NIPSNAP1 PE=1 SV=1 - [NIPS1_HUMAN]	85.4253	91.1601	61.1175	145.822	137.992	130.162
Q9BQ69	ADP-ribose glycohydrolase MACROD1 OS=Homo sapiens OX=9606 GN=MACROD1 PE=1 SV=2 - [MACD1_HUMAN]	85.394	87.4797	83.3082	143.552	127.695	135.623
Q16630	Cleavage and polyadenylation specificity factor subunit 6 OS=Homo sapiens OX=9606 GN=CPSF6 PE=1 SV=2 - [CPSF6_HUMAN]	85.3067	112.897	35.1448	117.702	133.331	193.727
O00571	ATP-dependent RNA helicase DDX3X OS=Homo sapiens OX=9606 GN=DDX3X PE=1 SV=3 - [DDX3X_HUMAN]	85.3026	200.754	72.5025	116.15	73.5598	61.3439
P06865	Beta-hexosaminidase subunit alpha OS=Homo sapiens OX=9606 GN=HEXA PE=1 SV=2 - [HEXA_HUMAN]	85.1739	56.4128	28.0911	93.6849	146.254	119.97
P61619	Protein transport protein Sec61 subunit alpha isoform 1 OS=Homo sapiens OX=9606 GN=SEC61A1 PE=1 SV=2 - [S61A1_HUMAN]	85.077	7.09144	75.2801	1.53033	228.926	20.5289
Q96B36	Proline-rich AKT1 substrate 1 OS=Homo sapiens OX=9606 GN=AKT1S1 PE=1 SV=1 - [AKTS1_HUMAN]	84.8999	72.0918	59.2836	78.0345	34.6326	121.436
P26885	Peptidyl-prolyl cis-trans isomerase FKBP2 OS=Homo sapiens OX=9606 GN=FKBP2 PE=1 SV=2 - [FKBP2_HUMAN]	84.7995	133.176	134.662	613.193	0	0
Q99536	Synaptic vesicle membrane protein VAT-1 homolog OS=Homo sapiens OX=9606 GN=VAT1 PE=1 SV=2 - [VAT1_HUMAN]	84.5937	40.1797	63.221	0	72.8066	0
Q8NBN3	Transmembrane protein 87A OS=Homo sapiens OX=9606 GN=TMEM87A PE=1 SV=3 - [TM87A_HUMAN]	84.4157	82.6184	53.3813	150.093	106.137	168.77
Q8TC12	Retinol dehydrogenase 11 OS=Homo sapiens OX=9606 GN=RDH11 PE=1 SV=2 - [RDH11_HUMAN]	84.3715	49.5538	90.6174	60.1827	86.0609	111.939
Q9ULV4	Coronin-1C OS=Homo sapiens OX=9606 GN=CORO1C PE=1 SV=1 - [COR1C_HUMAN]	84.2933	43.6243	123.332	87.7666	87.7529	87.7392
O94905	Erlin-2 OS=Homo sapiens OX=9606 GN=ERLIN2 PE=1 SV=1 - [ERLN2_HUMAN]	84.1734	74.1645	7.17912	81.4469	33.8848	77.9303
O75477	Erlin-1 OS=Homo sapiens OX=9606 GN=ERLIN1 PE=1 SV=2 - [ERLN1_HUMAN]	84.1734	74.1645	79.1689	81.4469	44.8283	44.7278
Q13630	GDP-L-fucose synthase OS=Homo sapiens OX=9606 GN=TSTA3 PE=1 SV=1 - [FCL_HUMAN]	84.0584	103.949	89.8844	91.0544	75.1096	83.082
Q9Y450	HBS1-like protein OS=Homo sapiens OX=9606 GN=HBS1L PE=1 SV=1 - [HBS1L_HUMAN]	83.9111	71.7637	62.094	52.884	55.1487	57.4135
Q96BS2	Calcineurin B homologous protein 3 OS=Homo sapiens OX=9606 GN=TESC PE=1 SV=3 - [CHP3_HUMAN]	83.8102	100.363	48.0557	109.708	19.3197	76.1095
Q8NFH5	Nucleoporin NUP35 OS=Homo sapiens OX=9606 GN=NUP35 PE=1 SV=1 - [NUP35_HUMAN]	83.4732	73.1605	93.7859	148.544	111.186	128.359
P30154	Serine/threonine-protein phosphatase 2A 65 kDa regulatory subunit A beta isoform OS=Homo sapiens OX=9606 GN=PPP2R1B PE=1 SV=3 - [2AAB_HUMAN]	83.3245	21.8169	152.886	56.4706	78.1965	99.9225
P62330	ADP-ribosylation factor 6 OS=Homo sapiens OX=9606 GN=ARF6 PE=1 SV=2 - [ARF6_HUMAN]	83.0285	38.6334	59.6326	83.8369	94.7254	72.9484
O60739	Eukaryotic translation initiation factor 1b OS=Homo sapiens OX=9606 GN=EIF1B PE=1 SV=2 - [EIF1B_HUMAN]	82.9872	59.4376	35.888	58.0401	0	0
Q9Y3I0	RNA-splicing ligase RtcB homolog OS=Homo sapiens OX=9606 GN=RTCB PE=1 SV=1 - [RTCB_HUMAN]	82.8666	51.9415	85.326	110.125	116.889	103.36
Q13155	Aminoacyl tRNA synthase complex-interacting multifunctional protein 2 OS=Homo sapiens OX=9606 GN=AIMP2 PE=1 SV=2 - [AIMP2_HUMAN]	82.7665	142.907	112.837	77.5535	67.8092	72.6813
P53365	Arfaptin-2 OS=Homo sapiens OX=9606 GN=ARFIP2 PE=1 SV=1 - [ARFP2_HUMAN]	82.6117	33.3219	71.4744	104.88	52.5237	68.2107
O43809	Cleavage and polyadenylation specificity factor subunit 5 OS=Homo sapiens OX=9606 GN=NUDT21 PE=1 SV=1 - [CPSF5_HUMAN]	82.5752	111.124	92.4952	229.028	202.006	136.097
Q9Y5S9	RNA-binding protein 8A OS=Homo sapiens OX=9606 GN=RBM8A PE=1 SV=1 - [RBM8A_HUMAN]	82.4301	164.491	152.294	214.304	268.909	159.7
Q9BSJ8	Extended synaptotagmin-1 OS=Homo sapiens OX=9606 GN=ESYT1 PE=1 SV=1 - [ESYT1_HUMAN]	82.2387	94.5842	42.0868	128.575	126.979	112.54
P35241	Radixin OS=Homo sapiens OX=9606 GN=RDX PE=1 SV=1 - [RADI_HUMAN]	82.1782	53.0322	8.7958	66.963	22.9428	9.01059
P52292	Importin subunit alpha-1 OS=Homo sapiens OX=9606 GN=KPNA2 PE=1 SV=1 - [IMA1_HUMAN]	81.971	105.976	64.6373	110.456	98.6621	108.294
Q9UBE0	SUMO-activating enzyme subunit 1 OS=Homo sapiens OX=9606 GN=SAE1 PE=1 SV=1 - [SAE1_HUMAN]	81.9657	204.924	151.599	243.506	119.501	236.213
O75940	Survival of motor neuron-related-splicing factor 30 OS=Homo sapiens OX=9606 GN=SMNDC1 PE=1 SV=1 - [SPF30_HUMAN]	81.8718	59.7673	63.448	37.0566	57.9327	78.8088
P41236	Protein phosphatase inhibitor 2 OS=Homo sapiens OX=9606 GN=PPP1R2 PE=1 SV=2 - [IPP2_HUMAN]	81.7059	88.3084	58.6566	0	0	122.921
Q96K17	Transcription factor BTF3 homolog 4 OS=Homo sapiens OX=9606 GN=BTF3L4 PE=1 SV=1 - [BT3L4_HUMAN]	81.6382	133.508	17.3279	24.8137	41.8428	7.78449
Q96AG4	Leucine-rich repeat-containing protein 59 OS=Homo sapiens OX=9606 GN=LRRC59 PE=1 SV=1 - [LRC59_HUMAN]	81.5166	154.312	103.883	29.7438	159.697	289.651
P19256	Lymphocyte function-associated antigen 3 OS=Homo sapiens OX=9606 GN=CD58 PE=1 SV=1 - [LFA3_HUMAN]	81.3491	100.778	120.207	173.532	193.817	183.674
Q9P2E9	Ribosome-binding protein 1 OS=Homo sapiens OX=9606 GN=RRBP1 PE=1 SV=5 - [RRBP1_HUMAN]	81.241	101.253	79.9072	94.4676	104.118	164.886
P18827	Syndecan-1 OS=Homo sapiens OX=9606 GN=SDC1 PE=1 SV=3 - [SDC1_HUMAN]	81.2252	52.5605	43.801	20.2401	77.4875	45.488
Q9HC07	Transmembrane protein 165 OS=Homo sapiens OX=9606 GN=TMEM165 PE=1 SV=1 - [TM165_HUMAN]	81.1711	70.7711	74.4419	190.211	101.771	129.652
O75396	Vesicle-trafficking protein SEC22b OS=Homo sapiens OX=9606 GN=SEC22B PE=1 SV=4 - [SC22B_HUMAN]	80.6811	53.6159	121.548	112.036	71.7337	180.779
Q8WVV4	Protein POF1B OS=Homo sapiens OX=9606 GN=POF1B PE=1 SV=3 - [POF1B_HUMAN]	80.5839	81.7833	73.1757	52.4189	88.5993	114.363
P15924	Desmoplakin OS=Homo sapiens OX=9606 GN=DSP PE=1 SV=3 - [DESP_HUMAN]	80.5167	79.9875	52.0495	57.9265	72.1755	69.1541
Q9UNN8	Endothelial protein C receptor OS=Homo sapiens OX=9606 GN=PROCR PE=1 SV=1 - [EPCR_HUMAN]	80.4721	240.565	71.7946	55.1656	66.2005	15.3332
Q96C86	m7GpppX diphosphatase OS=Homo sapiens OX=9606 GN=DCPS PE=1 SV=2 - [DCPS_HUMAN]	80.443	136.809	85.8031	112.606	73.5836	142.042
P78344	Eukaryotic translation initiation factor 4 gamma 2 OS=Homo sapiens OX=9606 GN=EIF4G2 PE=1 SV=1 - [IF4G2_HUMAN]	80.3566	30.7364	55.5807	42.1135	49.8417	58.9644
P52294	Importin subunit alpha-5 OS=Homo sapiens OX=9606 GN=KPNA1 PE=1 SV=3 - [IMA5_HUMAN]	80.0959	55.8548	73.6799	159.088	122.937	86.7865
O43865	S-adenosylhomocysteine hydrolase-like protein 1 OS=Homo sapiens OX=9606 GN=AHCYL1 PE=1 SV=2 - [SAHH2_HUMAN]	80.0503	420.065	88.0092	28.4539	33.039	30.7464
O43242	26S proteasome non-ATPase regulatory subunit 3 OS=Homo sapiens OX=9606 GN=PSMD3 PE=1 SV=2 - [PSMD3_HUMAN]	79.9564	151.84	93.1598	62.3584	219.882	177.84
Q96EV2	RNA-binding protein 33 OS=Homo sapiens OX=9606 GN=RBM33 PE=1 SV=3 - [RBM33_HUMAN]	79.9441	51.1615	39.77	19.5725	52.5752	36.0738
Q96EY7	Pentatricopeptide repeat domain-containing protein 3, mitochondrial OS=Homo sapiens OX=9606 GN=PTCD3 PE=1 SV=3 - [PTCD3_HUMAN]	79.9356	109.22	70.1967	36.2028	40.9616	31.4439
P09132	Signal recognition particle 19 kDa protein OS=Homo sapiens OX=9606 GN=SRP19 PE=1 SV=3 - [SRP19_HUMAN]	79.8303	0	0	0	0	0
Q9Y5M8	Signal recognition particle receptor subunit beta OS=Homo sapiens OX=9606 GN=SRPRB PE=1 SV=3 - [SRPRB_HUMAN]	79.8296	111.19	95.51	119.808	139.168	129.488
P50570	Dynamin-2 OS=Homo sapiens OX=9606 GN=DNM2 PE=1 SV=2 - [DYN2_HUMAN]	79.8293	84.4364	72.4579	93.0651	56.5339	88.3084
Q9Y3B4	Splicing factor 3B subunit 6 OS=Homo sapiens OX=9606 GN=SF3B6 PE=1 SV=1 - [SF3B6_HUMAN]	79.805	68.5368	91.0732	195.35	34.6641	211.629
Q9NX58	Cell growth-regulating nucleolar protein OS=Homo sapiens OX=9606 GN=LYAR PE=1 SV=2 - [LYAR_HUMAN]	79.5318	29.2511	57.0898	21.2345	106.448	14.9895
P37198	Nuclear pore glycoprotein p62 OS=Homo sapiens OX=9606 GN=NUP62 PE=1 SV=3 - [NUP62_HUMAN]	79.4543	125.606	90.8785	229.179	217.186	254.576
O95372	Acyl-protein thioesterase 2 OS=Homo sapiens OX=9606 GN=LYPLA2 PE=1 SV=1 - [LYPA2_HUMAN]	79.4076	98.6245	170.228	93.3572	88.0808	215.48
Q93009	Ubiquitin carboxyl-terminal hydrolase 7 OS=Homo sapiens OX=9606 GN=USP7 PE=1 SV=2 - [UBP7_HUMAN]	79.164	90.7185	91.1886	232.761	122.219	135.394
Q16822	Phosphoenolpyruvate carboxykinase [GTP], mitochondrial OS=Homo sapiens OX=9606 GN=PCK2 PE=1 SV=4 - [PCKGM_HUMAN]	79.0873	39.6869	18.1032	0	61.2564	0
Q16204	Coiled-coil domain-containing protein 6 OS=Homo sapiens OX=9606 GN=CCDC6 PE=1 SV=2 - [CCDC6_HUMAN]	79.0576	62.9248	57.2856	80.9687	63.851	55.6296
P49247	Ribose-5-phosphate isomerase OS=Homo sapiens OX=9606 GN=RPIA PE=1 SV=3 - [RPIA_HUMAN]	79.0343	157.369	75.8146	68.332	84.2238	59.04
O75832	26S proteasome non-ATPase regulatory subunit 10 OS=Homo sapiens OX=9606 GN=PSMD10 PE=1 SV=1 - [PSD10_HUMAN]	78.9347	84.574	46.2574	101.27	70.282	132.258
P62993	Growth factor receptor-bound protein 2 OS=Homo sapiens OX=9606 GN=GRB2 PE=1 SV=1 - [GRB2_HUMAN]	78.923	67.8005	98.2314	64.7697	87.3105	111.056
Q02388	Collagen alpha-1(VII) chain OS=Homo sapiens OX=9606 GN=COL7A1 PE=1 SV=2 - [CO7A1_HUMAN]	78.7029	0	0	0	0	0
P05198	Eukaryotic translation initiation factor 2 subunit 1 OS=Homo sapiens OX=9606 GN=EIF2S1 PE=1 SV=3 - [IF2A_HUMAN]	78.5605	82.0199	67.7053	67.0858	35.6313	113.595
Q9NP72	Ras-related protein Rab-18 OS=Homo sapiens OX=9606 GN=RAB18 PE=1 SV=1 - [RAB18_HUMAN]	78.5546	93.8353	109.116	222.942	184.413	114.206
Q9NP81	Serine--tRNA ligase, mitochondrial OS=Homo sapiens OX=9606 GN=SARS2 PE=1 SV=1 - [SYSM_HUMAN]	78.4733	136.377	79.5599	97.4731	40.0255	266.446
Q9Y3D0	Cytosolic iron-sulfur assembly component 2B OS=Homo sapiens OX=9606 GN=CIAO2B PE=1 SV=1 - [CIA2B_HUMAN]	78.4296	76.08	69.6981	83.9431	90.3177	107.171
P17655	Calpain-2 catalytic subunit OS=Homo sapiens OX=9606 GN=CAPN2 PE=1 SV=6 - [CAN2_HUMAN]	78.152	97.3808	94.6225	155.91	157.034	131.017
Q9NVS9	Pyridoxine-5'-phosphate oxidase OS=Homo sapiens OX=9606 GN=PNPO PE=1 SV=1 - [PNPO_HUMAN]	78.0929	87.116	82.6044	56.7803	51.3009	103.249
Q14671	Pumilio homolog 1 OS=Homo sapiens OX=9606 GN=PUM1 PE=1 SV=3 - [PUM1_HUMAN]	78.0736	96.2683	62.8958	90.4097	45.9097	1.40979
Q8TE77	Protein phosphatase Slingshot homolog 3 OS=Homo sapiens OX=9606 GN=SSH3 PE=1 SV=2 - [SSH3_HUMAN]	77.9943	64.7989	42.4287	60.2643	19.1251	59.0678
O95154	Aflatoxin B1 aldehyde reductase member 3 OS=Homo sapiens OX=9606 GN=AKR7A3 PE=1 SV=2 - [ARK73_HUMAN]	77.9571	84.0647	53.7444	4.87656	19.4585	122.796
Q9H0G5	Nuclear speckle splicing regulatory protein 1 OS=Homo sapiens OX=9606 GN=NSRP1 PE=1 SV=1 - [NSRP1_HUMAN]	77.8474	91.2984	63.0156	32.737	77.7026	72.9042
Q96HS1	Serine/threonine-protein phosphatase PGAM5, mitochondrial OS=Homo sapiens OX=9606 GN=PGAM5 PE=1 SV=2 - [PGAM5_HUMAN]	77.8401	123.405	49.1015	63.4038	174.458	194.796
O15382	Branched-chain-amino-acid aminotransferase, mitochondrial OS=Homo sapiens OX=9606 GN=BCAT2 PE=1 SV=2 - [BCAT2_HUMAN]	77.7442	179.936	98.643	11.7127	84.2022	156.692
Q99797	Mitochondrial intermediate peptidase OS=Homo sapiens OX=9606 GN=MIPEP PE=1 SV=2 - [MIPEP_HUMAN]	77.687	47.6657	38.191	69.2377	28.4533	101.232
P36639	7,8-dihydro-8-oxoguanine triphosphatase OS=Homo sapiens OX=9606 GN=NUDT1 PE=1 SV=3 - [8ODP_HUMAN]	77.6287	84.6933	70.564	0	0	0
Q8N7H5	RNA polymerase II-associated factor 1 homolog OS=Homo sapiens OX=9606 GN=PAF1 PE=1 SV=2 - [PAF1_HUMAN]	77.6119	56.3922	78.5477	112.224	67.553	123.923
Q5U5X0	Complex III assembly factor LYRM7 OS=Homo sapiens OX=9606 GN=LYRM7 PE=1 SV=1 - [LYRM7_HUMAN]	77.5497	41.1248	83.9857	58.7842	160.597	109.691
O14683	Tumor protein p53-inducible protein 11 OS=Homo sapiens OX=9606 GN=TP53I11 PE=1 SV=2 - [P5I11_HUMAN]	77.5088	79.165	78.3369	97.978	101.397	119.273
Q96GC5	39S ribosomal protein L48, mitochondrial OS=Homo sapiens OX=9606 GN=MRPL48 PE=1 SV=2 - [RM48_HUMAN]	77.3984	0	0	111.999	110.183	25.636
P61916	NPC intracellular cholesterol transporter 2 OS=Homo sapiens OX=9606 GN=NPC2 PE=1 SV=1 - [NPC2_HUMAN]	77.3679	105.745	173.099	275.332	373.6	51.6537
P61457	Pterin-4-alpha-carbinolamine dehydratase OS=Homo sapiens OX=9606 GN=PCBD1 PE=1 SV=2 - [PHS_HUMAN]	77.3081	950.582	754.765	0	632.734	0
Q8WUM4	Programmed cell death 6-interacting protein OS=Homo sapiens OX=9606 GN=PDCD6IP PE=1 SV=1 - [PDC6I_HUMAN]	77.2346	77.6253	105.035	76.0454	96.7844	51.4343
Q9Y6B6	GTP-binding protein SAR1b OS=Homo sapiens OX=9606 GN=SAR1B PE=1 SV=1 - [SAR1B_HUMAN]	77.021	70.1296	63.2382	0	125.877	0
P21399	Cytoplasmic aconitate hydratase OS=Homo sapiens OX=9606 GN=ACO1 PE=1 SV=3 - [ACOC_HUMAN]	77.0201	70.1178	56.1274	74.5521	73.714	72.8758
P62495	Eukaryotic peptide chain release factor subunit 1 OS=Homo sapiens OX=9606 GN=ETF1 PE=1 SV=3 - [ERF1_HUMAN]	76.8106	64.8524	63.0854	0	0	81.4421
P69905	Hemoglobin subunit alpha OS=Homo sapiens OX=9606 GN=HBA1 PE=1 SV=2 - [HBA_HUMAN]	76.7892	0	0	161.717	0	0
Q9NWV4	CXXC motif containing zinc binding protein OS=Homo sapiens OX=9606 GN=CZIB PE=1 SV=1 - [CZIB_HUMAN]	76.6931	77.267	76.1192	72.6503	89.299	105.948
O14744	Protein arginine N-methyltransferase 5 OS=Homo sapiens OX=9606 GN=PRMT5 PE=1 SV=4 - [ANM5_HUMAN]	76.6832	50.9985	45.5312	63.2759	97.6748	58.0612
P49792	E3 SUMO-protein ligase RanBP2 OS=Homo sapiens OX=9606 GN=RANBP2 PE=1 SV=2 - [RBP2_HUMAN]	76.6766	97.2386	82.1579	73.3156	57.7771	53.7808
O43716	Glutamyl-tRNA(Gln) amidotransferase subunit C, mitochondrial OS=Homo sapiens OX=9606 GN=GATC PE=1 SV=1 - [GATC_HUMAN]	76.5989	66.3859	73.4352	72.4039	81.6485	67.343
Q9BQ61	Telomerase RNA component interacting RNase OS=Homo sapiens OX=9606 GN=TRIR PE=1 SV=1 - [TRIR_HUMAN]	76.4914	5.42339	40.9574	68.0147	73.4266	78.8385
P11766	Alcohol dehydrogenase class-3 OS=Homo sapiens OX=9606 GN=ADH5 PE=1 SV=4 - [ADHX_HUMAN]	76.4631	65.9121	152.924	126.611	142.528	178.425
O00159	Unconventional myosin-Ic OS=Homo sapiens OX=9606 GN=MYO1C PE=1 SV=4 - [MYO1C_HUMAN]	76.4396	73.0404	53.6708	16.5072	98.0128	52.629
Q04828	Aldo-keto reductase family 1 member C1 OS=Homo sapiens OX=9606 GN=AKR1C1 PE=1 SV=1 - [AK1C1_HUMAN]	76.3395	225.052	163.926	163.934	23.9962	201.142
P28482	Mitogen-activated protein kinase 1 OS=Homo sapiens OX=9606 GN=MAPK1 PE=1 SV=3 - [MK01_HUMAN]	76.2752	64.5583	52.8414	50.1848	63.4118	2.30826
O95857	Tetraspanin-13 OS=Homo sapiens OX=9606 GN=TSPAN13 PE=2 SV=1 - [TSN13_HUMAN]	76.2242	124.226	81.0846	73.4977	95.0334	51.962
P04062	Lysosomal acid glucosylceramidase OS=Homo sapiens OX=9606 GN=GBA PE=1 SV=3 - [GLCM_HUMAN]	76.117	53.5578	47.3156	100.272	118.473	82.0714
P21127	Cyclin-dependent kinase 11B OS=Homo sapiens OX=9606 GN=CDK11B PE=1 SV=4 - [CD11B_HUMAN]	76.0581	47.1979	85.2308	42.7246	92.22	128.749
Q8WVJ2	NudC domain-containing protein 2 OS=Homo sapiens OX=9606 GN=NUDCD2 PE=1 SV=1 - [NUDC2_HUMAN]	76.0527	10.8264	73.2085	80.129	66.2696	78.1312
O14493	Claudin-4 OS=Homo sapiens OX=9606 GN=CLDN4 PE=1 SV=1 - [CLD4_HUMAN]	75.9415	98.392	120.842	214.962	228.745	242.528
O15551	Claudin-3 OS=Homo sapiens OX=9606 GN=CLDN3 PE=1 SV=1 - [CLD3_HUMAN]	75.9415	83.1934	90.4453	0	0	0
Q9GZP4	PITH domain-containing protein 1 OS=Homo sapiens OX=9606 GN=PITHD1 PE=1 SV=1 - [PITH1_HUMAN]	75.8095	75.7286	75.8905	0	76.3533	0
Q7Z434	Mitochondrial antiviral-signaling protein OS=Homo sapiens OX=9606 GN=MAVS PE=1 SV=2 - [MAVS_HUMAN]	75.759	120.27	63.1881	73.797	43.547	159.39
Q8IZP0	Abl interactor 1 OS=Homo sapiens OX=9606 GN=ABI1 PE=1 SV=4 - [ABI1_HUMAN]	75.6183	8.78711	51.8362	91.9544	69.1119	46.2695
P53990	IST1 homolog OS=Homo sapiens OX=9606 GN=IST1 PE=1 SV=1 - [IST1_HUMAN]	75.6124	21.1651	84.3905	80.6637	52.6524	24.6411
P14854	Cytochrome c oxidase subunit 6B1 OS=Homo sapiens OX=9606 GN=COX6B1 PE=1 SV=2 - [CX6B1_HUMAN]	75.4761	11.5792	621.115	103.049	198.018	731.697
Q6IQ49	Replication stress response regulator SDE2 OS=Homo sapiens OX=9606 GN=SDE2 PE=1 SV=1 - [SDE2_HUMAN]	75.4193	28.7748	11.2784	41.9344	161.521	42.94
Q92769	Histone deacetylase 2 OS=Homo sapiens OX=9606 GN=HDAC2 PE=1 SV=2 - [HDAC2_HUMAN]	75.4076	56.1694	179.995	192.705	303.519	81.8913
O60220	Mitochondrial import inner membrane translocase subunit Tim8 A OS=Homo sapiens OX=9606 GN=TIMM8A PE=1 SV=1 - [TIM8A_HUMAN]	75.3529	77.6552	79.9576	132.83	0	0
Q8N983	39S ribosomal protein L43, mitochondrial OS=Homo sapiens OX=9606 GN=MRPL43 PE=1 SV=1 - [RM43_HUMAN]	75.2546	69.7657	64.2769	84.7109	102.017	90.112
Q9Y5K5	Ubiquitin carboxyl-terminal hydrolase isozyme L5 OS=Homo sapiens OX=9606 GN=UCHL5 PE=1 SV=3 - [UCHL5_HUMAN]	75.0283	84.2739	103.567	31.5229	26.3835	203.327
Q9BYD2	39S ribosomal protein L9, mitochondrial OS=Homo sapiens OX=9606 GN=MRPL9 PE=1 SV=2 - [RM09_HUMAN]	74.9711	70.1494	39.0623	51.3798	22.313	105.52
Q9Y673	Dolichyl-phosphate beta-glucosyltransferase OS=Homo sapiens OX=9606 GN=ALG5 PE=1 SV=1 - [ALG5_HUMAN]	74.8912	76.6993	73.083	0	99.9111	0
P82675	28S ribosomal protein S5, mitochondrial OS=Homo sapiens OX=9606 GN=MRPS5 PE=1 SV=2 - [RT05_HUMAN]	74.7299	32.5189	15.0729	72.9698	133.027	88.759
O95865	N(G),N(G)-dimethylarginine dimethylaminohydrolase 2 OS=Homo sapiens OX=9606 GN=DDAH2 PE=1 SV=1 - [DDAH2_HUMAN]	74.6859	40.2154	35.6622	76.8162	100.628	53.0042
Q8IY81	pre-rRNA 2'-O-ribose RNA methyltransferase FTSJ3 OS=Homo sapiens OX=9606 GN=FTSJ3 PE=1 SV=2 - [SPB1_HUMAN]	74.6377	88.3489	103.079	107.868	33.9019	70.8849
Q6NYC8	Phostensin OS=Homo sapiens OX=9606 GN=PPP1R18 PE=1 SV=1 - [PPR18_HUMAN]	74.5814	48.9661	23.3507	0	0	0
Q9P2X0	Dolichol-phosphate mannosyltransferase subunit 3 OS=Homo sapiens OX=9606 GN=DPM3 PE=1 SV=2 - [DPM3_HUMAN]	74.4745	71.5155	68.5565	113.504	105.066	121.942
Q13557	Calcium/calmodulin-dependent protein kinase type II subunit delta OS=Homo sapiens OX=9606 GN=CAMK2D PE=1 SV=3 - [KCC2D_HUMAN]	74.3851	51.9763	105.31	101.881	92.0855	82.2896
Q9HD45	Transmembrane 9 superfamily member 3 OS=Homo sapiens OX=9606 GN=TM9SF3 PE=1 SV=2 - [TM9S3_HUMAN]	74.3002	66.2215	31.5292	54.7785	77.058	75.8351
P04156	Major prion protein OS=Homo sapiens OX=9606 GN=PRNP PE=1 SV=1 - [PRIO_HUMAN]	73.9183	64.7758	55.6332	0	0	0
Q8TCC3	39S ribosomal protein L30, mitochondrial OS=Homo sapiens OX=9606 GN=MRPL30 PE=1 SV=1 - [RM30_HUMAN]	73.901	13.0853	134.717	0	187.13	0
Q9H936	Mitochondrial glutamate carrier 1 OS=Homo sapiens OX=9606 GN=SLC25A22 PE=1 SV=1 - [GHC1_HUMAN]	73.8047	31.3831	116.226	128.622	211.115	219.403
P00568	Adenylate kinase isoenzyme 1 OS=Homo sapiens OX=9606 GN=AK1 PE=1 SV=3 - [KAD1_HUMAN]	73.802	69.6624	71.7322	5.31696	62.4471	115.168
O75381	Peroxisomal membrane protein PEX14 OS=Homo sapiens OX=9606 GN=PEX14 PE=1 SV=1 - [PEX14_HUMAN]	73.7293	108.986	66.9416	131.857	151.277	69.2662
P0CG39	POTE ankyrin domain family member J OS=Homo sapiens OX=9606 GN=POTEJ PE=3 SV=1 - [POTEJ_HUMAN]	73.6755	5389.04	13223.7	19286.4	54.5601	11622.9
P50402	Emerin OS=Homo sapiens OX=9606 GN=EMD PE=1 SV=1 - [EMD_HUMAN]	73.6361	111.249	164.504	143.46	137.217	199.831
P24390	ER lumen protein-retaining receptor 1 OS=Homo sapiens OX=9606 GN=KDELR1 PE=1 SV=1 - [ERD21_HUMAN]	73.6065	70.4899	72.0482	110.585	112.017	111.301
P51649	Succinate-semialdehyde dehydrogenase, mitochondrial OS=Homo sapiens OX=9606 GN=ALDH5A1 PE=1 SV=2 - [SSDH_HUMAN]	73.59	0	0	0	0	0
Q8TEA8	D-aminoacyl-tRNA deacylase 1 OS=Homo sapiens OX=9606 GN=DTD1 PE=1 SV=2 - [DTD1_HUMAN]	73.5609	87.981	80.1397	69.9653	69.0338	70.8967
Q9ULS5	Transmembrane and coiled-coil domain protein 3 OS=Homo sapiens OX=9606 GN=TMCC3 PE=1 SV=3 - [TMCC3_HUMAN]	73.4798	74.8976	76.3154	0	0	107.82
Q5ZPR3	CD276 antigen OS=Homo sapiens OX=9606 GN=CD276 PE=1 SV=1 - [CD276_HUMAN]	73.4062	83.3161	78.1335	71.1427	38.061	26.8913
Q2NKX8	DNA excision repair protein ERCC-6-like OS=Homo sapiens OX=9606 GN=ERCC6L PE=1 SV=1 - [ERC6L_HUMAN]	73.3743	43.0645	238.085	0	164.793	0
P08243	Asparagine synthetase [glutamine-hydrolyzing] OS=Homo sapiens OX=9606 GN=ASNS PE=1 SV=4 - [ASNS_HUMAN]	73.3383	25.0402	34.4463	76.5856	56.8783	20.4174
P62070	Ras-related protein R-Ras2 OS=Homo sapiens OX=9606 GN=RRAS2 PE=1 SV=1 - [RRAS2_HUMAN]	73.2911	66.3528	59.4146	11.1099	28.0963	45.0827
P10301	Ras-related protein R-Ras OS=Homo sapiens OX=9606 GN=RRAS PE=1 SV=1 - [RRAS_HUMAN]	73.2911	91.4021	109.513	0	102.423	0
Q9BUP3	Oxidoreductase HTATIP2 OS=Homo sapiens OX=9606 GN=HTATIP2 PE=1 SV=2 - [HTAI2_HUMAN]	73.2844	76.701	74.9927	94.1823	113.397	143.509
Q12792	Twinfilin-1 OS=Homo sapiens OX=9606 GN=TWF1 PE=1 SV=3 - [TWF1_HUMAN]	73.2176	73.9932	92.8131	97.9119	92.9572	116.387
P48163	NADP-dependent malic enzyme OS=Homo sapiens OX=9606 GN=ME1 PE=1 SV=1 - [MAOX_HUMAN]	73.1764	83.7351	78.3352	103.597	61.4673	57.7366
Q14165	Malectin OS=Homo sapiens OX=9606 GN=MLEC PE=1 SV=1 - [MLEC_HUMAN]	73.1268	139.834	109.38	284.826	281.844	278.862
P62942	Peptidyl-prolyl cis-trans isomerase FKBP1A OS=Homo sapiens OX=9606 GN=FKBP1A PE=1 SV=2 - [FKB1A_HUMAN]	72.5726	88.9988	105.425	0	13.1474	0
Q9BZZ5	Apoptosis inhibitor 5 OS=Homo sapiens OX=9606 GN=API5 PE=1 SV=3 - [API5_HUMAN]	72.4982	78.8147	52.8365	37.6516	37.6507	88.1395
Q00534	Cyclin-dependent kinase 6 OS=Homo sapiens OX=9606 GN=CDK6 PE=1 SV=1 - [CDK6_HUMAN]	72.3526	11.0168	133.688	0	0	10.3807
O43490	Prominin-1 OS=Homo sapiens OX=9606 GN=PROM1 PE=1 SV=1 - [PROM1_HUMAN]	72.2643	103.391	23.3008	99.884	125.96	83.629
Q13057	Bifunctional coenzyme A synthase OS=Homo sapiens OX=9606 GN=COASY PE=1 SV=4 - [COASY_HUMAN]	72.2273	22.5595	25.082	51.8269	92.3833	11.2704
Q9BQA1	Methylosome protein 50 OS=Homo sapiens OX=9606 GN=WDR77 PE=1 SV=1 - [MEP50_HUMAN]	72.1718	60.0616	47.9514	0	0	62.9048
Q16186	Proteasomal ubiquitin receptor ADRM1 OS=Homo sapiens OX=9606 GN=ADRM1 PE=1 SV=2 - [ADRM1_HUMAN]	72.1518	398.51	370.548	591.107	96.7206	358.649
P11498	Pyruvate carboxylase, mitochondrial OS=Homo sapiens OX=9606 GN=PC PE=1 SV=2 - [PYC_HUMAN]	72.1212	87.2771	83.553	154.008	142.36	141.9
Q13492	Phosphatidylinositol-binding clathrin assembly protein OS=Homo sapiens OX=9606 GN=PICALM PE=1 SV=2 - [PICAL_HUMAN]	71.8957	97.1353	15.6686	41.6331	53.0019	56.9905
P18283	Glutathione peroxidase 2 OS=Homo sapiens OX=9606 GN=GPX2 PE=1 SV=3 - [GPX2_HUMAN]	71.8861	72.6508	62.9123	55.1671	57.2711	53.0175
O96011	Peroxisomal membrane protein 11B OS=Homo sapiens OX=9606 GN=PEX11B PE=1 SV=1 - [PX11B_HUMAN]	71.758	68.3151	64.8722	109.991	24.4809	67.2358
P43246	DNA mismatch repair protein Msh2 OS=Homo sapiens OX=9606 GN=MSH2 PE=1 SV=1 - [MSH2_HUMAN]	71.6114	65.3476	12.8395	46.5189	24.524	31.1355
P21912	Succinate dehydrogenase [ubiquinone] iron-sulfur subunit, mitochondrial OS=Homo sapiens OX=9606 GN=SDHB PE=1 SV=3 - [SDHB_HUMAN]	71.6065	65.3023	104.101	94.0565	110.197	113.126
P12081	Histidine--tRNA ligase, cytoplasmic OS=Homo sapiens OX=9606 GN=HARS PE=1 SV=2 - [SYHC_HUMAN]	71.5966	36.5714	109.819	101.22	110.55	346.988
Q9Y2S7	Polymerase delta-interacting protein 2 OS=Homo sapiens OX=9606 GN=POLDIP2 PE=1 SV=1 - [PDIP2_HUMAN]	71.4796	33.2201	84.4738	117.121	100.775	111.67
O95817	BAG family molecular chaperone regulator 3 OS=Homo sapiens OX=9606 GN=BAG3 PE=1 SV=3 - [BAG3_HUMAN]	71.4581	50.5433	77.2416	60.5063	20.482	65.1757
P30038	Delta-1-pyrroline-5-carboxylate dehydrogenase, mitochondrial OS=Homo sapiens OX=9606 GN=ALDH4A1 PE=1 SV=3 - [AL4A1_HUMAN]	71.4511	108.648	111.956	157.129	161.079	200.42
Q14166	Tubulin--tyrosine ligase-like protein 12 OS=Homo sapiens OX=9606 GN=TTLL12 PE=1 SV=2 - [TTL12_HUMAN]	71.2165	60.6408	37.6034	17.1803	24.0554	10.8479
Q92499	ATP-dependent RNA helicase DDX1 OS=Homo sapiens OX=9606 GN=DDX1 PE=1 SV=2 - [DDX1_HUMAN]	71.0915	86.5577	83.1181	50.5431	45.7051	66.6257
P31431	Syndecan-4 OS=Homo sapiens OX=9606 GN=SDC4 PE=1 SV=2 - [SDC4_HUMAN]	71.0321	0	0	0	0	0
Q71RC2	La-related protein 4 OS=Homo sapiens OX=9606 GN=LARP4 PE=1 SV=3 - [LARP4_HUMAN]	70.8887	6.00373	13.4253	0	54.5712	0
Q52LJ0	Protein FAM98B OS=Homo sapiens OX=9606 GN=FAM98B PE=1 SV=2 - [FA98B_HUMAN]	70.8428	36.2926	1.52753	72.2152	50.2141	81.2463
Q8WWY3	U4/U6 small nuclear ribonucleoprotein Prp31 OS=Homo sapiens OX=9606 GN=PRPF31 PE=1 SV=2 - [PRP31_HUMAN]	70.8301	73.3023	77.172	53.7134	102.159	67.4038
P35270	Sepiapterin reductase OS=Homo sapiens OX=9606 GN=SPR PE=1 SV=1 - [SPRE_HUMAN]	70.6603	54.336	33.9228	36.4603	91.7417	50.8929
P61326	Protein mago nashi homolog OS=Homo sapiens OX=9606 GN=MAGOH PE=1 SV=1 - [MGN_HUMAN]	70.6378	64.66	58.6823	19.7939	221.651	120.723
Q92544	Transmembrane 9 superfamily member 4 OS=Homo sapiens OX=9606 GN=TM9SF4 PE=1 SV=2 - [TM9S4_HUMAN]	70.6205	128.979	61.9502	120.196	129.323	38.5491
P49756	RNA-binding protein 25 OS=Homo sapiens OX=9606 GN=RBM25 PE=1 SV=3 - [RBM25_HUMAN]	70.6157	75.0686	53.3754	172.886	59.6439	5.95888
Q9Y570	Protein phosphatase methylesterase 1 OS=Homo sapiens OX=9606 GN=PPME1 PE=1 SV=3 - [PPME1_HUMAN]	70.5249	47.5076	32.6037	48.4469	59.0267	53.7368
Q9NR31	GTP-binding protein SAR1a OS=Homo sapiens OX=9606 GN=SAR1A PE=1 SV=1 - [SAR1A_HUMAN]	70.5238	75.148	63.0263	0	111.945	0
P04181	Ornithine aminotransferase, mitochondrial OS=Homo sapiens OX=9606 GN=OAT PE=1 SV=1 - [OAT_HUMAN]	70.4944	58.1955	71.6954	2.27401	75.2843	17.7459
O94925	Glutaminase kidney isoform, mitochondrial OS=Homo sapiens OX=9606 GN=GLS PE=1 SV=1 - [GLSK_HUMAN]	70.4205	24.5076	47.6184	73.8601	48.2624	120.321
Q9Y5K1	Meiotic recombination protein SPO11 OS=Homo sapiens OX=9606 GN=SPO11 PE=2 SV=1 - [SPO11_HUMAN]	70.2654	0	0	0	0	0
Q14435	Polypeptide N-acetylgalactosaminyltransferase 3 OS=Homo sapiens OX=9606 GN=GALNT3 PE=1 SV=2 - [GALT3_HUMAN]	70.2335	58.4154	46.2709	28.9616	141.594	169.137
Q99829	Copine-1 OS=Homo sapiens OX=9606 GN=CPNE1 PE=1 SV=1 - [CPNE1_HUMAN]	70.1591	156.45	122.951	134.416	167.22	185.216
Q7L1Q6	Basic leucine zipper and W2 domain-containing protein 1 OS=Homo sapiens OX=9606 GN=BZW1 PE=1 SV=1 - [BZW1_HUMAN]	70.072	39.885	36.9333	81.9716	77.4102	49.4843
Q16595	Frataxin, mitochondrial OS=Homo sapiens OX=9606 GN=FXN PE=1 SV=2 - [FRDA_HUMAN]	70.044	232.765	172.109	289.229	35.0597	162.145
P46977	Dolichyl-diphosphooligosaccharide--protein glycosyltransferase subunit STT3A OS=Homo sapiens OX=9606 GN=STT3A PE=1 SV=2 - [STT3A_HUMAN]	70.0343	94.7995	87.1086	134.215	98.872	96.2354
Q9UHR4	Brain-specific angiogenesis inhibitor 1-associated protein 2-like protein 1 OS=Homo sapiens OX=9606 GN=BAIAP2L1 PE=1 SV=2 - [BI2L1_HUMAN]	70.0238	19.6192	6.87104	62.1148	119.878	4.35177
Q9NZL4	Hsp70-binding protein 1 OS=Homo sapiens OX=9606 GN=HSPBP1 PE=1 SV=2 - [HPBP1_HUMAN]	69.9509	71.2369	46.9503	51.0848	60.0238	42.1459
P21953	2-oxoisovalerate dehydrogenase subunit beta, mitochondrial OS=Homo sapiens OX=9606 GN=BCKDHB PE=1 SV=2 - [ODBB_HUMAN]	69.9041	50.4333	72.2707	60.817	0	0
Q99614	Tetratricopeptide repeat protein 1 OS=Homo sapiens OX=9606 GN=TTC1 PE=1 SV=1 - [TTC1_HUMAN]	69.8262	101.7	132.396	24.919	94.6736	100.552
P52566	Rho GDP-dissociation inhibitor 2 OS=Homo sapiens OX=9606 GN=ARHGDIB PE=1 SV=3 - [GDIR2_HUMAN]	69.7783	114.625	92.2019	197.096	176.182	155.268
Q9Y262	Eukaryotic translation initiation factor 3 subunit L OS=Homo sapiens OX=9606 GN=EIF3L PE=1 SV=1 - [EIF3L_HUMAN]	69.7312	120.696	139.291	107.65	149.333	173.401
Q8WXI9	Transcriptional repressor p66-beta OS=Homo sapiens OX=9606 GN=GATAD2B PE=1 SV=1 - [P66B_HUMAN]	69.641	50.8293	32.939	37.3671	53.7383	108.903
Q9H0U6	39S ribosomal protein L18, mitochondrial OS=Homo sapiens OX=9606 GN=MRPL18 PE=1 SV=1 - [RM18_HUMAN]	69.628	80.4101	75.7521	1148.78	612.177	75.5754
Q9UHA4	Ragulator complex protein LAMTOR3 OS=Homo sapiens OX=9606 GN=LAMTOR3 PE=1 SV=1 - [LTOR3_HUMAN]	69.5798	60.1078	56.8952	62.2385	93.4443	81.7772
Q9NR45	Sialic acid synthase OS=Homo sapiens OX=9606 GN=NANS PE=1 SV=2 - [SIAS_HUMAN]	69.5079	118.779	110.698	244.458	82.0188	454.714
P22087	rRNA 2'-O-methyltransferase fibrillarin OS=Homo sapiens OX=9606 GN=FBL PE=1 SV=2 - [FBRL_HUMAN]	69.4661	116.091	120.965	0	58.5525	0
Q86YP4	Transcriptional repressor p66-alpha OS=Homo sapiens OX=9606 GN=GATAD2A PE=1 SV=1 - [P66A_HUMAN]	69.4178	76.6908	61.601	111.414	89.3674	69.0563
Q96AT1	Uncharacterized protein KIAA1143 OS=Homo sapiens OX=9606 GN=KIAA1143 PE=1 SV=2 - [K1143_HUMAN]	69.3381	61.6801	68.0591	0	0	0
Q6UXH1	Protein disulfide isomerase CRELD2 OS=Homo sapiens OX=9606 GN=CRELD2 PE=1 SV=1 - [CREL2_HUMAN]	69.3278	128.881	45.2853	136.814	102.089	67.3638
O60783	28S ribosomal protein S14, mitochondrial OS=Homo sapiens OX=9606 GN=MRPS14 PE=1 SV=1 - [RT14_HUMAN]	69.3118	82.0284	94.7451	87.2919	84.5742	86.294
Q9NPF0	CD320 antigen OS=Homo sapiens OX=9606 GN=CD320 PE=1 SV=1 - [CD320_HUMAN]	69.3013	27.7577	36.8023	0	0	0
Q9BTZ2	Dehydrogenase/reductase SDR family member 4 OS=Homo sapiens OX=9606 GN=DHRS4 PE=1 SV=3 - [DHRS4_HUMAN]	69.2263	0	0	79.8367	93.2396	86.5381
P43897	Elongation factor Ts, mitochondrial OS=Homo sapiens OX=9606 GN=TSFM PE=1 SV=2 - [EFTS_HUMAN]	69.0362	85.0378	53.0346	41.8074	19.9807	30.894
Q6ZRV2	Protein FAM83H OS=Homo sapiens OX=9606 GN=FAM83H PE=1 SV=3 - [FA83H_HUMAN]	68.505	31.4622	87.9108	70.3436	75.2232	127.217
Q9HCY8	Protein S100-A14 OS=Homo sapiens OX=9606 GN=S100A14 PE=1 SV=1 - [S10AE_HUMAN]	68.4648	61.7184	54.972	0	119.26	0
P31937	3-hydroxyisobutyrate dehydrogenase, mitochondrial OS=Homo sapiens OX=9606 GN=HIBADH PE=1 SV=2 - [3HIDH_HUMAN]	68.4256	38.671	98.1801	160.436	140.814	72.4207
Q05397	Focal adhesion kinase 1 OS=Homo sapiens OX=9606 GN=PTK2 PE=1 SV=2 - [FAK1_HUMAN]	68.3908	47.6495	33.5472	12.7495	19.4841	86.9205
O15212	Prefoldin subunit 6 OS=Homo sapiens OX=9606 GN=PFDN6 PE=1 SV=1 - [PFD6_HUMAN]	68.3888	76.3398	112.42	109.229	106.572	103.916
Q9Y696	Chloride intracellular channel protein 4 OS=Homo sapiens OX=9606 GN=CLIC4 PE=1 SV=4 - [CLIC4_HUMAN]	68.1978	119.343	55.3217	325.485	156.507	104.325
P61086	Ubiquitin-conjugating enzyme E2 K OS=Homo sapiens OX=9606 GN=UBE2K PE=1 SV=3 - [UBE2K_HUMAN]	68.1637	149.43	199.152	287.85	150.487	115.963
P48739	Phosphatidylinositol transfer protein beta isoform OS=Homo sapiens OX=9606 GN=PITPNB PE=1 SV=2 - [PIPNB_HUMAN]	68.1622	14.8068	64.9796	11.8905	7.40428	75.5708
O95297	Myelin protein zero-like protein 1 OS=Homo sapiens OX=9606 GN=MPZL1 PE=1 SV=1 - [MPZL1_HUMAN]	68.1235	76.8898	101.294	99.4046	88.5515	63.026
Q15650	Activating signal cointegrator 1 OS=Homo sapiens OX=9606 GN=TRIP4 PE=1 SV=4 - [TRIP4_HUMAN]	68.0398	0	0	0	0	0
P49902	Cytosolic purine 5'-nucleotidase OS=Homo sapiens OX=9606 GN=NT5C2 PE=1 SV=1 - [5NTC_HUMAN]	67.955	58.2576	28.4877	26.996	22.3952	17.7945
Q9BU76	Multiple myeloma tumor-associated protein 2 OS=Homo sapiens OX=9606 GN=MMTAG2 PE=1 SV=1 - [MMTA2_HUMAN]	67.937	0	0	0	18.464	0
P98172	Ephrin-B1 OS=Homo sapiens OX=9606 GN=EFNB1 PE=1 SV=1 - [EFNB1_HUMAN]	67.8901	85.7034	64.8609	73.438	78.2331	97.7842
Q96EL3	39S ribosomal protein L53, mitochondrial OS=Homo sapiens OX=9606 GN=MRPL53 PE=1 SV=1 - [RM53_HUMAN]	67.8877	89.3763	51.5005	65.4915	101.604	83.5479
Q9HD33	39S ribosomal protein L47, mitochondrial OS=Homo sapiens OX=9606 GN=MRPL47 PE=1 SV=2 - [RM47_HUMAN]	67.8469	50.6433	55.6328	93.2277	123.188	105.806
O60488	Long-chain-fatty-acid--CoA ligase 4 OS=Homo sapiens OX=9606 GN=ACSL4 PE=1 SV=2 - [ACSL4_HUMAN]	67.6692	72.3035	32.6006	135.477	64.6917	92.6393
O60888	Protein CutA OS=Homo sapiens OX=9606 GN=CUTA PE=1 SV=2 - [CUTA_HUMAN]	67.5068	42.5435	17.5803	180.099	0	0
P52306	Rap1 GTPase-GDP dissociation stimulator 1 OS=Homo sapiens OX=9606 GN=RAP1GDS1 PE=1 SV=3 - [GDS1_HUMAN]	67.2413	38.212	52.7267	0	7.94801	0
P08574	Cytochrome c1, heme protein, mitochondrial OS=Homo sapiens OX=9606 GN=CYC1 PE=1 SV=3 - [CY1_HUMAN]	67.0535	71.0767	62.3667	90.625	47.022	161.242
P35269	General transcription factor IIF subunit 1 OS=Homo sapiens OX=9606 GN=GTF2F1 PE=1 SV=2 - [T2FA_HUMAN]	66.9834	74.2697	40.1191	99.1514	70.1724	94.8514
O75880	Protein SCO1 homolog, mitochondrial OS=Homo sapiens OX=9606 GN=SCO1 PE=1 SV=1 - [SCO1_HUMAN]	66.9479	62.4902	58.0326	107.634	89.9091	98.7714
Q8NFC6	Biorientation of chromosomes in cell division protein 1-like 1 OS=Homo sapiens OX=9606 GN=BOD1L1 PE=1 SV=2 - [BD1L1_HUMAN]	66.9384	68.3886	53.3197	73.4443	82.279	90.2895
Q9GZX9	Twisted gastrulation protein homolog 1 OS=Homo sapiens OX=9606 GN=TWSG1 PE=1 SV=1 - [TWSG1_HUMAN]	66.9279	67.315	65.9519	89.8994	85.1434	71.7419
Q86U42	Polyadenylate-binding protein 2 OS=Homo sapiens OX=9606 GN=PABPN1 PE=1 SV=3 - [PABP2_HUMAN]	66.8939	226.133	13.9897	30.8266	186.511	10.0031
Q9Y5U9	Immediate early response 3-interacting protein 1 OS=Homo sapiens OX=9606 GN=IER3IP1 PE=1 SV=1 - [IR3IP_HUMAN]	66.8862	26.9474	20.1191	87.942	81.7563	94.1277
O00170	AH receptor-interacting protein OS=Homo sapiens OX=9606 GN=AIP PE=1 SV=2 - [AIP_HUMAN]	66.8566	92.5436	65.3483	76.7634	49.5493	116.284
P48506	Glutamate--cysteine ligase catalytic subunit OS=Homo sapiens OX=9606 GN=GCLC PE=1 SV=2 - [GSH1_HUMAN]	66.7038	36.924	21.4315	44.2793	20.1431	28.8505
Q8IXM3	39S ribosomal protein L41, mitochondrial OS=Homo sapiens OX=9606 GN=MRPL41 PE=1 SV=1 - [RM41_HUMAN]	66.5965	122.923	57.899	104.548	21.9014	63.2247
Q9BZX2	Uridine-cytidine kinase 2 OS=Homo sapiens OX=9606 GN=UCK2 PE=1 SV=1 - [UCK2_HUMAN]	66.5512	5.39323	24.9033	43.9535	44.5929	45.2323
Q9UBS4	DnaJ homolog subfamily B member 11 OS=Homo sapiens OX=9606 GN=DNAJB11 PE=1 SV=1 - [DJB11_HUMAN]	66.5293	93.0772	78.6525	72.4867	144.254	120.757
Q92917	G-patch domain and KOW motifs-containing protein OS=Homo sapiens OX=9606 GN=GPKOW PE=1 SV=2 - [GPKOW_HUMAN]	66.3255	72.5868	69.2299	82.1381	77.6103	39.3388
P09110	3-ketoacyl-CoA thiolase, peroxisomal OS=Homo sapiens OX=9606 GN=ACAA1 PE=1 SV=2 - [THIK_HUMAN]	66.1501	134.975	16.1414	47.2456	21.8343	131.582
P99999	Cytochrome c OS=Homo sapiens OX=9606 GN=CYCS PE=1 SV=2 - [CYC_HUMAN]	66.1108	50.8461	1.30589	19.7082	41.6406	218.868
Q9Y639	Neuroplastin OS=Homo sapiens OX=9606 GN=NPTN PE=1 SV=2 - [NPTN_HUMAN]	66.0916	59.6819	77.9606	123.729	165.414	109.809
Q9NQ50	39S ribosomal protein L40, mitochondrial OS=Homo sapiens OX=9606 GN=MRPL40 PE=1 SV=1 - [RM40_HUMAN]	66.057	57.0172	56.794	48.4342	77.0218	92.2249
P36405	ADP-ribosylation factor-like protein 3 OS=Homo sapiens OX=9606 GN=ARL3 PE=1 SV=2 - [ARL3_HUMAN]	66.0343	52.3027	38.5711	8.73807	7.58805	26.8746
Q14839	Chromodomain-helicase-DNA-binding protein 4 OS=Homo sapiens OX=9606 GN=CHD4 PE=1 SV=2 - [CHD4_HUMAN]	65.8263	38.9823	41.792	43.1163	39.0976	41.1069
Q9UPN7	Serine/threonine-protein phosphatase 6 regulatory subunit 1 OS=Homo sapiens OX=9606 GN=PPP6R1 PE=1 SV=5 - [PP6R1_HUMAN]	65.8086	109.274	152.739	55.7019	49.3745	52.5382
P19367	Hexokinase-1 OS=Homo sapiens OX=9606 GN=HK1 PE=1 SV=3 - [HXK1_HUMAN]	65.7954	80.3809	77.5274	83.2925	91.0442	86.0027
Q8WWI5	Choline transporter-like protein 1 OS=Homo sapiens OX=9606 GN=SLC44A1 PE=1 SV=1 - [CTL1_HUMAN]	65.7773	6.31609	285.946	6.96928	104.034	55.5018
P36871	Phosphoglucomutase-1 OS=Homo sapiens OX=9606 GN=PGM1 PE=1 SV=3 - [PGM1_HUMAN]	65.7649	65.6873	44.0413	55.1358	59.1877	63.2395
P42224	Signal transducer and activator of transcription 1-alpha/beta OS=Homo sapiens OX=9606 GN=STAT1 PE=1 SV=2 - [STAT1_HUMAN]	65.6316	74.3733	56.9982	57.5098	32.7557	38.9697
Q9Y6Q5	AP-1 complex subunit mu-2 OS=Homo sapiens OX=9606 GN=AP1M2 PE=1 SV=4 - [AP1M2_HUMAN]	65.3067	46.9363	47.3915	72.1634	83.2237	54.412
Q9NZZ3	Charged multivesicular body protein 5 OS=Homo sapiens OX=9606 GN=CHMP5 PE=1 SV=1 - [CHMP5_HUMAN]	65.3018	48.8466	21.175	0	0	11.803
Q9Y376	Calcium-binding protein 39 OS=Homo sapiens OX=9606 GN=CAB39 PE=1 SV=1 - [CAB39_HUMAN]	65.191	74.131	68.2984	65.4963	59.9315	82.5739
Q96EE3	Nucleoporin SEH1 OS=Homo sapiens OX=9606 GN=SEH1L PE=1 SV=3 - [SEH1_HUMAN]	65.1368	87.8564	61.4425	103.384	102.872	110.934
P55196	Afadin OS=Homo sapiens OX=9606 GN=AFDN PE=1 SV=3 - [AFAD_HUMAN]	65.061	50.6024	65.8633	85.7357	19.8458	40.3206
O43324	Eukaryotic translation elongation factor 1 epsilon-1 OS=Homo sapiens OX=9606 GN=EEF1E1 PE=1 SV=1 - [MCA3_HUMAN]	65.06	111.522	27.3076	0	73.2701	0
Q9NZB2	Constitutive coactivator of PPAR-gamma-like protein 1 OS=Homo sapiens OX=9606 GN=FAM120A PE=1 SV=2 - [F120A_HUMAN]	64.9916	103.981	68.6133	53.3669	66.9094	49.7269
Q9BZE1	39S ribosomal protein L37, mitochondrial OS=Homo sapiens OX=9606 GN=MRPL37 PE=1 SV=2 - [RM37_HUMAN]	64.9802	133.885	28.5416	14.7213	57.6304	73.6705
Q15005	Signal peptidase complex subunit 2 OS=Homo sapiens OX=9606 GN=SPCS2 PE=1 SV=3 - [SPCS2_HUMAN]	64.9624	52.4878	49.1889	76.5695	134.707	72.3953
P39748	Flap endonuclease 1 OS=Homo sapiens OX=9606 GN=FEN1 PE=1 SV=1 - [FEN1_HUMAN]	64.94	51.5421	22.4843	68.3487	40.1306	96.5668
Q96CM8	Medium-chain acyl-CoA ligase ACSF2, mitochondrial OS=Homo sapiens OX=9606 GN=ACSF2 PE=1 SV=2 - [ACSF2_HUMAN]	64.8578	48.3904	68.5311	100.201	97.1725	26.034
O75937	DnaJ homolog subfamily C member 8 OS=Homo sapiens OX=9606 GN=DNAJC8 PE=1 SV=2 - [DNJC8_HUMAN]	64.8036	36.7966	48.843	51.515	69.3948	80.5965
O43567	E3 ubiquitin-protein ligase RNF13 OS=Homo sapiens OX=9606 GN=RNF13 PE=1 SV=1 - [RNF13_HUMAN]	64.7816	0	0	0	0	0
Q6PIU2	Neutral cholesterol ester hydrolase 1 OS=Homo sapiens OX=9606 GN=NCEH1 PE=1 SV=3 - [NCEH1_HUMAN]	64.6696	119.634	69.3613	173.425	97.3079	78.5198
P80188	Neutrophil gelatinase-associated lipocalin OS=Homo sapiens OX=9606 GN=LCN2 PE=1 SV=2 - [NGAL_HUMAN]	64.4106	110.2	22.8453	175.171	166.528	170.849
O15031	Plexin-B2 OS=Homo sapiens OX=9606 GN=PLXNB2 PE=1 SV=3 - [PLXB2_HUMAN]	64.0799	79.8419	45.6861	95.1945	96.9489	128.6
P12955	Xaa-Pro dipeptidase OS=Homo sapiens OX=9606 GN=PEPD PE=1 SV=3 - [PEPD_HUMAN]	64.0466	85.2252	77.9858	69.1598	103.655	96.0279
P41208	Centrin-2 OS=Homo sapiens OX=9606 GN=CETN2 PE=1 SV=1 - [CETN2_HUMAN]	63.8042	32.0766	59.804	29.5229	53.3302	73.1364
Q86VR7	V-set and immunoglobulin domain-containing protein 10-like OS=Homo sapiens OX=9606 GN=VSIG10L PE=2 SV=2 - [VS10L_HUMAN]	63.7604	34.4765	5.19246	39.8503	0	0
O43688	Phospholipid phosphatase 2 OS=Homo sapiens OX=9606 GN=PLPP2 PE=1 SV=1 - [PLPP2_HUMAN]	63.6954	0	0	0	0	0
Q99653	Calcineurin B homologous protein 1 OS=Homo sapiens OX=9606 GN=CHP1 PE=1 SV=3 - [CHP1_HUMAN]	63.6116	75.0564	82.0843	51.9126	48.0698	34.8738
O95801	Tetratricopeptide repeat protein 4 OS=Homo sapiens OX=9606 GN=TTC4 PE=1 SV=3 - [TTC4_HUMAN]	63.5593	1.85678	2.4396	0	19.7949	0
Q9Y399	28S ribosomal protein S2, mitochondrial OS=Homo sapiens OX=9606 GN=MRPS2 PE=1 SV=1 - [RT02_HUMAN]	63.5489	49.8542	48.1448	113.606	62.102	54.8715
Q9UBQ0	Vacuolar protein sorting-associated protein 29 OS=Homo sapiens OX=9606 GN=VPS29 PE=1 SV=1 - [VPS29_HUMAN]	63.3867	105.53	152.897	78.9204	77.1919	141.939
Q96PK6	RNA-binding protein 14 OS=Homo sapiens OX=9606 GN=RBM14 PE=1 SV=2 - [RBM14_HUMAN]	63.2878	75.4129	79.7803	61.2978	63.2398	99.8243
O95340	Bifunctional 3'-phosphoadenosine 5'-phosphosulfate synthase 2 OS=Homo sapiens OX=9606 GN=PAPSS2 PE=1 SV=2 - [PAPS2_HUMAN]	63.1769	35.644	28.6867	31.6678	33.6968	32.6823
Q02750	Dual specificity mitogen-activated protein kinase kinase 1 OS=Homo sapiens OX=9606 GN=MAP2K1 PE=1 SV=2 - [MP2K1_HUMAN]	62.976	67.2045	35.6426	26.1079	36.0783	50.701
Q14573	Inositol 1,4,5-trisphosphate receptor type 3 OS=Homo sapiens OX=9606 GN=ITPR3 PE=1 SV=2 - [ITPR3_HUMAN]	62.9552	57.5885	39.8855	84.5575	65.3191	90.7135
Q16555	Dihydropyrimidinase-related protein 2 OS=Homo sapiens OX=9606 GN=DPYSL2 PE=1 SV=1 - [DPYL2_HUMAN]	62.9365	65.1218	42.4956	45.0365	40.8083	32.3629
P40616	ADP-ribosylation factor-like protein 1 OS=Homo sapiens OX=9606 GN=ARL1 PE=1 SV=1 - [ARL1_HUMAN]	62.9086	162.206	261.503	67.7394	67.6335	67.6865
Q14320	Protein FAM50A OS=Homo sapiens OX=9606 GN=FAM50A PE=1 SV=2 - [FA50A_HUMAN]	62.8998	37.9861	48.12	34.2156	40.1674	37.1915
Q99426	Tubulin-folding cofactor B OS=Homo sapiens OX=9606 GN=TBCB PE=1 SV=2 - [TBCB_HUMAN]	62.8875	1456.88	1362.49	58.9623	103.12	1655.03
Q9NPD3	Exosome complex component RRP41 OS=Homo sapiens OX=9606 GN=EXOSC4 PE=1 SV=3 - [EXOS4_HUMAN]	62.7786	55.9192	41.5816	82.3473	84.9999	110.749
Q9UKJ3	G patch domain-containing protein 8 OS=Homo sapiens OX=9606 GN=GPATCH8 PE=1 SV=2 - [GPTC8_HUMAN]	62.7203	57.9535	49.7001	72.2667	62.4123	107.895
Q6P179	Endoplasmic reticulum aminopeptidase 2 OS=Homo sapiens OX=9606 GN=ERAP2 PE=1 SV=2 - [ERAP2_HUMAN]	62.6202	12.7541	27.2245	33.609	33.6215	21.6722
Q9Y263	Phospholipase A-2-activating protein OS=Homo sapiens OX=9606 GN=PLAA PE=1 SV=2 - [PLAP_HUMAN]	62.6098	57.9253	40.5079	27.301	28.3899	50.8101
P61221	ATP-binding cassette sub-family E member 1 OS=Homo sapiens OX=9606 GN=ABCE1 PE=1 SV=1 - [ABCE1_HUMAN]	62.523	169.34	132.337	52.1364	70.9645	82.0189
Q8N1F7	Nuclear pore complex protein Nup93 OS=Homo sapiens OX=9606 GN=NUP93 PE=1 SV=2 - [NUP93_HUMAN]	62.504	137.314	135.867	217.154	219.816	294.211
P04424	Argininosuccinate lyase OS=Homo sapiens OX=9606 GN=ASL PE=1 SV=4 - [ARLY_HUMAN]	62.4942	59.4686	93.3923	15.8899	47.9292	51.761
P52594	Arf-GAP domain and FG repeat-containing protein 1 OS=Homo sapiens OX=9606 GN=AGFG1 PE=1 SV=2 - [AGFG1_HUMAN]	62.4594	171.442	138.383	18.4416	17.3975	16.3534
O60684	Importin subunit alpha-7 OS=Homo sapiens OX=9606 GN=KPNA6 PE=1 SV=1 - [IMA7_HUMAN]	62.2828	29.2966	82.9924	159.088	111.03	62.973
P61024	Cyclin-dependent kinases regulatory subunit 1 OS=Homo sapiens OX=9606 GN=CKS1B PE=1 SV=1 - [CKS1_HUMAN]	62.2269	67.3381	64.7825	0	0	0
Q15257	Serine/threonine-protein phosphatase 2A activator OS=Homo sapiens OX=9606 GN=PTPA PE=1 SV=3 - [PTPA_HUMAN]	62.2171	77.8823	93.5474	60.7692	11.1145	104.504
P23381	Tryptophan--tRNA ligase, cytoplasmic OS=Homo sapiens OX=9606 GN=WARS PE=1 SV=2 - [SYWC_HUMAN]	62.1325	94.2539	73.6921	127.289	145.261	159.025
Q92905	COP9 signalosome complex subunit 5 OS=Homo sapiens OX=9606 GN=COPS5 PE=1 SV=4 - [CSN5_HUMAN]	62.1304	13.8097	58.675	141.906	55.7396	38.339
Q6KB66	Keratin, type II cytoskeletal 80 OS=Homo sapiens OX=9606 GN=KRT80 PE=1 SV=2 - [K2C80_HUMAN]	62.0855	2070.03	1289.11	27.0532	70.9996	4332.66
A0AVT1	Ubiquitin-like modifier-activating enzyme 6 OS=Homo sapiens OX=9606 GN=UBA6 PE=1 SV=1 - [UBA6_HUMAN]	62.0529	51.579	64.4289	43.7143	38.1475	49.281
O43447	Peptidyl-prolyl cis-trans isomerase H OS=Homo sapiens OX=9606 GN=PPIH PE=1 SV=1 - [PPIH_HUMAN]	62.0185	66.0214	70.0244	94.421	0	0
Q9BT73	Proteasome assembly chaperone 3 OS=Homo sapiens OX=9606 GN=PSMG3 PE=1 SV=1 - [PSMG3_HUMAN]	61.9722	63.3925	60.5518	284.644	18.5336	39.6743
P36952	Serpin B5 OS=Homo sapiens OX=9606 GN=SERPINB5 PE=1 SV=2 - [SPB5_HUMAN]	61.9605	38.6365	57.2421	42.8991	71.8751	110.157
P10155	60 kDa SS-A/Ro ribonucleoprotein OS=Homo sapiens OX=9606 GN=RO60 PE=1 SV=2 - [RO60_HUMAN]	61.9328	61.1392	62.7263	115.112	62.8716	10.6314
Q9NY12	H/ACA ribonucleoprotein complex subunit 1 OS=Homo sapiens OX=9606 GN=GAR1 PE=1 SV=1 - [GAR1_HUMAN]	61.8392	51.6861	71.9923	31.0538	28.6752	61.2931
P00374	Dihydrofolate reductase OS=Homo sapiens OX=9606 GN=DHFR PE=1 SV=2 - [DYR_HUMAN]	61.7719	0	0	0	0	0
Q96A33	Coiled-coil domain-containing protein 47 OS=Homo sapiens OX=9606 GN=CCDC47 PE=1 SV=1 - [CCD47_HUMAN]	61.4111	48.2988	8.06819	98.3568	161.527	19.7062
O95470	Sphingosine-1-phosphate lyase 1 OS=Homo sapiens OX=9606 GN=SGPL1 PE=1 SV=3 - [SGPL1_HUMAN]	61.4009	30.2717	26.7078	0	0	123.208
P49959	Double-strand break repair protein MRE11 OS=Homo sapiens OX=9606 GN=MRE11 PE=1 SV=3 - [MRE11_HUMAN]	61.389	51.7661	74.7449	79.3703	63.278	69.6404
P34949	Mannose-6-phosphate isomerase OS=Homo sapiens OX=9606 GN=MPI PE=1 SV=2 - [MPI_HUMAN]	61.3444	42.32	5.60771	15.6278	14.7907	13.9536
Q9Y6M1	Insulin-like growth factor 2 mRNA-binding protein 2 OS=Homo sapiens OX=9606 GN=IGF2BP2 PE=1 SV=2 - [IF2B2_HUMAN]	61.3439	54.1414	14.5128	87.6391	68.1022	55.3855
P43307	Translocon-associated protein subunit alpha OS=Homo sapiens OX=9606 GN=SSR1 PE=1 SV=3 - [SSRA_HUMAN]	61.3217	44.8375	53.0796	273.326	51.2409	11.5424
P02042	Hemoglobin subunit delta OS=Homo sapiens OX=9606 GN=HBD PE=1 SV=2 - [HBD_HUMAN]	61.2715	0	0	46.9315	71.8183	96.7051
P35914	Hydroxymethylglutaryl-CoA lyase, mitochondrial OS=Homo sapiens OX=9606 GN=HMGCL PE=1 SV=2 - [HMGCL_HUMAN]	61.2292	35.7333	31.1611	9.3707	41.2168	98.304
Q96CS3	FAS-associated factor 2 OS=Homo sapiens OX=9606 GN=FAF2 PE=1 SV=2 - [FAF2_HUMAN]	61.207	16.7772	57.4989	40.2464	110.593	121.823
Q96BP2	Coiled-coil-helix-coiled-coil-helix domain-containing protein 1 OS=Homo sapiens OX=9606 GN=CHCHD1 PE=1 SV=1 - [CHCH1_HUMAN]	61.1403	36.9164	12.6925	0	86.9555	0
P78527	DNA-dependent protein kinase catalytic subunit OS=Homo sapiens OX=9606 GN=PRKDC PE=1 SV=3 - [PRKDC_HUMAN]	61.112	77.9588	53.8168	824.938	115.018	196.348
P46087	Probable 28S rRNA (cytosine(4447)-C(5))-methyltransferase OS=Homo sapiens OX=9606 GN=NOP2 PE=1 SV=2 - [NOP2_HUMAN]	61.0997	65.8726	53.4986	120.214	107.471	155.356
Q9NUQ3	Gamma-taxilin OS=Homo sapiens OX=9606 GN=TXLNG PE=1 SV=2 - [TXLNG_HUMAN]	61.0828	62.3477	9.21367	0	0	0
Q9UJC5	SH3 domain-binding glutamic acid-rich-like protein 2 OS=Homo sapiens OX=9606 GN=SH3BGRL2 PE=1 SV=2 - [SH3L2_HUMAN]	60.9755	60.6277	60.8016	0	73.8491	0
O60763	General vesicular transport factor p115 OS=Homo sapiens OX=9606 GN=USO1 PE=1 SV=2 - [USO1_HUMAN]	60.9251	139.045	83.308	68.7184	101.792	85.2551
P31942	Heterogeneous nuclear ribonucleoprotein H3 OS=Homo sapiens OX=9606 GN=HNRNPH3 PE=1 SV=2 - [HNRH3_HUMAN]	60.8564	124.331	222.437	18.2034	33.9131	49.6228
Q8WUM0	Nuclear pore complex protein Nup133 OS=Homo sapiens OX=9606 GN=NUP133 PE=1 SV=2 - [NU133_HUMAN]	60.7226	19.2838	88.0918	58.1459	158.525	124.748
Q96FZ7	Charged multivesicular body protein 6 OS=Homo sapiens OX=9606 GN=CHMP6 PE=1 SV=3 - [CHMP6_HUMAN]	60.6671	0	0	0	0	99.38
A0A1B0GUS4	Ubiquitin-conjugating enzyme E2 L5 OS=Homo sapiens OX=9606 GN=UBE2L5 PE=2 SV=1 - [UB2L5_HUMAN]	60.6136	32.3342	4.05472	219.1	191.72	246.481
P68036	Ubiquitin-conjugating enzyme E2 L3 OS=Homo sapiens OX=9606 GN=UBE2L3 PE=1 SV=1 - [UB2L3_HUMAN]	60.6136	8.54434	4.05472	219.1	191.72	246.481
Q9H0E2	Toll-interacting protein OS=Homo sapiens OX=9606 GN=TOLLIP PE=1 SV=1 - [TOLIP_HUMAN]	60.573	36.6002	31.1949	40.7811	37.6287	43.9336
Q9H845	Complex I assembly factor ACAD9, mitochondrial OS=Homo sapiens OX=9606 GN=ACAD9 PE=1 SV=1 - [ACAD9_HUMAN]	60.5064	84.6727	103.992	148.979	125.234	161.703
Q96NB3	Zinc finger protein 830 OS=Homo sapiens OX=9606 GN=ZNF830 PE=1 SV=2 - [ZN830_HUMAN]	60.3872	93.3871	89.2985	31.5029	26.0725	36.1047
Q8WTV0	Scavenger receptor class B member 1 OS=Homo sapiens OX=9606 GN=SCARB1 PE=1 SV=1 - [SCRB1_HUMAN]	60.3526	68.2639	69.1774	67.208	79.0793	92.986
Q13451	Peptidyl-prolyl cis-trans isomerase FKBP5 OS=Homo sapiens OX=9606 GN=FKBP5 PE=1 SV=2 - [FKBP5_HUMAN]	60.3167	21.6487	33.0515	77.5785	40.6856	17.9975
O76021	Ribosomal L1 domain-containing protein 1 OS=Homo sapiens OX=9606 GN=RSL1D1 PE=1 SV=3 - [RL1D1_HUMAN]	60.2279	89.0143	98.7105	189.39	98.6679	118.92
P0DPB6	DNA-directed RNA polymerases I and III subunit RPAC2 OS=Homo sapiens OX=9606 GN=POLR1D PE=1 SV=1 - [RPAC2_HUMAN]	60.173	59.9337	60.4123	124.194	46.8813	85.5379
Q9P2T1	GMP reductase 2 OS=Homo sapiens OX=9606 GN=GMPR2 PE=1 SV=1 - [GMPR2_HUMAN]	59.9937	48.9691	121.838	89.875	20.2768	83.6287
Q8WVK2	U4/U6.U5 small nuclear ribonucleoprotein 27 kDa protein OS=Homo sapiens OX=9606 GN=SNRNP27 PE=1 SV=1 - [SNR27_HUMAN]	59.9275	48.4926	37.0576	73.344	76.666	95.3547
Q92878	DNA repair protein RAD50 OS=Homo sapiens OX=9606 GN=RAD50 PE=1 SV=1 - [RAD50_HUMAN]	59.8783	52.1242	60.621	76.9993	71.461	90.1612
Q05193	Dynamin-1 OS=Homo sapiens OX=9606 GN=DNM1 PE=1 SV=2 - [DYN1_HUMAN]	59.6848	78.4019	84.5694	84.2216	82.1443	92.4845
Q96EY1	DnaJ homolog subfamily A member 3, mitochondrial OS=Homo sapiens OX=9606 GN=DNAJA3 PE=1 SV=2 - [DNJA3_HUMAN]	59.6471	26.7092	38.691	63.7437	54.8814	59.3126
Q9Y4E1	WASH complex subunit 2C OS=Homo sapiens OX=9606 GN=WASHC2C PE=1 SV=4 - [WAC2C_HUMAN]	59.5525	35.7535	68.7414	51.5666	44.8356	29.8828
Q641Q2	WASH complex subunit 2A OS=Homo sapiens OX=9606 GN=WASHC2A PE=1 SV=3 - [WAC2A_HUMAN]	59.5525	35.7535	68.7414	51.5666	44.8356	29.8828
P60510	Serine/threonine-protein phosphatase 4 catalytic subunit OS=Homo sapiens OX=9606 GN=PPP4C PE=1 SV=1 - [PP4C_HUMAN]	59.494	65.8089	86.0643	114.23	136.999	159.767
Q15287	RNA-binding protein with serine-rich domain 1 OS=Homo sapiens OX=9606 GN=RNPS1 PE=1 SV=1 - [RNPS1_HUMAN]	59.4038	58.7323	60.0754	0	114.767	0
Q15165	Serum paraoxonase/arylesterase 2 OS=Homo sapiens OX=9606 GN=PON2 PE=1 SV=4 - [PON2_HUMAN]	59.2804	64.8167	29.5649	39.7493	63.9403	77.9056
O43172	U4/U6 small nuclear ribonucleoprotein Prp4 OS=Homo sapiens OX=9606 GN=PRPF4 PE=1 SV=2 - [PRP4_HUMAN]	59.1706	93.9526	66.7206	77.345	73.2899	117.865
Q9Y3Q8	TSC22 domain family protein 4 OS=Homo sapiens OX=9606 GN=TSC22D4 PE=1 SV=2 - [T22D4_HUMAN]	59.0471	0	0	0	107.213	0
Q16864	V-type proton ATPase subunit F OS=Homo sapiens OX=9606 GN=ATP6V1F PE=1 SV=2 - [VATF_HUMAN]	58.9341	70.4071	47.4611	0	78.1563	0
Q9P000	COMM domain-containing protein 9 OS=Homo sapiens OX=9606 GN=COMMD9 PE=1 SV=2 - [COMD9_HUMAN]	58.6333	68.5909	48.6758	0	28.3183	0
P48449	Lanosterol synthase OS=Homo sapiens OX=9606 GN=LSS PE=1 SV=1 - [ERG7_HUMAN]	58.5412	59.72	63.1161	92.9192	73.2106	94.8642
Q96HQ2	CDKN2AIP N-terminal-like protein OS=Homo sapiens OX=9606 GN=CDKN2AIPNL PE=1 SV=1 - [C2AIL_HUMAN]	58.5255	70.2254	45.0117	61.3178	105.082	146.004
O00273	DNA fragmentation factor subunit alpha OS=Homo sapiens OX=9606 GN=DFFA PE=1 SV=1 - [DFFA_HUMAN]	58.5254	122.723	151.486	119.312	68.0306	135.05
Q15723	ETS-related transcription factor Elf-2 OS=Homo sapiens OX=9606 GN=ELF2 PE=1 SV=2 - [ELF2_HUMAN]	58.5048	0	0	0	30.9794	0
Q14789	Golgin subfamily B member 1 OS=Homo sapiens OX=9606 GN=GOLGB1 PE=1 SV=2 - [GOGB1_HUMAN]	58.5044	524.372	62.3535	166.9	58.8701	118.58
Q16650	T-box brain protein 1 OS=Homo sapiens OX=9606 GN=TBR1 PE=1 SV=1 - [TBR1_HUMAN]	58.4358	0	0	0	0	0
Q9Y697	Cysteine desulfurase, mitochondrial OS=Homo sapiens OX=9606 GN=NFS1 PE=1 SV=3 - [NFS1_HUMAN]	58.4248	31.5607	43.2813	56.0714	126.591	59.6402
Q96NM4	TOX high mobility group box family member 2 OS=Homo sapiens OX=9606 GN=TOX2 PE=2 SV=2 - [TOX2_HUMAN]	58.2922	55.022	56.6571	49.8493	26.146	71.4306
O00461	Golgi integral membrane protein 4 OS=Homo sapiens OX=9606 GN=GOLIM4 PE=1 SV=1 - [GOLI4_HUMAN]	58.2044	47.8933	50.7948	41.7055	65.5165	88.6648
O00154	Cytosolic acyl coenzyme A thioester hydrolase OS=Homo sapiens OX=9606 GN=ACOT7 PE=1 SV=3 - [BACH_HUMAN]	58.1775	44.9503	68.3618	71.9853	70.795	71.3902
Q8IWA5	Choline transporter-like protein 2 OS=Homo sapiens OX=9606 GN=SLC44A2 PE=1 SV=3 - [CTL2_HUMAN]	58.107	11.4986	17.6254	46.4261	60.4975	74.5689
Q9Y5B0	RNA polymerase II subunit A C-terminal domain phosphatase OS=Homo sapiens OX=9606 GN=CTDP1 PE=1 SV=3 - [CTDP1_HUMAN]	58.0322	53.9555	12.5666	18.8819	9.13454	6.23946
O95983	Methyl-CpG-binding domain protein 3 OS=Homo sapiens OX=9606 GN=MBD3 PE=1 SV=1 - [MBD3_HUMAN]	57.988	78.741	35.097	193.802	107.381	20.9608
Q6P2E9	Enhancer of mRNA-decapping protein 4 OS=Homo sapiens OX=9606 GN=EDC4 PE=1 SV=1 - [EDC4_HUMAN]	57.9766	52.4997	47.0228	6.62307	0	0
Q13045	Protein flightless-1 homolog OS=Homo sapiens OX=9606 GN=FLII PE=1 SV=2 - [FLII_HUMAN]	57.953	64.3518	29.6193	72.2344	95.7441	65.0333
Q9Y2R0	Cytochrome c oxidase assembly factor 3 homolog, mitochondrial OS=Homo sapiens OX=9606 GN=COA3 PE=1 SV=1 - [COA3_HUMAN]	57.85	62.4471	53.2529	0	109.128	0
P82914	28S ribosomal protein S15, mitochondrial OS=Homo sapiens OX=9606 GN=MRPS15 PE=1 SV=1 - [RT15_HUMAN]	57.6875	11.6293	60.7094	96.1751	89.2819	103.068
Q96BR5	Cytochrome c oxidase assembly factor 7 OS=Homo sapiens OX=9606 GN=COA7 PE=1 SV=2 - [COA7_HUMAN]	57.6784	95.4172	76.5478	169.247	25.3093	120.19
Q8N3X1	Formin-binding protein 4 OS=Homo sapiens OX=9606 GN=FNBP4 PE=1 SV=3 - [FNBP4_HUMAN]	57.5506	48.7974	40.0442	23.9344	67.8671	41.9529
Q9Y2R9	28S ribosomal protein S7, mitochondrial OS=Homo sapiens OX=9606 GN=MRPS7 PE=1 SV=2 - [RT07_HUMAN]	57.5124	58.4105	68.8113	141.967	23.8577	127.747
Q9Y3L5	Ras-related protein Rap-2c OS=Homo sapiens OX=9606 GN=RAP2C PE=1 SV=1 - [RAP2C_HUMAN]	57.5029	22.796	9.49699	64.2479	61.6631	117.303
O00567	Nucleolar protein 56 OS=Homo sapiens OX=9606 GN=NOP56 PE=1 SV=4 - [NOP56_HUMAN]	57.3687	50.583	19.8146	63.4092	87.5582	102.111
O96033	Molybdopterin synthase sulfur carrier subunit OS=Homo sapiens OX=9606 GN=MOCS2 PE=1 SV=1 - [MOC2A_HUMAN]	57.2742	50.3417	79.8497	0	43.9885	0
Q05048	Cleavage stimulation factor subunit 1 OS=Homo sapiens OX=9606 GN=CSTF1 PE=1 SV=1 - [CSTF1_HUMAN]	57.1486	54.4671	39.5737	63.3905	62.4927	14.1813
Q8IU81	Interferon regulatory factor 2-binding protein 1 OS=Homo sapiens OX=9606 GN=IRF2BP1 PE=1 SV=1 - [I2BP1_HUMAN]	57.0185	39.4235	15.9541	33.4242	26.6915	48.6461
P53007	Tricarboxylate transport protein, mitochondrial OS=Homo sapiens OX=9606 GN=SLC25A1 PE=1 SV=2 - [TXTP_HUMAN]	56.934	98.9403	49.6207	209.383	25.8789	31.6999
Q9NX18	Succinate dehydrogenase assembly factor 2, mitochondrial OS=Homo sapiens OX=9606 GN=SDHAF2 PE=1 SV=1 - [SDHF2_HUMAN]	56.8262	61.1946	52.4578	0	0	121.64
Q96FX7	tRNA (adenine(58)-N(1))-methyltransferase catalytic subunit TRMT61A OS=Homo sapiens OX=9606 GN=TRMT61A PE=1 SV=1 - [TRM61_HUMAN]	56.7948	64.8842	5.69676	0	0	50.0839
P49750	YLP motif-containing protein 1 OS=Homo sapiens OX=9606 GN=YLPM1 PE=1 SV=4 - [YLPM1_HUMAN]	56.5554	62.2086	28.308	69.7467	45.8672	66.6925
Q14739	Delta(14)-sterol reductase LBR OS=Homo sapiens OX=9606 GN=LBR PE=1 SV=2 - [LBR_HUMAN]	56.4886	15.1658	97.8114	98.557	78.2338	132.321
P50897	Palmitoyl-protein thioesterase 1 OS=Homo sapiens OX=9606 GN=PPT1 PE=1 SV=1 - [PPT1_HUMAN]	56.4186	91.2929	31.4875	97.3891	132.713	52.0074
Q9H074	Polyadenylate-binding protein-interacting protein 1 OS=Homo sapiens OX=9606 GN=PAIP1 PE=1 SV=1 - [PAIP1_HUMAN]	56.3216	64.9321	61.9028	66.8866	58.9403	38.1819
O95232	Luc7-like protein 3 OS=Homo sapiens OX=9606 GN=LUC7L3 PE=1 SV=2 - [LC7L3_HUMAN]	56.2997	55.5549	44.0144	76.6417	51.8007	64.2212
P23786	Carnitine O-palmitoyltransferase 2, mitochondrial OS=Homo sapiens OX=9606 GN=CPT2 PE=1 SV=2 - [CPT2_HUMAN]	56.2347	51.1487	57.2487	49.2963	71.008	68.4163
P78318	Immunoglobulin-binding protein 1 OS=Homo sapiens OX=9606 GN=IGBP1 PE=1 SV=1 - [IGBP1_HUMAN]	56.1924	91.3562	57.8291	29.7181	5.9309	40.0825
Q8N5K1	CDGSH iron-sulfur domain-containing protein 2 OS=Homo sapiens OX=9606 GN=CISD2 PE=1 SV=1 - [CISD2_HUMAN]	56.1807	71.7045	40.6569	113.21	120.505	116.857
P51398	28S ribosomal protein S29, mitochondrial OS=Homo sapiens OX=9606 GN=DAP3 PE=1 SV=1 - [RT29_HUMAN]	56.167	6.47367	62.0655	121.568	100.948	120.312
Q16401	26S proteasome non-ATPase regulatory subunit 5 OS=Homo sapiens OX=9606 GN=PSMD5 PE=1 SV=3 - [PSMD5_HUMAN]	56.0765	75.373	69.756	68.3049	58.8893	88.5075
P82673	28S ribosomal protein S35, mitochondrial OS=Homo sapiens OX=9606 GN=MRPS35 PE=1 SV=1 - [RT35_HUMAN]	56.0385	63.9361	71.7026	105.825	91.1571	141.294
P42285	Exosome RNA helicase MTR4 OS=Homo sapiens OX=9606 GN=MTREX PE=1 SV=3 - [MTREX_HUMAN]	56.026	44.7115	58.4653	105.374	76.0587	90.7163
O43823	A-kinase anchor protein 8 OS=Homo sapiens OX=9606 GN=AKAP8 PE=1 SV=1 - [AKAP8_HUMAN]	55.8631	55.7675	24.535	15.2422	98.2476	13.0331
P62854	40S ribosomal protein S26 OS=Homo sapiens OX=9606 GN=RPS26 PE=1 SV=3 - [RS26_HUMAN]	55.844	76.0997	96.3553	762.009	821.731	881.453
Q7Z2W4	Zinc finger CCCH-type antiviral protein 1 OS=Homo sapiens OX=9606 GN=ZC3HAV1 PE=1 SV=3 - [ZCCHV_HUMAN]	55.7778	35.7585	15.7392	36.2947	23.2628	38.9176
P30047	GTP cyclohydrolase 1 feedback regulatory protein OS=Homo sapiens OX=9606 GN=GCHFR PE=1 SV=3 - [GFRP_HUMAN]	55.774	33.7968	36.6613	30.8278	24.3424	50.1924
Q12929	Epidermal growth factor receptor kinase substrate 8 OS=Homo sapiens OX=9606 GN=EPS8 PE=1 SV=1 - [EPS8_HUMAN]	55.469	43.511	53.9175	89.1033	58.5599	28.0165
O15145	Actin-related protein 2/3 complex subunit 3 OS=Homo sapiens OX=9606 GN=ARPC3 PE=1 SV=3 - [ARPC3_HUMAN]	55.4654	46.899	19.6759	33.1578	54.8275	73.0066
P16220	Cyclic AMP-responsive element-binding protein 1 OS=Homo sapiens OX=9606 GN=CREB1 PE=1 SV=2 - [CREB1_HUMAN]	55.4579	60.9361	49.9798	0	0	0
O43615	Mitochondrial import inner membrane translocase subunit TIM44 OS=Homo sapiens OX=9606 GN=TIMM44 PE=1 SV=2 - [TIM44_HUMAN]	55.4007	66.2012	70.0276	40.7393	82.7916	91.8983
P60033	CD81 antigen OS=Homo sapiens OX=9606 GN=CD81 PE=1 SV=1 - [CD81_HUMAN]	55.3371	2.70339	53.407	59.0006	102.297	80.6486
Q8TD06	Anterior gradient protein 3 OS=Homo sapiens OX=9606 GN=AGR3 PE=1 SV=1 - [AGR3_HUMAN]	55.3114	43.6684	19.269	119.34	867.135	678.373
O00425	Insulin-like growth factor 2 mRNA-binding protein 3 OS=Homo sapiens OX=9606 GN=IGF2BP3 PE=1 SV=2 - [IF2B3_HUMAN]	55.2793	46.9911	86.5898	87.6391	72.9256	62.9954
Q8NFV4	Protein ABHD11 OS=Homo sapiens OX=9606 GN=ABHD11 PE=1 SV=1 - [ABHDB_HUMAN]	55.2366	35.9179	30.1538	94.7862	68.18	61.1561
Q9HC35	Echinoderm microtubule-associated protein-like 4 OS=Homo sapiens OX=9606 GN=EML4 PE=1 SV=3 - [EMAL4_HUMAN]	55.1751	129.678	153.978	105.868	38.8879	57.5896
Q5T653	39S ribosomal protein L2, mitochondrial OS=Homo sapiens OX=9606 GN=MRPL2 PE=1 SV=2 - [RM02_HUMAN]	55.1184	41.8988	38.9135	81.7603	61.2121	63.1591
Q6UWP2	Dehydrogenase/reductase SDR family member 11 OS=Homo sapiens OX=9606 GN=DHRS11 PE=1 SV=1 - [DHR11_HUMAN]	55.0709	35.0775	47.6521	44.7458	48.9389	60.091
Q8WVC0	RNA polymerase-associated protein LEO1 OS=Homo sapiens OX=9606 GN=LEO1 PE=1 SV=1 - [LEO1_HUMAN]	54.9467	42.5006	27.6845	128.623	142.597	101.301
Q02338	D-beta-hydroxybutyrate dehydrogenase, mitochondrial OS=Homo sapiens OX=9606 GN=BDH1 PE=1 SV=3 - [BDH_HUMAN]	54.8834	60.1616	32.7352	59.2185	61.8607	56.5764
Q5BJF2	Sigma intracellular receptor 2 OS=Homo sapiens OX=9606 GN=TMEM97 PE=1 SV=1 - [SGMR2_HUMAN]	54.8808	57.9672	52.045	90.8797	85.3677	96.3917
P08047	Transcription factor Sp1 OS=Homo sapiens OX=9606 GN=SP1 PE=1 SV=3 - [SP1_HUMAN]	54.826	82.7113	104.415	88.6126	44.178	30.9316
P22061	Protein-L-isoaspartate(D-aspartate) O-methyltransferase OS=Homo sapiens OX=9606 GN=PCMT1 PE=1 SV=4 - [PIMT_HUMAN]	54.7911	114.65	61.9515	150.734	167.015	183.295
P21291	Cysteine and glycine-rich protein 1 OS=Homo sapiens OX=9606 GN=CSRP1 PE=1 SV=3 - [CSRP1_HUMAN]	54.7562	117.693	76.0932	56.0385	58.5457	57.2921
Q13523	Serine/threonine-protein kinase PRP4 homolog OS=Homo sapiens OX=9606 GN=PRPF4B PE=1 SV=3 - [PRP4B_HUMAN]	54.7555	22.9198	42.9503	7.18849	50.2998	27.9001
P46783	40S ribosomal protein S10 OS=Homo sapiens OX=9606 GN=RPS10 PE=1 SV=1 - [RS10_HUMAN]	54.7278	54.5226	54.6252	6.74721	0	0
A0FGR8	Extended synaptotagmin-2 OS=Homo sapiens OX=9606 GN=ESYT2 PE=1 SV=1 - [ESYT2_HUMAN]	54.6265	59.6403	57.9248	38.4431	130.389	59.7927
O15270	Serine palmitoyltransferase 2 OS=Homo sapiens OX=9606 GN=SPTLC2 PE=1 SV=1 - [SPTC2_HUMAN]	54.585	40.1455	56.19	81.4634	78.2756	72.255
Q13564	NEDD8-activating enzyme E1 regulatory subunit OS=Homo sapiens OX=9606 GN=NAE1 PE=1 SV=1 - [ULA1_HUMAN]	54.4057	23.5638	64.4361	25.1139	30.947	36.7802
O75157	TSC22 domain family protein 2 OS=Homo sapiens OX=9606 GN=TSC22D2 PE=1 SV=3 - [T22D2_HUMAN]	54.3722	32.9624	11.5527	0	107.213	0
Q15599	Na(+)/H(+) exchange regulatory cofactor NHE-RF2 OS=Homo sapiens OX=9606 GN=SLC9A3R2 PE=1 SV=2 - [NHRF2_HUMAN]	54.3654	48.0422	27.0068	387.909	143.435	632.383
Q9UFN0	Protein NipSnap homolog 3A OS=Homo sapiens OX=9606 GN=NIPSNAP3A PE=1 SV=2 - [NPS3A_HUMAN]	54.3116	55.1039	17.2985	56.2681	67.2607	73.814
P13861	cAMP-dependent protein kinase type II-alpha regulatory subunit OS=Homo sapiens OX=9606 GN=PRKAR2A PE=1 SV=2 - [KAP2_HUMAN]	54.2022	64.4504	61.0136	49.1938	32.3949	79.489
Q6UX53	Methyltransferase-like protein 7B OS=Homo sapiens OX=9606 GN=METTL7B PE=1 SV=2 - [MET7B_HUMAN]	54.1827	40.1384	33.3755	0	0	45.701
P30405	Peptidyl-prolyl cis-trans isomerase F, mitochondrial OS=Homo sapiens OX=9606 GN=PPIF PE=1 SV=1 - [PPIF_HUMAN]	54.136	57.7132	52.7393	100.814	64.9732	136.654
Q14118	Dystroglycan OS=Homo sapiens OX=9606 GN=DAG1 PE=1 SV=2 - [DAG1_HUMAN]	54.1331	60.17	21.3898	103.135	105.303	104.219
P28062	Proteasome subunit beta type-8 OS=Homo sapiens OX=9606 GN=PSMB8 PE=1 SV=3 - [PSB8_HUMAN]	54.1128	51.6234	49.134	0	28.8446	0
P41227	N-alpha-acetyltransferase 10 OS=Homo sapiens OX=9606 GN=NAA10 PE=1 SV=1 - [NAA10_HUMAN]	54.0887	61.921	60.0434	0	0	40.2206
Q8TDD1	ATP-dependent RNA helicase DDX54 OS=Homo sapiens OX=9606 GN=DDX54 PE=1 SV=2 - [DDX54_HUMAN]	54.0432	65.3807	76.7182	0	0	0
Q9Y5J9	Mitochondrial import inner membrane translocase subunit Tim8 B OS=Homo sapiens OX=9606 GN=TIMM8B PE=1 SV=1 - [TIM8B_HUMAN]	54.0086	0	0	0	83.0837	0
O75436	Vacuolar protein sorting-associated protein 26A OS=Homo sapiens OX=9606 GN=VPS26A PE=1 SV=2 - [VP26A_HUMAN]	53.9867	63.8865	48.824	53.2148	41.5024	84.0871
Q9Y6A5	Transforming acidic coiled-coil-containing protein 3 OS=Homo sapiens OX=9606 GN=TACC3 PE=1 SV=1 - [TACC3_HUMAN]	53.945	49.7336	30.9277	38.9777	26.1953	36.2545
O95861	3'(2'),5'-bisphosphate nucleotidase 1 OS=Homo sapiens OX=9606 GN=BPNT1 PE=1 SV=1 - [BPNT1_HUMAN]	53.9134	55.5276	86.434	31.9332	76.5861	54.2596
P16403	Histone H1.2 OS=Homo sapiens OX=9606 GN=H1-2 PE=1 SV=2 - [H12_HUMAN]	53.8735	605.265	533.199	670.746	717.16	630.136
P09382	Galectin-1 OS=Homo sapiens OX=9606 GN=LGALS1 PE=1 SV=2 - [LEG1_HUMAN]	53.8698	50.5813	20.3669	18.1579	15.2027	16.6803
Q9UNE7	E3 ubiquitin-protein ligase CHIP OS=Homo sapiens OX=9606 GN=STUB1 PE=1 SV=2 - [CHIP_HUMAN]	53.8421	10.0396	6.10901	48.4986	22.3343	18.1468
Q53EL6	Programmed cell death protein 4 OS=Homo sapiens OX=9606 GN=PDCD4 PE=1 SV=2 - [PDCD4_HUMAN]	53.8337	27.1244	40.4791	30.6225	30.9262	30.3188
Q92616	eIF-2-alpha kinase activator GCN1 OS=Homo sapiens OX=9606 GN=GCN1 PE=1 SV=6 - [GCN1_HUMAN]	53.7984	56.8578	47.3711	78.1989	32.0805	50.44
O60487	Myelin protein zero-like protein 2 OS=Homo sapiens OX=9606 GN=MPZL2 PE=1 SV=1 - [MPZL2_HUMAN]	53.6501	49.2572	51.4536	63.3297	61.2165	65.4429
Q9UMY1	Nucleolar protein 7 OS=Homo sapiens OX=9606 GN=NOL7 PE=1 SV=2 - [NOL7_HUMAN]	53.5312	60.1892	46.8731	64.2247	50.9912	68.9356
Q01581	Hydroxymethylglutaryl-CoA synthase, cytoplasmic OS=Homo sapiens OX=9606 GN=HMGCS1 PE=1 SV=2 - [HMCS1_HUMAN]	53.4991	115.02	144.513	68.3951	133.191	103.747
Q9NZ63	Telomere length and silencing protein 1 homolog OS=Homo sapiens OX=9606 GN=C9orf78 PE=1 SV=1 - [TLS1_HUMAN]	53.3376	24.6083	66.6093	25.7591	30.3561	28.0576
Q9NZ01	Very-long-chain enoyl-CoA reductase OS=Homo sapiens OX=9606 GN=TECR PE=1 SV=1 - [TECR_HUMAN]	53.2651	90.6194	15.9108	0	0	23.5742
Q7Z3B4	Nucleoporin p54 OS=Homo sapiens OX=9606 GN=NUP54 PE=1 SV=2 - [NUP54_HUMAN]	53.179	48.328	56.7484	94.6676	21.689	115.992
Q10713	Mitochondrial-processing peptidase subunit alpha OS=Homo sapiens OX=9606 GN=PMPCA PE=1 SV=2 - [MPPA_HUMAN]	53.1716	88.2383	96.0883	165.422	447.391	513.158
Q9NVX2	Notchless protein homolog 1 OS=Homo sapiens OX=9606 GN=NLE1 PE=1 SV=4 - [NLE1_HUMAN]	53.1071	33.3501	21.3323	0	4.6319	0
Q14676	Mediator of DNA damage checkpoint protein 1 OS=Homo sapiens OX=9606 GN=MDC1 PE=1 SV=3 - [MDC1_HUMAN]	53.0785	80.8484	62.3299	36.5601	32.8973	23.6891
P18065	Insulin-like growth factor-binding protein 2 OS=Homo sapiens OX=9606 GN=IGFBP2 PE=1 SV=2 - [IBP2_HUMAN]	53.0034	64.3569	19.4328	74.9647	55.1443	86.677
Q96JJ7	Protein disulfide-isomerase TMX3 OS=Homo sapiens OX=9606 GN=TMX3 PE=1 SV=2 - [TMX3_HUMAN]	52.8567	55.7403	45.7282	73.7653	200.377	130.529
Q9Y2S6	Translation machinery-associated protein 7 OS=Homo sapiens OX=9606 GN=TMA7 PE=1 SV=1 - [TMA7_HUMAN]	52.7484	59.2345	53.0854	0	0	0
Q9NYJ1	Cytochrome c oxidase assembly factor 4 homolog, mitochondrial OS=Homo sapiens OX=9606 GN=COA4 PE=1 SV=2 - [COA4_HUMAN]	52.739	53.7001	53.2196	57.6714	62.2844	66.8973
Q99808	Equilibrative nucleoside transporter 1 OS=Homo sapiens OX=9606 GN=SLC29A1 PE=1 SV=3 - [S29A1_HUMAN]	52.7142	45.8585	44.7363	0	28.2511	0
Q9NX40	OCIA domain-containing protein 1 OS=Homo sapiens OX=9606 GN=OCIAD1 PE=1 SV=1 - [OCAD1_HUMAN]	52.7111	44.9334	31.6851	68.3506	41.8619	35.5534
Q13098	COP9 signalosome complex subunit 1 OS=Homo sapiens OX=9606 GN=GPS1 PE=1 SV=4 - [CSN1_HUMAN]	52.6866	82.2696	46.0267	94.8776	55.5041	68.6928
Q9Y244	Proteasome maturation protein OS=Homo sapiens OX=9606 GN=POMP PE=1 SV=1 - [POMP_HUMAN]	52.6309	4.89736	28.7641	0	0	0
Q5VZL5	Zinc finger MYM-type protein 4 OS=Homo sapiens OX=9606 GN=ZMYM4 PE=1 SV=1 - [ZMYM4_HUMAN]	52.6092	47.9793	43.3494	0	0	8.36112
P00533	Epidermal growth factor receptor OS=Homo sapiens OX=9606 GN=EGFR PE=1 SV=2 - [EGFR_HUMAN]	52.5714	61.6678	61.636	47.6078	56.8194	57.3655
Q9Y224	RNA transcription, translation and transport factor protein OS=Homo sapiens OX=9606 GN=RTRAF PE=1 SV=1 - [RTRAF_HUMAN]	52.5473	58.6265	61.6298	35.2061	28.5309	31.8685
Q96AB3	Isochorismatase domain-containing protein 2 OS=Homo sapiens OX=9606 GN=ISOC2 PE=1 SV=1 - [ISOC2_HUMAN]	52.4831	51.7887	51.0942	134.546	87.6531	111.099
O00764	Pyridoxal kinase OS=Homo sapiens OX=9606 GN=PDXK PE=1 SV=1 - [PDXK_HUMAN]	52.4783	18.3758	51.9088	0	1.29286	0
P14406	Cytochrome c oxidase subunit 7A2, mitochondrial OS=Homo sapiens OX=9606 GN=COX7A2 PE=1 SV=1 - [CX7A2_HUMAN]	52.4609	48.2165	43.9721	135.618	133.973	128.78
P49589	Cysteine--tRNA ligase, cytoplasmic OS=Homo sapiens OX=9606 GN=CARS PE=1 SV=3 - [SYCC_HUMAN]	52.421	80.9178	42.7275	41.9945	54.893	48.4437
Q12972	Nuclear inhibitor of protein phosphatase 1 OS=Homo sapiens OX=9606 GN=PPP1R8 PE=1 SV=2 - [PP1R8_HUMAN]	52.3667	42.2147	47.2907	0	0	0
O00233	26S proteasome non-ATPase regulatory subunit 9 OS=Homo sapiens OX=9606 GN=PSMD9 PE=1 SV=3 - [PSMD9_HUMAN]	52.3069	118.381	113.137	74.9072	119.312	30.5025
Q9P2N5	RNA-binding protein 27 OS=Homo sapiens OX=9606 GN=RBM27 PE=1 SV=2 - [RBM27_HUMAN]	52.2495	33.545	48.7359	28.3707	37.0685	24.1777
P45973	Chromobox protein homolog 5 OS=Homo sapiens OX=9606 GN=CBX5 PE=1 SV=1 - [CBX5_HUMAN]	52.2368	51.4635	71.1176	82.0663	90.0947	98.1232
O43592	Exportin-T OS=Homo sapiens OX=9606 GN=XPOT PE=1 SV=2 - [XPOT_HUMAN]	52.2255	53.0753	44.3363	41.1403	42.6996	39.9261
P22033	Methylmalonyl-CoA mutase, mitochondrial OS=Homo sapiens OX=9606 GN=MMUT PE=1 SV=4 - [MUTA_HUMAN]	52.136	44.6648	43.3624	15.7519	51.034	48.0207
P01033	Metalloproteinase inhibitor 1 OS=Homo sapiens OX=9606 GN=TIMP1 PE=1 SV=1 - [TIMP1_HUMAN]	52.1184	57.6332	46.6036	89.1932	137.132	96.1707
Q9NX36	DnaJ homolog subfamily C member 28 OS=Homo sapiens OX=9606 GN=DNAJC28 PE=1 SV=2 - [DJC28_HUMAN]	52.0911	0	0	0	0	0
O76094	Signal recognition particle subunit SRP72 OS=Homo sapiens OX=9606 GN=SRP72 PE=1 SV=3 - [SRP72_HUMAN]	52.0765	41.5212	40.6443	42.6677	33.4915	40.7383
Q96AQ6	Pre-B-cell leukemia transcription factor-interacting protein 1 OS=Homo sapiens OX=9606 GN=PBXIP1 PE=1 SV=1 - [PBIP1_HUMAN]	52.0663	56.069	60.0718	98.8382	156.809	40.8677
Q16698	2,4-dienoyl-CoA reductase, mitochondrial OS=Homo sapiens OX=9606 GN=DECR1 PE=1 SV=1 - [DECR_HUMAN]	52.0642	80.7148	13.499	76.413	92.8633	59.9626
Q9P2J5	Leucine--tRNA ligase, cytoplasmic OS=Homo sapiens OX=9606 GN=LARS PE=1 SV=2 - [SYLC_HUMAN]	52.0116	142.59	141.032	152.422	123.86	149.606
Q9H832	Ubiquitin-conjugating enzyme E2 Z OS=Homo sapiens OX=9606 GN=UBE2Z PE=1 SV=2 - [UBE2Z_HUMAN]	51.9789	43.1236	47.5513	76.8051	74.9275	75.8663
Q9BSH4	Translational activator of cytochrome c oxidase 1 OS=Homo sapiens OX=9606 GN=TACO1 PE=1 SV=1 - [TACO1_HUMAN]	51.8822	33.9779	21.9638	107.899	71.1612	34.4238
Q96D53	Atypical kinase COQ8B, mitochondrial OS=Homo sapiens OX=9606 GN=COQ8B PE=1 SV=2 - [COQ8B_HUMAN]	51.7974	0	0	0	0	0
P29992	Guanine nucleotide-binding protein subunit alpha-11 OS=Homo sapiens OX=9606 GN=GNA11 PE=1 SV=2 - [GNA11_HUMAN]	51.5979	43.6335	33.4142	52.5468	27.5142	60.564
P50148	Guanine nucleotide-binding protein G(q) subunit alpha OS=Homo sapiens OX=9606 GN=GNAQ PE=1 SV=4 - [GNAQ_HUMAN]	51.5979	46.4508	43.8484	63.213	69.9859	76.7588
Q9Y618	Nuclear receptor corepressor 2 OS=Homo sapiens OX=9606 GN=NCOR2 PE=1 SV=3 - [NCOR2_HUMAN]	51.5628	38.8814	46.1711	26.4368	38.8001	45.7958
Q9NTJ5	Phosphatidylinositide phosphatase SAC1 OS=Homo sapiens OX=9606 GN=SACM1L PE=1 SV=2 - [SAC1_HUMAN]	51.5572	53.71	53.3134	63.1409	70.225	70.9105
Q9Y287	Integral membrane protein 2B OS=Homo sapiens OX=9606 GN=ITM2B PE=1 SV=1 - [ITM2B_HUMAN]	51.4613	122.654	57.857	139.86	71.7496	105.805
Q9Y5Y6	Suppressor of tumorigenicity 14 protein OS=Homo sapiens OX=9606 GN=ST14 PE=1 SV=2 - [ST14_HUMAN]	51.4364	64.1055	14.4174	50.3513	39.0045	54.9847
Q9Y3X0	Coiled-coil domain-containing protein 9 OS=Homo sapiens OX=9606 GN=CCDC9 PE=1 SV=1 - [CCDC9_HUMAN]	51.4249	43.2427	8.46935	0	146.661	0
P30876	DNA-directed RNA polymerase II subunit RPB2 OS=Homo sapiens OX=9606 GN=POLR2B PE=1 SV=1 - [RPB2_HUMAN]	51.4247	29.7877	37.2419	22.0252	32.7773	36.7784
P67812	Signal peptidase complex catalytic subunit SEC11A OS=Homo sapiens OX=9606 GN=SEC11A PE=1 SV=1 - [SC11A_HUMAN]	51.4168	53.9004	46.3018	94.453	67.4843	121.422
O95104	SR-related and CTD-associated factor 4 OS=Homo sapiens OX=9606 GN=SCAF4 PE=1 SV=3 - [SCAF4_HUMAN]	51.3594	9.43908	37.9299	11.2638	16.3973	13.8305
P23919	Thymidylate kinase OS=Homo sapiens OX=9606 GN=DTYMK PE=1 SV=4 - [KTHY_HUMAN]	51.3518	56.7221	69.0589	44.2497	66.9743	97.3525
Q8IYL3	UPF0688 protein C1orf174 OS=Homo sapiens OX=9606 GN=C1orf174 PE=1 SV=2 - [CA174_HUMAN]	51.3227	27.6832	39.5029	57.062	0	0
O94906	Pre-mRNA-processing factor 6 OS=Homo sapiens OX=9606 GN=PRPF6 PE=1 SV=1 - [PRP6_HUMAN]	51.2678	50.5684	48.9854	67.8835	78.9682	99.2493
P82933	28S ribosomal protein S9, mitochondrial OS=Homo sapiens OX=9606 GN=MRPS9 PE=1 SV=2 - [RT09_HUMAN]	51.0908	23.261	41.7684	42.7009	43.7954	59.7983
Q9BUQ8	Probable ATP-dependent RNA helicase DDX23 OS=Homo sapiens OX=9606 GN=DDX23 PE=1 SV=3 - [DDX23_HUMAN]	51.0359	62.3653	69.983	55.4748	55.0568	55.2658
P31483	Nucleolysin TIA-1 isoform p40 OS=Homo sapiens OX=9606 GN=TIA1 PE=1 SV=3 - [TIA1_HUMAN]	51.0174	51.593	52.1687	75.8898	61.3524	68.6211
Q7Z739	YTH domain-containing family protein 3 OS=Homo sapiens OX=9606 GN=YTHDF3 PE=1 SV=1 - [YTHD3_HUMAN]	50.9836	100.31	68.0798	53.1169	72.1259	91.135
Q9UHR5	SAP30-binding protein OS=Homo sapiens OX=9606 GN=SAP30BP PE=1 SV=1 - [S30BP_HUMAN]	50.9196	31.247	11.5745	125.012	71.1461	151.493
P15586	N-acetylglucosamine-6-sulfatase OS=Homo sapiens OX=9606 GN=GNS PE=1 SV=3 - [GNS_HUMAN]	50.8273	56.9768	23.1757	157.734	110.445	134.09
Q14139	Ubiquitin conjugation factor E4 A OS=Homo sapiens OX=9606 GN=UBE4A PE=1 SV=2 - [UBE4A_HUMAN]	50.8096	12.3611	21.008	0	0	48.6137
Q9BW27	Nuclear pore complex protein Nup85 OS=Homo sapiens OX=9606 GN=NUP85 PE=1 SV=1 - [NUP85_HUMAN]	50.4778	55.1275	61.2364	128.184	117.409	149.194
Q96BI1	Solute carrier family 22 member 18 OS=Homo sapiens OX=9606 GN=SLC22A18 PE=1 SV=3 - [S22AI_HUMAN]	50.4712	37.3434	41.3347	89.9297	0	0
Q96BM9	ADP-ribosylation factor-like protein 8A OS=Homo sapiens OX=9606 GN=ARL8A PE=1 SV=1 - [ARL8A_HUMAN]	50.4126	343.563	10.4906	0	0	0
P40261	Nicotinamide N-methyltransferase OS=Homo sapiens OX=9606 GN=NNMT PE=1 SV=1 - [NNMT_HUMAN]	50.3404	27.3203	21.5867	52.7187	61.4763	43.9611
Q5T9L3	Protein wntless homolog OS=Homo sapiens OX=9606 GN=WLS PE=1 SV=2 - [WLS_HUMAN]	50.3395	67.4535	49.6395	102.083	86.5702	120.684
Q14203	Dynactin subunit 1 OS=Homo sapiens OX=9606 GN=DCTN1 PE=1 SV=3 - [DCTN1_HUMAN]	50.3281	37.0086	44.0802	25.808	24.6403	61.2172
Q96JP5	E3 ubiquitin-protein ligase ZFP91 OS=Homo sapiens OX=9606 GN=ZFP91 PE=1 SV=1 - [ZFP91_HUMAN]	50.2951	42.6395	43.3874	0	63.463	0
Q8WVX9	Fatty acyl-CoA reductase 1 OS=Homo sapiens OX=9606 GN=FAR1 PE=1 SV=1 - [FACR1_HUMAN]	50.1892	74.2125	50.2931	92.4774	57.0817	21.6859
Q8IWB7	WD repeat and FYVE domain-containing protein 1 OS=Homo sapiens OX=9606 GN=WDFY1 PE=1 SV=1 - [WDFY1_HUMAN]	50.178	57.6847	53.9313	34.289	50.1742	88.1503
O15258	Protein RER1 OS=Homo sapiens OX=9606 GN=RER1 PE=1 SV=1 - [RER1_HUMAN]	50.0614	61.4952	44.3307	0	0	74.4604
Q13217	DnaJ homolog subfamily C member 3 OS=Homo sapiens OX=9606 GN=DNAJC3 PE=1 SV=1 - [DNJC3_HUMAN]	50.0123	48.6659	25.304	82.5776	85.6143	79.5409
Q9H488	GDP-fucose protein O-fucosyltransferase 1 OS=Homo sapiens OX=9606 GN=POFUT1 PE=1 SV=1 - [OFUT1_HUMAN]	49.9712	46.2761	6.09978	60.2424	69.3805	48.2725
Q9NR33	DNA polymerase epsilon subunit 4 OS=Homo sapiens OX=9606 GN=POLE4 PE=1 SV=2 - [DPOE4_HUMAN]	49.8064	29.7226	9.63878	5.8531	14.9884	7.77177
Q15019	Septin-2 OS=Homo sapiens OX=9606 GN=SEPTIN2 PE=1 SV=1 - [SEPT2_HUMAN]	49.7704	50.2811	34.7511	48.1682	63.6516	32.6847
Q9BVK6	Transmembrane emp24 domain-containing protein 9 OS=Homo sapiens OX=9606 GN=TMED9 PE=1 SV=2 - [TMED9_HUMAN]	49.7268	35.4386	64.0149	76.974	501.299	98.5916
Q8N6H7	ADP-ribosylation factor GTPase-activating protein 2 OS=Homo sapiens OX=9606 GN=ARFGAP2 PE=1 SV=1 - [ARFG2_HUMAN]	49.6958	48.5092	72.8161	62.0084	69.8772	38.0877
Q9ULC5	Long-chain-fatty-acid--CoA ligase 5 OS=Homo sapiens OX=9606 GN=ACSL5 PE=1 SV=1 - [ACSL5_HUMAN]	49.6771	68.7887	81.1335	128.254	45.5987	9.52898
P49755	Transmembrane emp24 domain-containing protein 10 OS=Homo sapiens OX=9606 GN=TMED10 PE=1 SV=2 - [TMEDA_HUMAN]	49.6525	69.601	58.4536	19.4814	110.19	200.898
Q15785	Mitochondrial import receptor subunit TOM34 OS=Homo sapiens OX=9606 GN=TOMM34 PE=1 SV=2 - [TOM34_HUMAN]	49.5784	22.8958	33.1237	12.322	26.9708	25.8016
Q99933	BAG family molecular chaperone regulator 1 OS=Homo sapiens OX=9606 GN=BAG1 PE=1 SV=4 - [BAG1_HUMAN]	49.5491	31.1854	40.3673	0	0	0
Q6NVY1	3-hydroxyisobutyryl-CoA hydrolase, mitochondrial OS=Homo sapiens OX=9606 GN=HIBCH PE=1 SV=2 - [HIBCH_HUMAN]	49.4346	61.4361	23.1276	30.9062	25.4666	46.9149
Q12769	Nuclear pore complex protein Nup160 OS=Homo sapiens OX=9606 GN=NUP160 PE=1 SV=3 - [NU160_HUMAN]	49.4009	59.331	49.8431	25.4477	78.9623	68.1181
Q9UPY5	Cystine/glutamate transporter OS=Homo sapiens OX=9606 GN=SLC7A11 PE=1 SV=1 - [XCT_HUMAN]	49.3717	38.3604	27.3492	0	0	0
Q9BQG0	Myb-binding protein 1A OS=Homo sapiens OX=9606 GN=MYBBP1A PE=1 SV=2 - [MBB1A_HUMAN]	49.3643	33.3272	45.7538	53.3215	60.0761	176.884
O15235	28S ribosomal protein S12, mitochondrial OS=Homo sapiens OX=9606 GN=MRPS12 PE=1 SV=1 - [RT12_HUMAN]	49.3167	11.0193	48.3219	46.1298	63.0508	106.349
Q05086	Ubiquitin-protein ligase E3A OS=Homo sapiens OX=9606 GN=UBE3A PE=1 SV=4 - [UBE3A_HUMAN]	49.3158	33.4383	17.5607	18.5757	26.8357	81.7558
O60313	Dynamin-like 120 kDa protein, mitochondrial OS=Homo sapiens OX=9606 GN=OPA1 PE=1 SV=3 - [OPA1_HUMAN]	49.171	43.9224	45.9969	74.011	56.3636	90.7828
O75152	Zinc finger CCCH domain-containing protein 11A OS=Homo sapiens OX=9606 GN=ZC3H11A PE=1 SV=3 - [ZC11A_HUMAN]	49.1246	90.1405	89.7428	150.618	105.982	146.015
Q5JRA6	Transport and Golgi organization protein 1 homolog OS=Homo sapiens OX=9606 GN=MIA3 PE=1 SV=1 - [TGO1_HUMAN]	49.1195	49.8192	40.5761	74.1873	73.4234	58.5211
Q96DI7	U5 small nuclear ribonucleoprotein 40 kDa protein OS=Homo sapiens OX=9606 GN=SNRNP40 PE=1 SV=1 - [SNR40_HUMAN]	48.9825	90.7319	38.0141	62.7641	136.43	77.9543
P04066	Tissue alpha-L-fucosidase OS=Homo sapiens OX=9606 GN=FUCA1 PE=1 SV=4 - [FUCO_HUMAN]	48.9625	44.8105	40.8289	46.8863	42.3394	35.395
Q9HA77	Probable cysteine--tRNA ligase, mitochondrial OS=Homo sapiens OX=9606 GN=CARS2 PE=1 SV=1 - [SYCM_HUMAN]	48.9451	45.0324	42.096	49.3932	31.5283	40.4608
Q7L2J0	7SK snRNA methylphosphate capping enzyme OS=Homo sapiens OX=9606 GN=MEPCE PE=1 SV=1 - [MEPCE_HUMAN]	48.9007	13.0073	42.9768	54.0299	39.5441	75.6403
P25311	Zinc-alpha-2-glycoprotein OS=Homo sapiens OX=9606 GN=AZGP1 PE=1 SV=2 - [ZA2G_HUMAN]	48.867	62.4698	37.8688	44.0614	78.0571	114.824
Q9BY32	Inosine triphosphate pyrophosphatase OS=Homo sapiens OX=9606 GN=ITPA PE=1 SV=2 - [ITPA_HUMAN]	48.8556	26.0454	46.481	22.2222	39.6327	28.8567
P20020	Plasma membrane calcium-transporting ATPase 1 OS=Homo sapiens OX=9606 GN=ATP2B1 PE=1 SV=4 - [AT2B1_HUMAN]	48.7538	57.2973	60.864	99.062	83.5299	71.5686
Q03405	Urokinase plasminogen activator surface receptor OS=Homo sapiens OX=9606 GN=PLAUR PE=1 SV=1 - [UPAR_HUMAN]	48.7153	50.394	60.432	83.9531	58.6459	54.402
Q99598	Translin-associated protein X OS=Homo sapiens OX=9606 GN=TSNAX PE=1 SV=1 - [TSNAX_HUMAN]	48.6527	43.8247	36.0897	40.3674	38.2798	36.1922
Q15642	Cdc42-interacting protein 4 OS=Homo sapiens OX=9606 GN=TRIP10 PE=1 SV=3 - [CIP4_HUMAN]	48.6181	22.4913	35.5547	41.1141	40.7035	43.1778
Q9H3Q1	Cdc42 effector protein 4 OS=Homo sapiens OX=9606 GN=CDC42EP4 PE=1 SV=1 - [BORG4_HUMAN]	48.6111	50.1498	49.3805	27.3327	35.4399	13.5641
Q9Y3A5	Ribosome maturation protein SBDS OS=Homo sapiens OX=9606 GN=SBDS PE=1 SV=4 - [SBDS_HUMAN]	48.5598	51.956	45.1637	32.3892	0	0
Q9UHY7	Enolase-phosphatase E1 OS=Homo sapiens OX=9606 GN=ENOPH1 PE=1 SV=1 - [ENOPH_HUMAN]	48.537	63.7625	22.2789	32.9844	45.7756	67.139
Q9UBQ7	Glyoxylate reductase/hydroxypyruvate reductase OS=Homo sapiens OX=9606 GN=GRHPR PE=1 SV=1 - [GRHPR_HUMAN]	48.5155	119.256	61.9281	0	0	60.7882
P61421	V-type proton ATPase subunit d 1 OS=Homo sapiens OX=9606 GN=ATP6V0D1 PE=1 SV=1 - [VA0D1_HUMAN]	48.4474	48.5226	37.5961	50.1449	0	0
Q7L9L4	MOB kinase activator 1B OS=Homo sapiens OX=9606 GN=MOB1B PE=1 SV=3 - [MOB1B_HUMAN]	48.4309	0	0	50.1997	0	0
Q0JRZ9	F-BAR domain only protein 2 OS=Homo sapiens OX=9606 GN=FCHO2 PE=1 SV=2 - [FCHO2_HUMAN]	48.4024	0	0	0	0	0
Q92665	28S ribosomal protein S31, mitochondrial OS=Homo sapiens OX=9606 GN=MRPS31 PE=1 SV=3 - [RT31_HUMAN]	48.3946	44.6424	40.8901	32.7636	35.8027	29.7244
P37268	Squalene synthase OS=Homo sapiens OX=9606 GN=FDFT1 PE=1 SV=1 - [FDFT_HUMAN]	48.2961	29.8595	19.9621	38.4127	32.3102	4.53055
Q7KZ85	Transcription elongation factor SPT6 OS=Homo sapiens OX=9606 GN=SUPT6H PE=1 SV=2 - [SPT6H_HUMAN]	48.2948	22.3082	32.4351	67.3221	22.7128	45.3847
P11310	Medium-chain specific acyl-CoA dehydrogenase, mitochondrial OS=Homo sapiens OX=9606 GN=ACADM PE=1 SV=1 - [ACADM_HUMAN]	48.2769	85.5125	101.822	92.8564	78.9061	47.1438
P51809	Vesicle-associated membrane protein 7 OS=Homo sapiens OX=9606 GN=VAMP7 PE=1 SV=3 - [VAMP7_HUMAN]	48.2156	31.7219	61.6044	67.0098	13.9503	19.4972
Q86UP2	Kinectin OS=Homo sapiens OX=9606 GN=KTN1 PE=1 SV=1 - [KTN1_HUMAN]	48.2048	58.2558	66.329	19.5935	274.809	56.965
Q9Y606	tRNA pseudouridine synthase A OS=Homo sapiens OX=9606 GN=PUS1 PE=1 SV=3 - [TRUA_HUMAN]	48.1899	37.273	51.2105	81.094	93.5813	62.7946
Q9Y2Z4	Tyrosine--tRNA ligase, mitochondrial OS=Homo sapiens OX=9606 GN=YARS2 PE=1 SV=2 - [SYYM_HUMAN]	48.1109	47.2742	48.9477	71.5349	54.9468	10.0537
Q96EY8	Corrinoid adenosyltransferase OS=Homo sapiens OX=9606 GN=MMAB PE=1 SV=1 - [MMAB_HUMAN]	48.0581	0	0	60.1712	60.8442	60.5077
P50851	Lipopolysaccharide-responsive and beige-like anchor protein OS=Homo sapiens OX=9606 GN=LRBA PE=1 SV=4 - [LRBA_HUMAN]	48.0058	104.699	48.3199	126.726	119.294	45.7104
P49441	Inositol polyphosphate 1-phosphatase OS=Homo sapiens OX=9606 GN=INPP1 PE=1 SV=1 - [INPP_HUMAN]	47.9807	29.8634	29.5651	10.8553	0	0
O95302	Peptidyl-prolyl cis-trans isomerase FKBP9 OS=Homo sapiens OX=9606 GN=FKBP9 PE=1 SV=2 - [FKBP9_HUMAN]	47.9712	82.7676	66.3654	24.836	112.725	45.4349
O00560	Syntenin-1 OS=Homo sapiens OX=9606 GN=SDCBP PE=1 SV=1 - [SDCB1_HUMAN]	47.9462	0	0	34.0229	22.9643	45.0816
Q9NQR4	Omega-amidase NIT2 OS=Homo sapiens OX=9606 GN=NIT2 PE=1 SV=1 - [NIT2_HUMAN]	47.9158	61.8181	45.3946	44.9995	89.6736	53.5454
Q9H8J5	MANSC domain-containing protein 1 OS=Homo sapiens OX=9606 GN=MANSC1 PE=2 SV=1 - [MANS1_HUMAN]	47.9029	42.8534	24.2815	35.7062	21.532	94.2524
P56199	Integrin alpha-1 OS=Homo sapiens OX=9606 GN=ITGA1 PE=1 SV=2 - [ITA1_HUMAN]	47.9003	49.4499	40.6268	64.1819	49.3351	58.9693
Q96HY6	DDRGK domain-containing protein 1 OS=Homo sapiens OX=9606 GN=DDRGK1 PE=1 SV=2 - [DDRGK_HUMAN]	47.8859	21.233	79.3268	6.30347	97.3371	57.7252
Q96IU4	Protein ABHD14B OS=Homo sapiens OX=9606 GN=ABHD14B PE=1 SV=1 - [ABHEB_HUMAN]	47.796	82.3476	116.899	0	0	0
Q9BRJ2	39S ribosomal protein L45, mitochondrial OS=Homo sapiens OX=9606 GN=MRPL45 PE=1 SV=2 - [RM45_HUMAN]	47.7649	70.7621	24.7678	50.5016	51.0701	78.8786
P19404	NADH dehydrogenase [ubiquinone] flavoprotein 2, mitochondrial OS=Homo sapiens OX=9606 GN=NDUFV2 PE=1 SV=2 - [NDUV2_HUMAN]	47.7566	37.1706	26.5847	81.7774	68.6924	83.8032
Q13541	Eukaryotic translation initiation factor 4E-binding protein 1 OS=Homo sapiens OX=9606 GN=EIF4EBP1 PE=1 SV=3 - [4EBP1_HUMAN]	47.736	128.329	109.477	130.071	154.845	179.62
Q00613	Heat shock factor protein 1 OS=Homo sapiens OX=9606 GN=HSF1 PE=1 SV=1 - [HSF1_HUMAN]	47.736	45.2786	46.5073	32.3116	0	0
Q13619	Cullin-4A OS=Homo sapiens OX=9606 GN=CUL4A PE=1 SV=3 - [CUL4A_HUMAN]	47.7145	60.5033	28.2703	70.4818	42.9674	54.6245
Q99575	Ribonucleases P/MRP protein subunit POP1 OS=Homo sapiens OX=9606 GN=POP1 PE=1 SV=2 - [POP1_HUMAN]	47.679	51.9005	42.9593	31.9784	51.1134	43.8039
Q96N66	Lysophospholipid acyltransferase 7 OS=Homo sapiens OX=9606 GN=MBOAT7 PE=1 SV=2 - [MBOA7_HUMAN]	47.6683	32.5451	32.9467	80.8711	212.532	148.889
Q13393	Phospholipase D1 OS=Homo sapiens OX=9606 GN=PLD1 PE=1 SV=1 - [PLD1_HUMAN]	47.6642	0	0	0	0	0
Q9BQ49	Small integral membrane protein 7 OS=Homo sapiens OX=9606 GN=SMIM7 PE=1 SV=2 - [SMIM7_HUMAN]	47.5869	0	0	0	48.9631	0
Q13586	Stromal interaction molecule 1 OS=Homo sapiens OX=9606 GN=STIM1 PE=1 SV=3 - [STIM1_HUMAN]	47.5609	32.4649	90.9671	51.1054	53.7381	76.1502
Q93052	Lipoma-preferred partner OS=Homo sapiens OX=9606 GN=LPP PE=1 SV=1 - [LPP_HUMAN]	47.4094	8.44777	7.71198	5.36523	0	0
Q9BRR6	ADP-dependent glucokinase OS=Homo sapiens OX=9606 GN=ADPGK PE=1 SV=1 - [ADPGK_HUMAN]	47.3131	35.5499	30.4191	62.3738	57.114	7.45605
O94919	Endonuclease domain-containing 1 protein OS=Homo sapiens OX=9606 GN=ENDOD1 PE=1 SV=2 - [ENDD1_HUMAN]	47.291	42.6425	44.9667	80.2134	44.2842	18.3955
P18077	60S ribosomal protein L35a OS=Homo sapiens OX=9606 GN=RPL35A PE=1 SV=2 - [RL35A_HUMAN]	47.2369	126.825	47.1589	1.28341	84.536	167.789
Q9H974	Queuine tRNA-ribosyltransferase accessory subunit 2 OS=Homo sapiens OX=9606 GN=QTRT2 PE=1 SV=1 - [QTRT2_HUMAN]	47.1866	49.3264	29.757	55.1321	38.7045	46.9183
Q49B96	Cytochrome c oxidase assembly protein COX19 OS=Homo sapiens OX=9606 GN=COX19 PE=1 SV=1 - [COX19_HUMAN]	47.1862	0	0	0	0	71.2882
P08581	Hepatocyte growth factor receptor OS=Homo sapiens OX=9606 GN=MET PE=1 SV=4 - [MET_HUMAN]	47.1788	28.0584	66.2991	38.6099	21.1254	29.8677
Q9BWM7	Sideroflexin-3 OS=Homo sapiens OX=9606 GN=SFXN3 PE=1 SV=3 - [SFXN3_HUMAN]	46.9999	0	0	11.0864	125.895	240.704
Q8N5M9	Protein jagunal homolog 1 OS=Homo sapiens OX=9606 GN=JAGN1 PE=1 SV=1 - [JAGN1_HUMAN]	46.959	37.2971	42.1281	14.7957	0	0
P09669	Cytochrome c oxidase subunit 6C OS=Homo sapiens OX=9606 GN=COX6C PE=1 SV=2 - [COX6C_HUMAN]	46.894	69.5	58.197	0	0	0
Q9BTC8	Metastasis-associated protein MTA3 OS=Homo sapiens OX=9606 GN=MTA3 PE=1 SV=2 - [MTA3_HUMAN]	46.8831	0	0	0	31.2282	0
Q9UJA5	tRNA (adenine(58)-N(1))-methyltransferase non-catalytic subunit TRM6 OS=Homo sapiens OX=9606 GN=TRMT6 PE=1 SV=1 - [TRM6_HUMAN]	46.8602	44.2102	22.8634	55.9751	44.1737	67.7764
Q16625	Occludin OS=Homo sapiens OX=9606 GN=OCLN PE=1 SV=1 - [OCLN_HUMAN]	46.8377	52.7842	67.9031	68.3655	86.8077	105.025
Q15847	Adipogenesis regulatory factor OS=Homo sapiens OX=9606 GN=ADIRF PE=1 SV=1 - [ADIRF_HUMAN]	46.8307	44.1514	41.4721	0	0	0
P63279	SUMO-conjugating enzyme UBC9 OS=Homo sapiens OX=9606 GN=UBE2I PE=1 SV=1 - [UBC9_HUMAN]	46.8149	60.8688	83.7334	73.9548	83.5206	93.0863
Q9Y6N5	Sulfide:quinone oxidoreductase, mitochondrial OS=Homo sapiens OX=9606 GN=SQOR PE=1 SV=1 - [SQOR_HUMAN]	46.7589	35.1296	39.8499	60.5459	18.4838	102.608
P32322	Pyrroline-5-carboxylate reductase 1, mitochondrial OS=Homo sapiens OX=9606 GN=PYCR1 PE=1 SV=2 - [P5CR1_HUMAN]	46.6759	45.8227	52.5474	18.1745	81.0746	166.66
Q9Y4K1	Beta/gamma crystallin domain-containing protein 1 OS=Homo sapiens OX=9606 GN=CRYBG1 PE=1 SV=3 - [CRBG1_HUMAN]	46.5996	43.1271	33.8343	8.81241	15.0243	0
Q96P70	Importin-9 OS=Homo sapiens OX=9606 GN=IPO9 PE=1 SV=3 - [IPO9_HUMAN]	46.5293	25.1847	38.6128	35.2376	57.8861	51.8369
O43432	Eukaryotic translation initiation factor 4 gamma 3 OS=Homo sapiens OX=9606 GN=EIF4G3 PE=1 SV=2 - [IF4G3_HUMAN]	46.5202	66.1106	56.3154	43.3501	31.6103	18.4945
P12532	Creatine kinase U-type, mitochondrial OS=Homo sapiens OX=9606 GN=CKMT1A PE=1 SV=1 - [KCRU_HUMAN]	46.508	0	0	0	16.1181	0
O75489	NADH dehydrogenase [ubiquinone] iron-sulfur protein 3, mitochondrial OS=Homo sapiens OX=9606 GN=NDUFS3 PE=1 SV=1 - [NDUS3_HUMAN]	46.491	28.1392	64.8428	27.9499	46.4208	46.3974
P78316	Nucleolar protein 14 OS=Homo sapiens OX=9606 GN=NOP14 PE=1 SV=3 - [NOP14_HUMAN]	46.4265	54.6136	31.1562	64.9932	60.9249	56.8565
Q969E2	Secretory carrier-associated membrane protein 4 OS=Homo sapiens OX=9606 GN=SCAMP4 PE=1 SV=1 - [SCAM4_HUMAN]	46.386	53.0197	39.7524	63.9089	0	0
P21810	Biglycan OS=Homo sapiens OX=9606 GN=BGN PE=1 SV=2 - [PGS1_HUMAN]	46.386	5.97473	26.1804	43.7393	23.2002	79.0677
Q8WV99	AN1-type zinc finger protein 2B OS=Homo sapiens OX=9606 GN=ZFAND2B PE=1 SV=1 - [ZFN2B_HUMAN]	46.2689	29.1698	12.0707	0	0	0
P48960	CD97 antigen OS=Homo sapiens OX=9606 GN=CD97 PE=1 SV=4 - [CD97_HUMAN]	46.2367	32.6139	25.2953	7.2097	31.82	56.4302
O60568	Multifunctional procollagen lysine hydroxylase and glycosyltransferase LH3 OS=Homo sapiens OX=9606 GN=PLOD3 PE=1 SV=1 - [PLOD3_HUMAN]	46.2122	56.6164	67.0641	48.2531	69.4119	121.876
Q7RTV0	PHD finger-like domain-containing protein 5A OS=Homo sapiens OX=9606 GN=PHF5A PE=1 SV=1 - [PHF5A_HUMAN]	46.136	25.9014	66.3705	207.067	190.007	23.7126
Q92530	Proteasome inhibitor PI31 subunit OS=Homo sapiens OX=9606 GN=PSMF1 PE=1 SV=2 - [PSMF1_HUMAN]	46.113	35.4098	40.7614	73.706	34.3054	113.107
Q86UU0	B-cell CLL/lymphoma 9-like protein OS=Homo sapiens OX=9606 GN=BCL9L PE=1 SV=1 - [BCL9L_HUMAN]	46.0597	18.2836	37.6263	0	0	0
Q9UJV9	Probable ATP-dependent RNA helicase DDX41 OS=Homo sapiens OX=9606 GN=DDX41 PE=1 SV=2 - [DDX41_HUMAN]	46.0268	34.1873	21.2855	43.352	39.0764	46.6168
Q8N3U4	Cohesin subunit SA-2 OS=Homo sapiens OX=9606 GN=STAG2 PE=1 SV=3 - [STAG2_HUMAN]	45.9823	32.3214	39.1519	37.2898	18.235	32.0741
P51397	Death-associated protein 1 OS=Homo sapiens OX=9606 GN=DAP PE=1 SV=3 - [DAP1_HUMAN]	45.9819	45.5115	45.0412	0	0	0
Q9NYK5	39S ribosomal protein L39, mitochondrial OS=Homo sapiens OX=9606 GN=MRPL39 PE=1 SV=3 - [RM39_HUMAN]	45.9714	121.164	29.1551	622.562	560.772	684.353
P55010	Eukaryotic translation initiation factor 5 OS=Homo sapiens OX=9606 GN=EIF5 PE=1 SV=2 - [IF5_HUMAN]	45.8718	41.3415	50.1617	34.1104	46.0783	59.0677
Q9Y6E2	Basic leucine zipper and W2 domain-containing protein 2 OS=Homo sapiens OX=9606 GN=BZW2 PE=1 SV=1 - [BZW2_HUMAN]	45.6567	22.6448	43.5948	78.4312	47.838	64.6906
Q9BWF3	RNA-binding protein 4 OS=Homo sapiens OX=9606 GN=RBM4 PE=1 SV=1 - [RBM4_HUMAN]	45.6321	62.8325	78.6651	42.8108	79.8823	75.9066
P48730	Casein kinase I isoform delta OS=Homo sapiens OX=9606 GN=CSNK1D PE=1 SV=2 - [KC1D_HUMAN]	45.6111	0	0	0	0	74.9226
Q9Y282	Endoplasmic reticulum-Golgi intermediate compartment protein 3 OS=Homo sapiens OX=9606 GN=ERGIC3 PE=1 SV=1 - [ERGI3_HUMAN]	45.611	40.3888	35.1666	60.8253	35.5474	48.6305
P41743	Protein kinase C iota type OS=Homo sapiens OX=9606 GN=PRKCI PE=1 SV=2 - [KPCI_HUMAN]	45.5989	57.5661	49.2688	27.1359	93.2086	77.2985
Q7Z7H5	Transmembrane emp24 domain-containing protein 4 OS=Homo sapiens OX=9606 GN=TMED4 PE=1 SV=1 - [TMED4_HUMAN]	45.5288	12.9955	36.9042	26.9902	105.015	90.231
Q16539	Mitogen-activated protein kinase 14 OS=Homo sapiens OX=9606 GN=MAPK14 PE=1 SV=3 - [MK14_HUMAN]	45.5228	2.40979	23.9663	0	0	0
Q8IWD4	Coiled-coil domain-containing protein 117 OS=Homo sapiens OX=9606 GN=CCDC117 PE=1 SV=1 - [CC117_HUMAN]	45.5077	61.7438	48.1769	0	0	0
Q96A35	39S ribosomal protein L24, mitochondrial OS=Homo sapiens OX=9606 GN=MRPL24 PE=1 SV=1 - [RM24_HUMAN]	45.505	60.2278	58.978	68.0493	107.332	109.316
O15498	Synaptobrevin homolog YKT6 OS=Homo sapiens OX=9606 GN=YKT6 PE=1 SV=1 - [YKT6_HUMAN]	45.504	42.2667	29.5496	0	9.98233	0
P46459	Vesicle-fusing ATPase OS=Homo sapiens OX=9606 GN=NSF PE=1 SV=3 - [NSF_HUMAN]	45.4419	90.5601	70.9496	62.8716	60.4106	69.3188
O75348	V-type proton ATPase subunit G 1 OS=Homo sapiens OX=9606 GN=ATP6V1G1 PE=1 SV=3 - [VATG1_HUMAN]	45.3711	63.7027	38.741	0	0	0
P52789	Hexokinase-2 OS=Homo sapiens OX=9606 GN=HK2 PE=1 SV=2 - [HXK2_HUMAN]	45.3313	6.78559	64.3397	92.8076	5.38755	298.515
Q9H0H5	Rac GTPase-activating protein 1 OS=Homo sapiens OX=9606 GN=RACGAP1 PE=1 SV=1 - [RGAP1_HUMAN]	45.2871	0	0	0	0	0
O15427	Monocarboxylate transporter 4 OS=Homo sapiens OX=9606 GN=SLC16A3 PE=1 SV=1 - [MOT4_HUMAN]	45.2679	0	0	57.804	54.1761	55.9901
Q9GZM5	Protein YIPF3 OS=Homo sapiens OX=9606 GN=YIPF3 PE=1 SV=1 - [YIPF3_HUMAN]	45.2465	82.4214	8.07148	39.0512	17.3482	28.1997
Q9P0M2	A-kinase anchor protein 7 isoform gamma OS=Homo sapiens OX=9606 GN=AKAP7 PE=1 SV=2 - [AKA7G_HUMAN]	45.0568	47.1334	39.7156	58.032	38.2017	72.6815
Q9UIJ7	GTP:AMP phosphotransferase AK3, mitochondrial OS=Homo sapiens OX=9606 GN=AK3 PE=1 SV=4 - [KAD3_HUMAN]	45.0146	65.6801	141.849	53.6229	84.562	156.444
Q9Y3B9	RRP15-like protein OS=Homo sapiens OX=9606 GN=RRP15 PE=1 SV=2 - [RRP15_HUMAN]	44.8539	9.81058	27.3322	87.6948	90.2459	120.816
Q9ULW0	Targeting protein for Xklp2 OS=Homo sapiens OX=9606 GN=TPX2 PE=1 SV=2 - [TPX2_HUMAN]	44.8398	45.4498	17.9149	35.7768	81.3152	40.7585
Q9Y605	MORF4 family-associated protein 1 OS=Homo sapiens OX=9606 GN=MRFAP1 PE=1 SV=1 - [MOFA1_HUMAN]	44.7792	39.2598	47.4154	44.691	63.6924	65.1767
Q8IZW8	Tensin-4 OS=Homo sapiens OX=9606 GN=TNS4 PE=1 SV=3 - [TENS4_HUMAN]	44.7729	56.6289	32.9168	0	0	0
P54105	Methylosome subunit pICln OS=Homo sapiens OX=9606 GN=CLNS1A PE=1 SV=1 - [ICLN_HUMAN]	44.7063	20.33	32.5181	13.1415	0	0
Q9UNS2	COP9 signalosome complex subunit 3 OS=Homo sapiens OX=9606 GN=COPS3 PE=1 SV=3 - [CSN3_HUMAN]	44.6251	24.3593	124.233	127.75	137.395	132.573
Q01658	Protein Dr1 OS=Homo sapiens OX=9606 GN=DR1 PE=1 SV=1 - [NC2B_HUMAN]	44.6027	39.6464	42.1246	30.1962	33.3752	27.0172
O43747	AP-1 complex subunit gamma-1 OS=Homo sapiens OX=9606 GN=AP1G1 PE=1 SV=5 - [AP1G1_HUMAN]	44.5484	67.9524	12.4257	38.4157	97.0619	81.5776
Q92791	Endoplasmic reticulum protein SC65 OS=Homo sapiens OX=9606 GN=P3H4 PE=1 SV=1 - [SC65_HUMAN]	44.5431	42.6785	40.8139	0	79.7136	0
Q01085	Nucleolysin TIAR OS=Homo sapiens OX=9606 GN=TIAL1 PE=1 SV=1 - [TIAR_HUMAN]	44.5246	63.1092	44.9622	75.8898	61.3524	68.6211
Q13868	Exosome complex component RRP4 OS=Homo sapiens OX=9606 GN=EXOSC2 PE=1 SV=2 - [EXOS2_HUMAN]	44.515	46.8239	45.4026	48.6509	50.0963	53.419
Q8ND24	RING finger protein 214 OS=Homo sapiens OX=9606 GN=RNF214 PE=1 SV=2 - [RN214_HUMAN]	44.4723	58.3491	46.2377	28.5375	33.3078	44.0236
Q9UM54	Unconventional myosin-VI OS=Homo sapiens OX=9606 GN=MYO6 PE=1 SV=4 - [MYO6_HUMAN]	44.4722	44.0581	47.78	22.9186	64.1492	135.485
Q92747	Actin-related protein 2/3 complex subunit 1A OS=Homo sapiens OX=9606 GN=ARPC1A PE=2 SV=2 - [ARC1A_HUMAN]	44.3938	31.0486	17.4915	0	0	0
P08240	Signal recognition particle receptor subunit alpha OS=Homo sapiens OX=9606 GN=SRPRA PE=1 SV=2 - [SRPRA_HUMAN]	44.2874	62.8152	60.7323	51.0109	68.6047	87.1039
O75886	Signal transducing adapter molecule 2 OS=Homo sapiens OX=9606 GN=STAM2 PE=1 SV=1 - [STAM2_HUMAN]	44.2848	37.5643	40.9245	0	0	0
Q8TEQ6	Gem-associated protein 5 OS=Homo sapiens OX=9606 GN=GEMIN5 PE=1 SV=3 - [GEMI5_HUMAN]	44.2461	26.3614	35.3038	0	0	0
P23634	Plasma membrane calcium-transporting ATPase 4 OS=Homo sapiens OX=9606 GN=ATP2B4 PE=1 SV=2 - [AT2B4_HUMAN]	44.2202	93.205	47.4976	89.1602	74.8262	81.9932
Q9GZZ9	Ubiquitin-like modifier-activating enzyme 5 OS=Homo sapiens OX=9606 GN=UBA5 PE=1 SV=1 - [UBA5_HUMAN]	44.2035	0	0	0	55.4396	0
Q9NQW6	Anillin OS=Homo sapiens OX=9606 GN=ANLN PE=1 SV=2 - [ANLN_HUMAN]	44.195	27.9154	41.9378	23.4305	10.8146	9.27163
Q6P996	Pyridoxal-dependent decarboxylase domain-containing protein 1 OS=Homo sapiens OX=9606 GN=PDXDC1 PE=1 SV=2 - [PDXD1_HUMAN]	44.1841	40.4324	82.0339	46.1349	24.6905	30.3955
Q09161	Nuclear cap-binding protein subunit 1 OS=Homo sapiens OX=9606 GN=NCBP1 PE=1 SV=1 - [NCBP1_HUMAN]	44.1795	107.443	75.8113	133.768	74.6445	81.5043
Q9Y3B7	39S ribosomal protein L11, mitochondrial OS=Homo sapiens OX=9606 GN=MRPL11 PE=1 SV=1 - [RM11_HUMAN]	44.1576	61.6277	59.1774	83.9014	86.9235	89.8466
Q9NUM4	Transmembrane protein 106B OS=Homo sapiens OX=9606 GN=TMEM106B PE=1 SV=2 - [T106B_HUMAN]	44.1562	45.8666	45.0114	88.482	38.8763	31.8016
Q9Y5U2	Protein TSSC4 OS=Homo sapiens OX=9606 GN=TSSC4 PE=1 SV=3 - [TSSC4_HUMAN]	44.0088	17.9885	68.0708	0	0	0
Q8N1G4	Leucine-rich repeat-containing protein 47 OS=Homo sapiens OX=9606 GN=LRRC47 PE=1 SV=1 - [LRC47_HUMAN]	43.9543	28.1701	44.2649	16.2358	15.9101	16.5615
Q9H7C9	Mth938 domain-containing protein OS=Homo sapiens OX=9606 GN=AAMDC PE=1 SV=1 - [AAMDC_HUMAN]	43.9318	22.6383	33.285	32.8887	20.8254	26.857
Q3ZAQ7	Vacuolar ATPase assembly integral membrane protein VMA21 OS=Homo sapiens OX=9606 GN=VMA21 PE=1 SV=1 - [VMA21_HUMAN]	43.9148	45.3739	46.833	141.147	83.3045	25.4621
Q96CT7	Coiled-coil domain-containing protein 124 OS=Homo sapiens OX=9606 GN=CCDC124 PE=1 SV=1 - [CC124_HUMAN]	43.898	27.9514	11.4531	0	78.1684	0
Q9NZD8	Maspardin OS=Homo sapiens OX=9606 GN=SPG21 PE=1 SV=1 - [SPG21_HUMAN]	43.8264	64.0028	82.3422	115.48	175.562	128.153
Q96GX9	Methylthioribulose-1-phosphate dehydratase OS=Homo sapiens OX=9606 GN=APIP PE=1 SV=1 - [MTNB_HUMAN]	43.7863	59.1644	22.7957	39.7461	0	0
Q14683	Structural maintenance of chromosomes protein 1A OS=Homo sapiens OX=9606 GN=SMC1A PE=1 SV=2 - [SMC1A_HUMAN]	43.6783	203.807	36.1648	300.721	333.841	411.581
Q9NW68	BSD domain-containing protein 1 OS=Homo sapiens OX=9606 GN=BSDC1 PE=1 SV=1 - [BSDC1_HUMAN]	43.6385	50.2664	45.1524	46.6916	42.9701	14.2792
Q6Y7W6	GRB10-interacting GYF protein 2 OS=Homo sapiens OX=9606 GN=GIGYF2 PE=1 SV=1 - [GGYF2_HUMAN]	43.5827	26.6396	38.8216	68.2294	37.3617	38.3409
P61225	Ras-related protein Rap-2b OS=Homo sapiens OX=9606 GN=RAP2B PE=1 SV=1 - [RAP2B_HUMAN]	43.5805	0	0	113.881	83.3629	190.462
P10114	Ras-related protein Rap-2a OS=Homo sapiens OX=9606 GN=RAP2A PE=1 SV=1 - [RAP2A_HUMAN]	43.5805	0	0	113.881	43.006	190.462
Q6IBS0	Twinfilin-2 OS=Homo sapiens OX=9606 GN=TWF2 PE=1 SV=2 - [TWF2_HUMAN]	43.5681	53.448	63.3279	23.0431	22.0408	22.5419
P00390	Glutathione reductase, mitochondrial OS=Homo sapiens OX=9606 GN=GSR PE=1 SV=2 - [GSHR_HUMAN]	43.5004	74.0106	31.5489	13.2859	58.3755	43.1663
Q9Y2L1	Exosome complex exonuclease RRP44 OS=Homo sapiens OX=9606 GN=DIS3 PE=1 SV=2 - [RRP44_HUMAN]	43.4866	38.8714	18.1215	86.2503	41.3951	37.8459
P15260	Interferon gamma receptor 1 OS=Homo sapiens OX=9606 GN=IFNGR1 PE=1 SV=1 - [INGR1_HUMAN]	43.4366	39.1834	35.9963	62.7831	67.5817	72.3803
O15294	UDP-N-acetylglucosamine--peptide N-acetylglucosaminyltransferase 110 kDa subunit OS=Homo sapiens OX=9606 GN=OGT PE=1 SV=3 - [OGT1_HUMAN]	43.4266	39.7669	44.2194	100.034	89.2618	70.4132
Q15717	ELAV-like protein 1 OS=Homo sapiens OX=9606 GN=ELAVL1 PE=1 SV=2 - [ELAV1_HUMAN]	43.4205	51.4878	58.5773	51.6043	71.749	72.9467
Q9Y2Q5	Ragulator complex protein LAMTOR2 OS=Homo sapiens OX=9606 GN=LAMTOR2 PE=1 SV=1 - [LTOR2_HUMAN]	43.405	45.6703	49.3141	96.9127	93.0491	94.9809
Q9BV38	WD repeat-containing protein 18 OS=Homo sapiens OX=9606 GN=WDR18 PE=1 SV=2 - [WDR18_HUMAN]	43.4038	0	0	8.51125	0	0
P11441	Ubiquitin-like protein 4A OS=Homo sapiens OX=9606 GN=UBL4A PE=1 SV=1 - [UBL4A_HUMAN]	43.397	25.2814	28.0929	30.007	0	0
P82094	TATA element modulatory factor OS=Homo sapiens OX=9606 GN=TMF1 PE=1 SV=2 - [TMF1_HUMAN]	43.381	39.1812	18.7315	55.3827	6.41419	73.2993
Q12797	Aspartyl/asparaginyl beta-hydroxylase OS=Homo sapiens OX=9606 GN=ASPH PE=1 SV=3 - [ASPH_HUMAN]	43.3467	31.0078	25.6374	37.9884	61.6366	182.472
P55317	Hepatocyte nuclear factor 3-alpha OS=Homo sapiens OX=9606 GN=FOXA1 PE=1 SV=2 - [FOXA1_HUMAN]	43.3266	37.5578	31.789	0	0	0
Q8TD30	Alanine aminotransferase 2 OS=Homo sapiens OX=9606 GN=GPT2 PE=1 SV=1 - [ALAT2_HUMAN]	43.3154	46.3668	40.2639	112.605	27.4607	146.151
O95071	E3 ubiquitin-protein ligase UBR5 OS=Homo sapiens OX=9606 GN=UBR5 PE=1 SV=2 - [UBR5_HUMAN]	43.2971	42.7994	28.7651	23.8231	53.2357	58.5803
O94979	Protein transport protein Sec31A OS=Homo sapiens OX=9606 GN=SEC31A PE=1 SV=3 - [SC31A_HUMAN]	43.254	50.7466	54.434	7.38794	7.64033	37.903
Q96MY1	Nucleolar protein 4-like OS=Homo sapiens OX=9606 GN=NOL4L PE=1 SV=2 - [NOL4L_HUMAN]	43.2296	50.9465	45.2529	50.556	75.4843	40.6216
P24941	Cyclin-dependent kinase 2 OS=Homo sapiens OX=9606 GN=CDK2 PE=1 SV=2 - [CDK2_HUMAN]	43.1773	73.9891	104.801	0	0	0
O60678	Protein arginine N-methyltransferase 3 OS=Homo sapiens OX=9606 GN=PRMT3 PE=1 SV=4 - [ANM3_HUMAN]	43.1752	30.6765	18.1778	63.4142	27.8888	105.863
O00204	Sulfotransferase 2B1 OS=Homo sapiens OX=9606 GN=SULT2B1 PE=1 SV=2 - [ST2B1_HUMAN]	43.1432	28.8216	51.1633	0	0	37.7926
Q86TU7	Actin-histidine N-methyltransferase OS=Homo sapiens OX=9606 GN=SETD3 PE=1 SV=1 - [SETD3_HUMAN]	43.1054	33.2878	35.2746	61.3574	33.3344	41.2919
Q9NVI1	Fanconi anemia group I protein OS=Homo sapiens OX=9606 GN=FANCI PE=1 SV=4 - [FANCI_HUMAN]	43.0866	42.881	85.5078	103.607	0	0
Q9Y6A9	Signal peptidase complex subunit 1 OS=Homo sapiens OX=9606 GN=SPCS1 PE=1 SV=5 - [SPCS1_HUMAN]	43.0552	55.599	30.5114	0	0	0
Q9HAV4	Exportin-5 OS=Homo sapiens OX=9606 GN=XPO5 PE=1 SV=1 - [XPO5_HUMAN]	43.0448	28.706	26.4463	29.8099	36.7387	35.6723
Q9Y5L4	Mitochondrial import inner membrane translocase subunit Tim13 OS=Homo sapiens OX=9606 GN=TIMM13 PE=1 SV=1 - [TIM13_HUMAN]	43.0027	55.0298	67.0569	100.936	73.0989	87.0176
Q9Y285	Phenylalanine--tRNA ligase alpha subunit OS=Homo sapiens OX=9606 GN=FARSA PE=1 SV=3 - [SYFA_HUMAN]	42.9899	43.5131	38.9973	16.3747	12.3312	8.28776
Q9NP79	Vacuolar protein sorting-associated protein VTA1 homolog OS=Homo sapiens OX=9606 GN=VTA1 PE=1 SV=1 - [VTA1_HUMAN]	42.9756	36.5168	63.3811	37.5627	47.3014	27.8241
Q99442	Translocation protein SEC62 OS=Homo sapiens OX=9606 GN=SEC62 PE=1 SV=1 - [SEC62_HUMAN]	42.9697	22.4058	24.4212	43.6831	83.0319	139.469
Q9BW04	Specifically androgen-regulated gene protein OS=Homo sapiens OX=9606 GN=SARG PE=1 SV=2 - [SARG_HUMAN]	42.8735	29.7986	26.3077	28.75	12.0699	28.4319
Q96C57	Protein CUSTOS OS=Homo sapiens OX=9606 GN=CUSTOS PE=1 SV=2 - [CSTOS_HUMAN]	42.8684	36.3279	28.6833	54.9378	61.6943	40.7873
Q8NFH3	Nucleoporin Nup43 OS=Homo sapiens OX=9606 GN=NUP43 PE=1 SV=1 - [NUP43_HUMAN]	42.8665	31.3269	20.3464	13.7437	29.3832	53.6238
Q9NRF9	DNA polymerase epsilon subunit 3 OS=Homo sapiens OX=9606 GN=POLE3 PE=1 SV=1 - [DPOE3_HUMAN]	42.8494	98.8141	51.7225	18.6078	96.7187	21.7689
P20042	Eukaryotic translation initiation factor 2 subunit 2 OS=Homo sapiens OX=9606 GN=EIF2S2 PE=1 SV=2 - [IF2B_HUMAN]	42.8473	149.704	117.671	100.919	99.4246	112.788
Q9UHQ4	B-cell receptor-associated protein 29 OS=Homo sapiens OX=9606 GN=BCAP29 PE=1 SV=2 - [BAP29_HUMAN]	42.8244	26.978	14.3857	24.6946	0	0
Q8NHH9	Atlastin-2 OS=Homo sapiens OX=9606 GN=ATL2 PE=1 SV=2 - [ATLA2_HUMAN]	42.6658	39.554	1.22425	0	0	19.4029
O00767	Acyl-CoA desaturase OS=Homo sapiens OX=9606 GN=SCD PE=1 SV=2 - [ACOD_HUMAN]	42.6466	28.5987	50.4281	98.4795	60.2979	26.8642
Q14738	Serine/threonine-protein phosphatase 2A 56 kDa regulatory subunit delta isoform OS=Homo sapiens OX=9606 GN=PPP2R5D PE=1 SV=1 - [2A5D_HUMAN]	42.5981	29.9388	17.2795	0	0	0
P61009	Signal peptidase complex subunit 3 OS=Homo sapiens OX=9606 GN=SPCS3 PE=1 SV=1 - [SPCS3_HUMAN]	42.5932	44.2053	23.1877	135.095	68.7629	75.5679
Q9BYJ9	YTH domain-containing family protein 1 OS=Homo sapiens OX=9606 GN=YTHDF1 PE=1 SV=1 - [YTHD1_HUMAN]	42.549	55.7625	30.9495	0	0	45.8385
Q6PJT7	Zinc finger CCCH domain-containing protein 14 OS=Homo sapiens OX=9606 GN=ZC3H14 PE=1 SV=1 - [ZC3HE_HUMAN]	42.3985	42.0323	120.306	42.826	51.2506	31.7863
Q15121	Astrocytic phosphoprotein PEA-15 OS=Homo sapiens OX=9606 GN=PEA15 PE=1 SV=2 - [PEA15_HUMAN]	42.3894	111.179	105.557	102.436	88.1124	73.789
O75312	Zinc finger protein ZPR1 OS=Homo sapiens OX=9606 GN=ZPR1 PE=1 SV=1 - [ZPR1_HUMAN]	42.3417	55.0292	44.4014	27.654	100.915	64.2847
Q92820	Gamma-glutamyl hydrolase OS=Homo sapiens OX=9606 GN=GGH PE=1 SV=2 - [GGH_HUMAN]	42.3402	43.577	41.1033	0	0	72.9176
P53803	DNA-directed RNA polymerases I, II, and III subunit RPABC4 OS=Homo sapiens OX=9606 GN=POLR2K PE=1 SV=1 - [RPAB4_HUMAN]	42.3088	0	0	0	0	0
Q8NBJ5	Procollagen galactosyltransferase 1 OS=Homo sapiens OX=9606 GN=COLGALT1 PE=1 SV=1 - [GT251_HUMAN]	42.2225	38.1219	38.9352	75.9722	52.4427	69.5677
Q9P289	Serine/threonine-protein kinase 26 OS=Homo sapiens OX=9606 GN=STK26 PE=1 SV=2 - [STK26_HUMAN]	42.1922	39.2227	46.7251	36.3579	35.3226	51.8343
Q5EBL8	PDZ domain-containing protein 11 OS=Homo sapiens OX=9606 GN=PDZD11 PE=1 SV=2 - [PDZ11_HUMAN]	42.186	50.6093	33.7626	47.8393	0	0
Q96RQ3	Methylcrotonoyl-CoA carboxylase subunit alpha, mitochondrial OS=Homo sapiens OX=9606 GN=MCCC1 PE=1 SV=3 - [MCCA_HUMAN]	42.1825	48.2718	41.8356	35.4202	58.4857	73.224
Q5T6F2	Ubiquitin-associated protein 2 OS=Homo sapiens OX=9606 GN=UBAP2 PE=1 SV=1 - [UBAP2_HUMAN]	42.094	82.7353	30.461	0	43.517	0
P49005	DNA polymerase delta subunit 2 OS=Homo sapiens OX=9606 GN=POLD2 PE=1 SV=1 - [DPOD2_HUMAN]	42.0822	0	0	0	0	118.331
Q96GZ6	Solute carrier family 41 member 3 OS=Homo sapiens OX=9606 GN=SLC41A3 PE=1 SV=2 - [S41A3_HUMAN]	42.0688	30.944	36.5064	70.277	0	0
Q9BTT0	Acidic leucine-rich nuclear phosphoprotein 32 family member E OS=Homo sapiens OX=9606 GN=ANP32E PE=1 SV=1 - [AN32E_HUMAN]	42.0607	36.3638	114.242	99.5829	113.596	42.4666
Q86UU1	Pleckstrin homology-like domain family B member 1 OS=Homo sapiens OX=9606 GN=PHLDB1 PE=1 SV=1 - [PHLB1_HUMAN]	42.0492	30.6103	19.1714	7.55676	14.2047	20.8527
Q9BUL9	Ribonuclease P protein subunit p25 OS=Homo sapiens OX=9606 GN=RPP25 PE=1 SV=1 - [RPP25_HUMAN]	41.9527	41.0992	40.2457	0	0	0
Q969U7	Proteasome assembly chaperone 2 OS=Homo sapiens OX=9606 GN=PSMG2 PE=1 SV=1 - [PSMG2_HUMAN]	41.9511	68.5493	32.0639	71.203	51.456	61.3295
Q96G23	Ceramide synthase 2 OS=Homo sapiens OX=9606 GN=CERS2 PE=1 SV=1 - [CERS2_HUMAN]	41.9055	44.5506	18.9308	0	0	499.873
Q96B97	SH3 domain-containing kinase-binding protein 1 OS=Homo sapiens OX=9606 GN=SH3KBP1 PE=1 SV=2 - [SH3K1_HUMAN]	41.8901	21.6563	23.0105	11.3513	22.9176	23.3695
O75818	Ribonuclease P protein subunit p40 OS=Homo sapiens OX=9606 GN=RPP40 PE=1 SV=3 - [RPP40_HUMAN]	41.835	0	0	0	0	0
P47712	Cytosolic phospholipase A2 OS=Homo sapiens OX=9606 GN=PLA2G4A PE=1 SV=2 - [PA24A_HUMAN]	41.6608	34.193	37.891	43.1342	24.5374	5.94068
Q13907	Isopentenyl-diphosphate Delta-isomerase 1 OS=Homo sapiens OX=9606 GN=IDI1 PE=1 SV=2 - [IDI1_HUMAN]	41.6261	61.867	82.1078	0	0	71.4416
Q92614	Unconventional myosin-XVIIIa OS=Homo sapiens OX=9606 GN=MYO18A PE=1 SV=3 - [MY18A_HUMAN]	41.6209	9.55055	63.0352	73.536	112.818	152.1
Q9UIQ6	Leucyl-cystinyl aminopeptidase OS=Homo sapiens OX=9606 GN=LNPEP PE=1 SV=3 - [LCAP_HUMAN]	41.6187	13.4946	19.6729	31.0188	23.0163	27.0176
Q7L5N7	Lysophosphatidylcholine acyltransferase 2 OS=Homo sapiens OX=9606 GN=LPCAT2 PE=1 SV=1 - [PCAT2_HUMAN]	41.5989	63.8709	51.6904	75.5352	60.8957	26.9349
Q9H0E3	Histone deacetylase complex subunit SAP130 OS=Homo sapiens OX=9606 GN=SAP130 PE=1 SV=1 - [SP130_HUMAN]	41.5679	35.4371	28.6638	39.5723	35.887	43.2576
[truncated: 2,858 more rows]
