# Supplementary material for: An Integrated Proteomic and Glycoproteomic Investigation Reveals Alterations in the N-Glycoproteomic Network Induced by 2-Deoxy-D-Glucose in Colorectal Cancer Cells
Source: Int J Mol Sci. 2022 Jul 26;23(15):8251. doi: 10.3390/ijms23158251 (PMC9331968; doi:10.3390/ijms23158251)
Supplement: Supplementary file 1 [file ijms-23-08251-s001.zip › Data sheet file S2.xlsx]

## Sheet: Sheet1
List of intact glycopeptides identified
Protein	Peptide	Glycanform	CT1	CT2	CT3	2DG1	2DG2	2DG3
P11279	GHTLTLNFTR	HexNAc(2)Hex(7)	26.7881	23.2661	32.9218	23.405	9.2611	20.0407
Q9Y4L1	AEPPLNASASDQGEK	HexNAc(2)Hex(6)	31.9969	26.756	25.7141	26.9439	9.86308	3.84925
Q9Y4L1	ENGTDTVQEEEESPAEGSK	HexNAc(2)Hex(5)	10.9199	10.0044	11.0064	12.8285	5.001	10.943
P11279	GHTLTLNFTR	HexNAc(3)Hex(6)NeuAc(1)	14.5102	12.7188	14.7467	7.88209	6.34386	1.17374
Q9Y4L1	NATLAEQAK	HexNAc(2)Hex(8)	14.6405	5.89409	4.46101	7.96252	22.6897	0.415678
Q9Y4L1	ENGTDTVQEEEESPAEGSK	HexNAc(2)Hex(6)	20.0911	1.63638	17.883	1.56033	8.84435	5.8892
P11279	GHTLTLNFTR	HexNAc(2)Hex(6)	11.5338	10.082	13.1103	9.16896	2.73666	7.35766
Q9HDC9	NMSFVNDLTVTQDGR	HexNAc(3)Hex(5)	4.83675	4.78895	8.53241	7.84188	12.8266	12.0962
Q9Y4L1	VFGSQNLTTVK	HexNAc(2)Hex(8)	14.5288	4.12974	9.21422	6.79629	6.25125	7.79077
P20645	LKPLFNK	HexNAc(2)Hex(8)	10.6408	8.43397	6.83761	7.03758	6.29755	7.97016
Q9Y4L1	AEPPLNASASDQGEK	HexNAc(2)Hex(5)	9.37585	7.77477	7.71423	8.88746	3.03301	7.34229
P14625	HNNDTQHIWESDSNEFSVIADPR	HexNAc(2)Hex(6)	14.194	11.3035	12.4285	1.84586	2.11153	1.32238
P11279	AANGSLR	HexNAc(2)Hex(9)	12.1849	10.0626	0.225972	9.8124	1.40769	7.03219
Q08380	GLNLTEDTYKPR	HexNAc(6)Hex(7)NeuAc(4)	9.85952	10.4891	13.7726	2.71047	2.28286	1.2865
Q9Y4L1	VFGSQNLTTVK	HexNAc(2)Hex(9)	10.5478	9.11257	8.41553	5.06706	1.08818	3.83131
P43308	IAPASNVSHTVVLRPLK	HexNAc(2)Hex(8)	7.18071	5.93286	9.89604	6.79629	1.96798	5.42022
O14672	INTTADEKDPTNPFR	HexNAc(2)Hex(9)	7.92482	7.63905	9.37006	7.11801	3.09321	1.09173
Q9UHG3	LLHALGGDDFLGMLNR	HexNAc(5)Hex(6)NeuAc(3)	2.6044	6.66962	3.89608	4.26276	6.78376	9.58469
Q9Y4L1	VFGSQNLTTVK	HexNAc(2)Hex(6)	3.59035	3.47053	4.53893	4.70513	6.85322	9.43093
P43308	IAPASNVSHTVVLRPLK	HexNAc(2)Hex(9)	5.97152	4.61445	8.31812	5.34856	1.67163	4.33361
P11279	AANGSLR	HexNAc(2)Hex(8)	7.7574	6.22369	7.18826	5.1877	3.11312	0.279853
Q15165	HTNMNLTQLK	HexNAc(2)Hex(8)	7.53416	4.92466	3.70127	4.74534	3.334	4.86923
Q08380	AAIPSALDTNSSK	HexNAc(2)Hex(8)	6.4552	6.57268	7.79215	3.41825	1.50493	3.01123
P11279	LLNINPNK	HexNAc(2)Hex(6)	6.71564	6.35941	5.61035	6.11264	2.22267	0.876461
Q6WRI0	LDVVSKPPLINGLYTNR	HexNAc(3)Hex(4)Fuc(1)	0.706909	0.786201	0.839605	11.5416	11.9005	0.183493
P11279	LLNINPNK	HexNAc(5)Hex(6)	4.50189	4.65323	5.45451	4.42362	1.86611	3.85182
P11279	LLNINPNK	HexNAc(2)Hex(7)	7.1249	6.39819	5.82463	1.00939	3.68129	0.563806
Q08380	AAIPSALDTNSSK	HexNAc(2)Hex(5)	9.61768	2.42356	3.38959	4.34319	1.39843	3.14706
Q9Y4L1	AEPPLNASASDQGEK	HexNAc(2)Hex(8)	6.02733	5.29304	4.57789	3.89279	1.07429	3.0753
Q08380	GLNLTEDTYKPR	HexNAc(2)Hex(8)	5.63667	5.3706	7.38307	2.13138	0.875174	1.36851
Q08380	GLNLTEDTYKPR	HexNAc(2)Hex(9)	5.46924	4.55628	6.9545	1.9665	1.24099	1.94
P11279	GHTLTLNFTR	HexNAc(4)Hex(6)	4.83675	3.83891	4.63633	3.50673	1.31508	2.96254
A8MXY4	VFNNSSTLMK	HexNAc(2)Hex(1)Fuc(1),HexNAc(3)Hex(5)Fuc(1)	3.74662	2.22967	3.0818	2.94774	4.0471	4.45663
Q9HDC9	NMSFVNDLTVTQDGR	HexNAc(3)Hex(6)	3.42293	2.88888	5.70775	4.9062	2.19025	0.645814
Q9Y4L1	VFGSQNLTTVK	HexNAc(2)Hex(7)	1.12547	1.06249	2.43505	6.95715	2.29675	5.70469
P07339	GSLSYLNVTR	HexNAc(2)Hex(6)	3.64616	3.81952	4.05192	3.34587	1.64385	3.04199
P08962	NNHTASILDR	HexNAc(4)Hex(5)Fuc(1)NeuAc(1)	2.06492	1.61118	1.78246	7.84188	4.96627	0.999473
P11279	LLNINPNK	HexNAc(5)Hex(6)Fuc(1)	5.00417	4.49812	5.08438	0.904832	2.0467	1.70936
Q9HAW9	YTGTRPSNLANNTILVK	HexNAc(2)Hex(6)	3.73918	3.19909	6.13632	3.04828	0.708474	2.33467
P08962	NNHTASILDR	HexNAc(2)Hex(8)	3.55315	2.88888	2.47401	2.35658	3.30158	4.34489
P08962	NNHTASILDR	HexNAc(4)Hex(5)Fuc(1)	3.70197	3.66442	2.39609	4.1019	1.50493	3.4469
P06756	TAADTTGLQPILNQFTPANISR	HexNAc(2)Hex(9)	3.2369	3.66442	3.85712	1.93433	3.02838	2.96767
P11279	GHTLTLNFTR	HexNAc(3)Hex(6)Fuc(1)	3.19969	2.94704	3.72075	3.12871	2.11153	3.52378
P11279	LLNINPNK	HexNAc(5)Hex(5)Fuc(1)	3.34852	2.90827	3.64283	2.86731	2.43104	3.2547
A8MXY4	VFNNSSTLMK	HexNAc(2)Hex(1)Fuc(1),HexNAc(2)Hex(4)Fuc(1)	4.39028	3.19909	2.49349	4.50405	3.58405	0.0799579
P14625	HNNDTQHIWESDSNEFSVIADPR	HexNAc(2)Hex(8)	6.26917	5.35121	5.1623	0.413408	0.429715	0.501274
Q08380	GLNLTEDTYKPR	HexNAc(5)Hex(6)NeuAc(3)	4.24145	2.07456	5.74671	2.06704	2.00966	1.81443
Q08380	GLNLTEDTYKPR	HexNAc(6)Hex(7)Fuc(1)NeuAc(4)	5.28321	4.98283	6.09736	NA	0.6668	0.738073
Q9Y4L1	ENGTDTVQEEEESPAEGSK	HexNAc(2)Hex(7)	3.53455	3.06337	2.9805	3.80834	1.12059	3.04711
P11279	LLNINPNK	HexNAc(6)Hex(7)Fuc(1)	2.49278	2.21028	1.93245	2.24398	4.0471	4.20804
P11279	LLNINPNK	HexNAc(6)Hex(6)Fuc(1)	3.66477	2.92765	3.35063	3.07643	1.31508	2.68833
Q9Y4L1	NATLAEQAK	HexNAc(2)Hex(6)	3.94381	2.19089	1.4922	2.86731	3.63498	2.62426
P23229	ANHSGAVVLLK	HexNAc(2)Hex(7)	5.46924	0.1173	3.54543	3.23327	1.44473	2.86003
P11279	LLNINPNK	HexNAc(2)Hex(8)	2.97646	2.55927	2.41557	3.01611	2.31528	3.20344
P43307	DLNGNVFQDAVFNQTVTVIER	HexNAc(2)Hex(8)	2.77183	2.77255	2.86362	1.9665	1.8939	4.19266
Q08380	GLNLTEDTYKPR	HexNAc(6)Hex(7)NeuAc(3)	2.41837	3.23787	3.62335	2.35448	1.68552	2.80765
P56199	YNHTGQVIIYR	HexNAc(2)Hex(9)	2.99506	3.09246	3.0779	2.95578	2.11153	1.80418
P11279	LLNINPNK	HexNAc(2)Hex(5)	2.93925	2.88888	2.96102	3.57107	2.46345	0.978971
P04843	DEIGNVSTSHLLILDDSVEMEIRPR	HexNAc(2)Hex(6)	3.14388	2.96643	2.66881	1.7976	2.67183	2.31673
P07339	GSLSYLNVTR	HexNAc(2)Hex(5)	2.38117	2.71438	3.38959	3.04828	1.28729	2.65501
Q08380	AAIPSALDTNSSK	HexNAc(2)Hex(6)	4.27866	3.97463	3.19478	1.93835	0.967785	0.738073
P11279	LLNINPNK	HexNAc(5)Hex(6)Fuc(1)NeuAc(1)	2.79043	2.61744	3.11686	2.91155	0.953894	2.38336
P23229	ANHSGAVVLLK	HexNAc(2)Hex(6)	3.99962	3.39298	2.74673	1.72521	1.48988	1.09942
P11279	GHTLTLNFTR	HexNAc(3)Hex(6)	2.41837	2.07456	3.1753	3.04828	1.12059	2.56275
P11279	LLNINPNK	HexNAc(5)Hex(6)NeuAc(1)	1.99051	4.1879	2.84414	1.43969	1.24099	2.68576
Q9Y4L1	AEPPLNASASDQGEK	HexNAc(2)Hex(7)	3.79499	2.83071	3.05842	2.82308	1.14838	0.589433
P11279	GHTLTLNFTR	HexNAc(3)Hex(5)NeuAc(1)	2.92065	2.90827	3.56491	1.58848	1.35212	1.76061
P11279	LLNINPNK	HexNAc(7)Hex(7)Fuc(1)	2.52069	2.75316	2.51297	2.44908	1.41	2.34107
P07339	GSLSYLNVTR	HexNAc(2)Hex(7)	2.6044	0.364503	2.9805	3.30967	2.54217	2.17834
P11279	LLNINPNK	HexNAc(3)Hex(6)	2.43698	2.53989	2.82466	2.97991	0.828869	2.35773
Q9UBS4	RGDDLYTNVTISLVESLVGFEMDITHLDGHK	HexNAc(2)Hex(9)	1.82494	2.27911	2.66881	2.09117	1.57902	3.49559
A8MXY4	VFNNSSTLMK	HexNAc(4)Hex(5)Fuc(1)NeuAc(1)	NA	NA	NA	4.98663	5.74188	3.17781
Q96HE7	WGHNITEFQQR	HexNAc(2)Hex(6)	3.75778	3.04399	4.49997	1.27481	0.67143	0.656065
P08962	NNHTASILDR	HexNAc(3)Hex(4)Fuc(1)	4.03682	3.21848	2.9805	1.17025	1.11596	0.978971
P11279	LLNINPNK	HexNAc(6)Hex(6)	2.36256	2.73377	2.51297	2.31235	1.3336	2.21166
P20645	PLFNK	HexNAc(11)Hex(11)NeuAc(1)	2.99971	4.16852	2.09414	1.82977	0.777933	1.59659
Q08380	AAIPSALDTNSSK	HexNAc(7)Hex(7)	1.99051	2.09395	1.38895	1.66087	3.30158	2.97279
P13473	VQPFNVTQGK	HexNAc(2)Hex(7)	0.918982	2.75316	1.24285	3.48662	2.8941	1.96307
Q92542	IYIPLNK	HexNAc(2)Hex(9)	2.51139	2.42356	2.74673	2.1153	1.34286	2.09121
Q08380	AAIPSALDTNSSK	HexNAc(2)Hex(9)	3.83219	3.41237	1.41817	1.66891	1.0465	1.64272
P07602	TNSTFVQALVEHVK	HexNAc(2)Hex(3)Fuc(1)	2.12073	1.54138	1.53895	2.37267	3.45439	1.77855
Q08380	AAIPSALDTNSSK	HexNAc(2)Hex(3)	2.10212	1.88262	2.00648	2.48929	1.55123	2.44487
Q08380	ALGFENATQALGR	HexNAc(2)Hex(9)	3.18109	3.21848	3.44803	0.904832	1.23173	0.32957
P11117	YEQLQNETR	HexNAc(2)Hex(8)	2.77183	1.3378	1.86038	2.07106	1.94946	2.31673
P11279	GHTLTLNFTR	HexNAc(4)Hex(7)	2.64161	2.05517	2.47401	1.70511	1.48641	1.83493
Q9Y639	ANATIEVK	HexNAc(2)Hex(8)	5.71108	0.684412	0.623372	2.27615	1.93094	0.645814
P11279	LLNINPNK	HexNAc(3)Hex(6)Fuc(1)	1.9719	1.65383	1.73765	1.84988	2.19025	2.39105
Q6P179	DSLNSSRPISK	HexNAc(2)Hex(8)	3.60896	2.26845	2.14284	1.53218	0.796455	1.4172
P14625	HNNDTQHIWESDSNEFSVIADPR	HexNAc(2)Hex(5)	4.01822	3.0246	2.90258	0.426276	0.592711	0.645814
Q08380	GLNLTEDTYKPR	HexNAc(6)Hex(7)Fuc(1)NeuAc(3)	2.23234	1.88456	2.61037	1.29894	1.55123	1.93744
P08962	NNHTASILDR	HexNAc(4)Hex(5)NeuAc(1)	0.513439	7.46455	0.564931	0.768102	1.0604	1.10198
O60568	EQYIHENYSR	HexNAc(2)Hex(6)	4.14844	3.84861	3.38959	NA	NA	NA
P43308	IAPASNVSHTVVLR	HexNAc(2)Hex(8)	2.12073	1.46383	1.70648	2.40484	1.38454	2.29879
P17301	GEYFVNVTTR	HexNAc(2)Hex(7)	2.12073	1.95823	2.0844	2.3405	0.824238	1.94769
P46940	MTNAKNR	HexNAc(2)Hex(8)	NA	NA	NA	3.03621	4.0471	4.17472
Q08380	AAIPSALDTNSSK	HexNAc(2)Hex(7)	2.51139	2.36539	3.2727	2.38876	0.325991	0.320344
O14657	EERPLNASALK	HexNAc(2)Hex(8)	2.26955	1.71975	1.7844	1.21449	2.13005	1.95282
Q08380	ALGFENATQALGR	HexNAc(2)Hex(8)	2.97646	2.77255	2.80518	0.671586	0.898327	0.925154
Q9NYU2	GTEVNTTVIGENDPIDEVQGFLFGK	HexNAc(2)Hex(6)	2.32536	2.6756	2.33765	1.07776	1.38917	1.20962
P11279	LLNINPNK	HexNAc(3)Hex(6)NeuAc(1)	1.67984	1.89231	2.82466	1.88607	0.977046	1.74267
O60635	DYGSQEDFTQVWNTTMK	HexNAc(3)Hex(6)	3.99962	3.66442	3.33115	NA	NA	NA
P06865	SAEGTFFINK	HexNAc(2)Hex(8)	0.952467	0.911257	1.37726	1.38741	3.46828	2.80365
Q08380	GLNLTEDTYKPR	HexNAc(2)Hex(7)	2.80903	2.57866	3.74023	0.635393	0.196335	0.799579
P08962	NNHTASILDR	HexNAc(5)Hex(6)NeuAc(2)	1.265	1.23504	1.26038	1.20644	2.44493	3.34183
A8MXY4	VFNNSSTLMK	HexNAc(1)Fuc(1),HexNAc(2)Hex(4)Fuc(1)	1.9533	1.5472	1.38311	2.7909	0.828869	2.23728
Q9HAW9	PSNLANNTILVK	HexNAc(2)Hex(6)	1.37661	2.53989	2.31817	1.75738	0.995569	1.67091
P13688	LSQGNTTLSINPVK	HexNAc(2)Hex(6)	1.8268	1.77986	3.29218	2.10725	1.13449	0.504862
Q9HAW9	YTGTRPSNLANNTILVK	HexNAc(2)Hex(8)	2.73462	2.61744	3.974	1.26274	NA	NA
P46977	TILVDNNTWNNTHISR	HexNAc(2)Hex(8)	2.75322	2.53989	3.75971	0.591157	0.745287	0.189644
P08962	NNHTASILDR	HexNAc(5)Hex(6)Fuc(1)	2.12073	1.75853	1.05194	2.26409	1.06734	2.03354
O95302	YHYNGTLLDGTLFDSSYSR	HexNAc(2)Hex(8)	1.8268	2.44294	2.8831	0.892767	1.20857	0.937967
Q8TEM1	IETVLPAEFFEVLSSSQNGSYHR	HexNAc(2)Hex(9)	1.72077	1.88456	1.79025	0.84451	1.84296	1.93744
Q6P179	ANFSIK	HexNAc(2)Hex(7)	1.7896	1.56077	1.32856	1.06569	1.50493	2.67039
Q9Y4L1	NATLAEQAK	HexNAc(7)Hex(8)Fuc(1)NeuAc(3)	2.92065	3.60625	3.34089	NA	NA	NA
Q9Y4L1	NATLAEQAK	HexNAc(2)Hex(9)	2.75322	1.77598	1.15908	1.26676	1.25025	1.49921
Q6WRI0	LDVVSKPPLINGLYTNR	HexNAc(4)Hex(3)Fuc(1)	0.336712	0.277255	0.970123	0.506706	3.96375	3.52122
P07339	GSLSYLNVTR	HexNAc(2)Hex(8)	1.9719	2.07456	2.10388	1.29089	1.43084	0.666316
Q96AY3	YHYNGTLLDGTSFDTSYSK	HexNAc(2)Hex(8)	2.13933	1.7721	2.0844	0.985261	1.18542	1.2865
P08236	ITIAINNTLTPTTLPPGTIQYLTDTSK	HexNAc(2)Hex(9)	1.82122	1.95823	1.3422	1.08982	1.2271	1.94257
Q9UHG3	GELNTSIFSSR	HexNAc(2)Hex(8)	0.654821	0.816253	1.1883	0.743973	3.50533	2.41411
P08962	NNHTASILDR	HexNAc(4)Hex(6)Fuc(1)NeuAc(1)	NA	NA	NA	4.66491	1.0465	3.55197
P11279	LLNINPNK	HexNAc(5)Hex(5)	2.34396	1.03728	2.57141	1.7413	0.949263	0.589433
P11279	LLNINPNK	HexNAc(3)Hex(5)	1.89749	1.83415	1.70843	1.54425	1.35212	0.881587
Q9Y4L1	NATLAEQAK	HexNAc(2)Hex(7)	2.02771	1.17688	0.899994	1.91422	2.70424	0.492561
P43307	YPQDYQFYIQNFTALPLNTVVPPQR	HexNAc(2)Hex(8)	1.48265	1.23117	1.49804	1.41556	1.69941	1.88619
Q5JTV8	HLNSSHPR	HexNAc(2)Hex(8)	2.38117	1.15943	1.07727	2.06704	0.759411	1.73755
Q15165	HTNMNLTQLK	HexNAc(2)Hex(7)	1.64635	0.930645	0.69545	1.10993	1.90547	2.80365
Q96KA5	TVNVSVPK	HexNAc(2)Hex(6)	2.17654	1.90201	1.66168	1.44371	0.634386	1.27113
P50454	SLSNSTAR	HexNAc(2)Hex(6)	1.71704	1.43668	0.498698	1.43164	1.94483	1.9887
Q96HE7	WGHNITEFQQR	HexNAc(2)Hex(9)	3.08808	2.44294	3.23374	NA	0.246345	NA
Q96KA5	DLMVINR	HexNAc(2)Hex(8)	1.7896	1.44638	1.45324	1.311	1.50493	1.49408
Q9UHG3	LLHALGGDDFLGMLNR	HexNAc(2)Hex(8)	2.12073	2.13273	1.63051	0.772123	1.1067	1.10455
P11717	YHNQTLR	HexNAc(2)Hex(8)	2.64161	1.7372	1.33051	1.28285	0.657538	1.18143
P26006	NITIVTGAPR	HexNAc(7)Hex(8)Fuc(1)NeuAc(4)	2.2463	3.12154	1.56817	0.87266	0.291262	0.717314
Q9HAW9	YTGTRPSNLANNTILVK	HexNAc(2)Hex(5)	1.61287	1.21372	2.82466	1.58044	0.282927	1.16375
O60568	EQYIHENYSR	HexNAc(2)Hex(8)	2.79043	2.42356	2.29869	1.13406	NA	NA
Q92542	IYIPLNK	HexNAc(2)Hex(8)	1.35243	1.4425	1.8331	1.41556	1.06966	1.49408
P06865	SAEGTFFINK	HexNAc(2)Hex(7)	1.6817	1.68873	1.5896	1.62065	1.49567	0.45207
Q9Y4L1	LSALDNLLNHSSMFLK	HexNAc(2)Hex(8)	2.49278	2.5205	2.57141	0.792231	NA	NA
P26006	SLDAYPILNQAQALENHTEVQFQK	HexNAc(2)Hex(8)	1.40452	1.45413	1.07921	0.591157	1.79665	1.91694
O95302	YHYNGTLLDGTLFDSSYSR	HexNAc(2)Hex(9)	1.23337	2.21028	2.55193	0.46247	0.92611	0.855959
P08962	NNHTASILDR	HexNAc(5)Hex(6)Fuc(1)NeuAc(1)	1.27058	2.69499	2.16232	1.05765	0.745287	0.301892
O96005	DYYPINESLASLPLR	HexNAc(2)Hex(8)	2.08352	2.5205	2.20128	0.191422	0.689952	0.503837
O60635	DYGSQEDFTQVWNTTMK	HexNAc(3)Hex(5)	3.03227	2.38478	2.66881	NA	NA	NA
P04843	DEIGNVSTSHLLILDDSVEMEIRPR	HexNAc(2)Hex(7)	1.89749	1.83802	1.63246	0.778155	0.629755	1.2865
O14672	NISQVLEK	HexNAc(2)Hex(7)	1.59799	1.52199	1.73181	1.4236	0.560297	1.21731
Q9UBS4	GDDLYTNVTISLVESLVGFEMDITHLDGHK	HexNAc(2)Hex(9)	0.338572	1.26025	0.905838	1.04558	2.46808	2.03226
P19075	IVNETLYENTK	HexNAc(2)Hex(8)	1.64821	1.27188	2.12336	1.47588	0.379242	1.15042
Q08380	GLNLTEDTYKPR	HexNAc(7)Hex(7)Fuc(1)NeuAc(4)	2.38117	2.70469	2.94154	NA	NA	NA
Q08380	GLNLTEDTYKPR	HexNAc(2)Hex(10)	1.89749	1.62863	2.41557	0.394105	0.678376	0.999473
Q6P179	ANFSIK	HexNAc(2)Hex(6)	1.86029	1.53169	1.31298	1.21851	0.819608	1.23012
P43307	YPQDYQFYIQNFTALPLNTVVPPQR	HexNAc(2)Hex(9)	1.78215	1.37076	1.22337	0.892767	1.33823	1.34288
P14625	HNNDTQHIWESDSNEFSVIADPR	HexNAc(2)Hex(7)	2.86484	2.42356	2.62985	NA	NA	NA
A8MXY4	VFNNSSTLMK	HexNAc(2)Hex(1)Fuc(1),HexNAc(3)Hex(5)Fuc(1)	2.93925	2.22967	2.65907	NA	NA	NA
P11279	LLNINPNK	HexNAc(3)Hex(5)Fuc(1)	2.6044	0.794926	1.01688	1.40752	0.387114	1.58891
P11279	LLNINPNK	HexNAc(4)Hex(6)Fuc(1)	0.78132	1.08769	0.955513	1.86194	1.69941	1.38901
P11279	LLNINPNK	HexNAc(4)Hex(5)NeuAc(2)	NA	NA	6.66229	1.0295	NA	NA
P11279	LLNINPNK	HexNAc(4)Hex(5)Fuc(1)	2.15793	1.86323	0.545451	2.33648	0.574188	0.190669
Q9Y4L1	ENGTDTVQEEEESPAEGSK	HexNAc(2)Hex(8)	NA	NA	4.12984	3.49466	NA	NA
Q92542	NISGVVLADHSGAFHNK	HexNAc(2)Hex(8)	1.30034	1.02565	2.92206	1.69304	NA	0.55868
Q8N766	FINYNQTVSR	HexNAc(2)Hex(9)	1.09757	1.03922	1.67336	1.88205	0.388966	1.41464
P46977	TILVDNNTWNNTHISR	HexNAc(2)Hex(9)	2.30676	2.5205	2.64933	NA	NA	NA
Q08380	AAIPSALDTNSSK	HexNAc(3)Hex(4)NeuAc(1)	1.82029	1.3126	2.49349	1.81771	NA	NA
P56199	YNHTGQVIIYR	HexNAc(2)Hex(8)	1.23709	1.09739	1.36557	1.45577	0.833499	1.38901
Q08380	ALGFENATQALGR	HexNAc(6)Hex(7)Fuc(1)NeuAc(4)	0.933864	2.0164	4.34413	NA	NA	NA
Q08380	DAGVVCTNETR	HexNAc(2)Hex(4)	1.06036	2.8501	0.80454	0.953089	0.699213	0.876461
Q9UHG3	GELNTSIFSSR	HexNAc(2)Hex(6)	1.38777	1.43281	1.37337	1.05363	0.824238	1.16349
P55060	DAAIYLVTSLASKAQTQKHGITQANELVNLTEFFVNHILPDLK	HexNAc(2)Hex(2)Fuc(1)	NA	NA	7.20774	NA	NA	NA
P43308	IAPASNVSHTVVLR	HexNAc(2)Hex(9)	1.28918	1.28933	1.36752	1.02145	0.995569	1.20193
Q9NYU2	GTEVNTTVIGENDPIDEVQGFLFGK	HexNAc(2)Hex(5)	1.66868	1.49194	1.25064	0.679629	0.972416	0.971283
P08962	NNHTASILDR	HexNAc(3)Hex(4)Fuc(1)NeuAc(1)	0.783181	0.810437	1.05973	1.46382	1.47252	1.39414
Q9UHG3	GELNTSIFSSR	HexNAc(2)Hex(7)	0.232536	0.271438	0.440257	2.67026	2.8802	0.328545
P10321	GYYNQSEDGSHTLQR	HexNAc(2)Hex(8)	1.27988	1.28351	1.3909	0.587135	0.940002	1.33263
P13688	LSQGNTTLSINPVK	HexNAc(2)Hex(5)	0.935724	1.0082	1.4883	1.11395	0.958524	1.24037
Q9Y4L1	ENGTDTVQEEEESPAEGSKDEPGEQVELK	HexNAc(2)Hex(6)	1.56264	1.54429	1.46687	0.916896	0.733479	0.455145
P13473	VQPFNVTQGK	HexNAc(4)Hex(5)Fuc(1)	0.794342	1.01595	1.24869	0.961132	1.19468	1.41976
Q13510	TVLENSTSYEEAK	HexNAc(2)Hex(7)	1.13105	1.15167	1.27207	1.40349	0.486208	1.16349
O60568	EQYIHENYSR	HexNAc(2)Hex(5)	1.76355	1.53944	1.64025	1.20644	0.350996	0.0958469
P11279	LLNINPNK	HexNAc(4)Hex(6)	1.68914	1.49097	1.96752	0.643436	0.189853	0.584308
P08962	NNHTASILDR	HexNAc(2)Hex(7)	1.3208	0.9733	0.761683	1.35122	0.805716	1.307
Q5JRA6	IQQESLGSAPLMGDDHPNASR	HexNAc(3)Hex(5)	1.22965	0.938401	1.07337	1.11797	1.09513	0.999473
Q9Y4L1	NATLAEQAK	HexNAc(2)Hex(5)	0.719931	0.72125	0.545451	1.4417	1.30119	1.63888
Q9HAW9	YTGTRPSNLANNTILVK	HexNAc(2)Hex(7)	1.31336	1.76047	2.16232	0.591157	0.0481577	0.403377
P26006	LRPIIISMNYSLPLR	HexNAc(2)Hex(9)	1.60171	1.33392	1.18051	0.504574	0.852022	0.793095
Q5JTV8	HLNSSHPR	HexNAc(2)Hex(7)	1.45102	0.882174	0.662333	1.47588	0.486208	1.20962
P11279	LLNINPNK	HexNAc(6)Hex(7)NeuAc(1)	2.41837	2.36539	1.32272	NA	NA	NA
P06756	ENQNHSYSLK	HexNAc(2)Hex(7)	1.44544	0.901563	0.81428	1.0496	1.12522	0.748324
P10619	FYATNDTEVAQSNFEALQDFFR	HexNAc(2)Hex(7)	1.11803	1.15167	1.18441	0.916896	0.833499	0.825206
Q9Y4L1	ENGTDTVQEEEESPAEGSK	HexNAc(2)Hex(5)Fuc(1)	NA	NA	NA	2.7145	1.01872	2.29366
P11279	LLNINPNK	HexNAc(3)Hex(4)Fuc(1)	1.84354	1.2079	1.18441	0.804295	0.472316	0.501274
P06756	TAADTTGLQPILNQFTPANISR	HexNAc(2)Hex(8)	1.14408	1.04891	1.31687	0.782378	0.839403	0.861085
Q9UBV2	EASIVGENETYPR	HexNAc(2)Hex(9)	0.963629	0.878296	1.42596	1.31502	0.303764	1.00614
P13688	LSQGNTTLSINPVK	HexNAc(2)Hex(7)	1.22779	0.895746	1.80194	1.31502	0.5001	0.136851
Q9HAW9	PSNLANNTILVK	HexNAc(2)Hex(8)	1.24825	1.12065	1.91882	0.711801	0.240326	0.586614
Q99523	SMNISIWGFTESFLTSQWVSYTIDFK	HexNAc(4)Hex(5)NeuAc(2)	1.87889	1.92333	1.94999	NA	NA	NA
Q13510	TVLENSTSYEEAK	HexNAc(2)Hex(8)	0.976651	1.04504	1.10843	1.26676	0.343124	0.997167
P11279	LLNINPNK	HexNAc(6)Hex(7)Fuc(1)NeuAc(1)	1.74867	1.6771	2.14284	NA	NA	0.0891838
Q08380	GLNLTEDTYKPR	HexNAc(4)Hex(5)NeuAc(1)	0.889217	0.740638	0.880513	0.945047	1.17616	1.01921
Q9Y4L1	ENGTDTVQEEEESPAEGSK	HexNAc(2)Hex(3)Fuc(1)	0.822247	0.775538	0.740255	1.03754	1.11133	1.13786
P08962	NNHTASILDR	HexNAc(4)Hex(4)Fuc(1)	1.47149	1.17882	1.1435	1.11395	0.376001	0.311118
Q08380	GLNLTEDTYKPR	HexNAc(6)Hex(7)NeuAc(2)	1.41196	0.969422	1.22629	0.796252	0.902958	0.247562
P13473	VQPFNVTQGK	HexNAc(3)Hex(6)NeuAc(1)	0.997114	0.951973	1.57402	0.585125	0.560297	0.871336
P11279	GHTLTLNFTR	HexNAc(4)Hex(7)NeuAc(1)	1.87889	1.73139	1.92466	NA	NA	NA
Q08380	GLNLTEDTYKPR	HexNAc(2)Hex(6)	1.31708	1.23504	1.78051	0.667565	0.0509361	0.453607
Q16880	DQPGHPVNR	HexNAc(2)Hex(8)	1.70774	1.05473	0.555191	0.703758	0.639016	0.802141
P80188	EDKSYNVTSVLFR	HexNAc(4)Hex(6)NeuAc(1)	1.76355	1.83802	1.84674	NA	NA	NA
Q08380	GLNLTEDTYKPR	HexNAc(4)Hex(5)NeuAc(2)	1.81936	1.76823	1.8409	NA	NA	NA
P11279	LLNINPNK	HexNAc(3)Hex(5)NeuAc(1)	1.37475	1.19627	1.10064	0.808316	0.625125	0.297279
O60568	SAEFFNYTVR	HexNAc(2)Hex(6)	1.41568	1.29903	1.17467	0.432309	0.495469	0.553555
Q9Y4L1	AEPPLNASASDQGEK	HexNAc(2)Hex(5)Fuc(1)	NA	NA	NA	2.44908	0.852022	2.03226
P17301	GEYFVNVTTR	HexNAc(2)Hex(8)	0.935724	0.895746	0.939929	1.27481	NA	1.2455
Q99523	HLYTTTGGETDFTNVTSLR	HexNAc(2)Hex(10)	1.18872	1.14392	1.36752	0.379225	0.620494	0.585076
P26006	NITIVTGAPR	HexNAc(6)Hex(7)Fuc(1)NeuAc(3)	1.21291	1.44056	1.62466	0.989283	NA	NA
A8MXY4	VFNNSSTLMK	HexNAc(2)Hex(1)Fuc(1),HexNAc(3)Hex(4)Fuc(1)	0.798993	0.853091	0.816228	1.685	0.99022	0.0445406
P50897	GINESYK	HexNAc(2)Hex(7)	1.04176	0.810437	0.738307	1.09384	0.518622	0.984097
A8MXY4	VFNNSSTLMK	HexNAc(1)Fuc(1),HexNAc(2)Hex(5)Fuc(1)	0.243698	0.211334	0.233765	3.09654	1.1669	0.213734
P13473	VQPFNVTQGK	HexNAc(3)Hex(6)	0.939445	0.787171	0.907786	0.828424	0.736258	0.935405
P11279	GHTLTLNFTR	HexNAc(4)Hex(5)	1.60543	1.22923	1.47272	0.816359	NA	NA
Q08380	AAIPSALDTNSSK	HexNAc(3)Hex(4)Fuc(1)NeuAc(1)	0.457631	0.595225	0.956487	1.18231	0.843138	0.983457
Q9HAW9	PSNLANNTILVK	HexNAc(2)Hex(5)	0.612034	0.573898	1.11428	1.02145	0.6668	1.01998
O60568	EQYIHENYSR	HexNAc(2)Hex(7)	1.24267	1.078	1.10649	0.643436	0.319045	0.586614
Q08380	DAGVVCTNETR	HexNAc(3)Hex(5)NeuAc(1)	0.912471	0.833703	1.07337	0.852553	0.486208	0.812393
P11279	LLNINPNK	HexNAc(4)Hex(5)	0.809225	1.09739	1.51363	0.788209	0.518622	0.239874
P26006	NITIVTGAPR	HexNAc(7)Hex(8)Fuc(1)NeuAc(3)	NA	NA	NA	1.97454	1.06503	1.84774
Q08380	ALGFENATQALGR	HexNAc(7)Hex(7)Fuc(1)NeuAc(4)	0.896658	0.891868	3.09738	NA	NA	NA
P07339	GSLSYLNVTR	HexNAc(2)Hex(9)	1.14594	1.16331	1.15713	0.530835	0.347291	0.53049
Q9Y639	ANATIEVK	HexNAc(2)Hex(9)	0.697608	0.571959	0.483114	0.98124	0.958524	1.1558
P50454	NVTWK	HexNAc(2)Hex(8)	1.83238	1.08575	0.866877	0.554964	0.0990938	0.408503
P07602	DNATEEEILVYLEK	HexNAc(2)Hex(3)Fuc(1)	0.600873	0.575837	0.60584	0.949068	1.20857	0.907214
Q08380	AAIPSALDTNSSK	HexNAc(3)Hex(6)NeuAc(1)	1.00642	1.18463	1.32661	1.29491	NA	NA
O60637	TYNGTNPDAASR	HexNAc(2)Hex(3)	1.28174	1.18463	1.15129	1.18231	NA	NA
P11279	LLNINPNK	HexNAc(6)Hex(7)	1.54218	1.65965	1.56233	NA	NA	NA
P08962	NNHTASILDR	HexNAc(5)Hex(5)Fuc(1)	1.46777	1.02177	0.853241	0.438341	0.479031	0.501787
P07602	DNATEEEILVYLEK	HexNAc(2)Hex(3)	0.32741	0.451751	0.231817	1.30698	1.01872	1.3967
O75477	NYTADYDK	HexNAc(2)Hex(8)	1.13477	0.767782	0.749995	0.892767	0.856652	0.287541
Q9HDC9	AGPNGTLFVADAYK	HexNAc(2)Hex(6)	0.924563	0.953911	1.33051	0.530835	0.38804	0.553042
Q9Y4L1	ENGTDTVQEEEESPAEGSKDEPGEQVELK	HexNAc(2)Hex(5)	0.918982	0.463384	0.899994	0.90081	0.578819	0.894401
P50897	NHSIFLADINQER	HexNAc(6)Hex(7)Fuc(1)NeuAc(1)	2.08352	1.62863	0.837657	NA	NA	NA
Q08380	GLNLTEDTYKPR	HexNAc(5)Hex(6)Fuc(1)NeuAc(2)	1.13664	1.22632	1.27402	0.896789	NA	NA
P11279	LLNINPNK	HexNAc(3)Hex(4)	0.688306	0.668901	0.638957	0.619307	0.963155	0.927716
P17301	TNMSLGLILTR	HexNAc(2)Hex(9)	0.959908	0.897685	1.01103	0.546921	0.460277	0.603272
Q96KA5	TVNVSVPK	HexNAc(2)Hex(5)	0.788762	0.72125	0.691554	0.836467	0.546405	0.835457
P56199	SENASLVLSSSNQK	HexNAc(2)Hex(8)	0.967349	0.78911	0.810384	0.989283	0.144936	0.710651
P06756	ENQNHSYSLK	HexNAc(2)Hex(6)	1.11989	0.87248	0.677917	0.615286	0.590395	0.522801
Q9UBV2	EASIVGENETYPR	HexNAc(2)Hex(8)	0.667843	0.767782	1.27012	0.824402	0.213468	0.643507
P13688	LSQGNTTLSINPVK	HexNAc(2)Hex(8)	0.606454	0.614614	1.3909	1.15818	0.50473	0.10661
P19075	IVNETLYENTK	HexNAc(4)Hex(5)Fuc(1)NeuAc(1)	1.01944	1.95823	1.3948	NA	NA	NA
Q9Y4L1	VINETWAWK	HexNAc(2)Hex(6)	2.04632	1.32423	0.997396	NA	NA	NA
P11279	GHTLTLNFTR	HexNAc(3)Hex(5)Fuc(1)	1.25941	0.599103	0.898046	0.679629	0.313951	0.60686
P11279	GHTLTLNFTR	HexNAc(4)Hex(6)NeuAc(1)	1.18128	1.61118	1.55648	NA	NA	NA
P13473	VQPFNVTQGK	HexNAc(2)Hex(5)	1.11431	0.994627	1.07921	1.15416	NA	NA
Q9Y4L1	VINETWAWK	HexNAc(2)Hex(8)	2.32536	1.81088	0.202596	NA	NA	NA
Q08380	GLNLTEDTYKPR	HexNAc(3)Hex(4)NeuAc(1)	1.44172	1.06636	1.7844	NA	NA	NA
P06756	ENQNHSYSLK	HexNAc(2)Hex(8)	1.15896	0.699923	0.635061	0.832445	0.620957	0.313681
Q13586	LAVTNTTMTGTVLK	HexNAc(2)Hex(8)	0.719931	0.997923	0.927266	0.345847	0.865913	0.402608
Q9Y4L1	ENGTDTVQEEEESPAEGSK	HexNAc(4)Hex(3)Fuc(1)	0.78132	0.682473	0.748047	0.780166	0.486671	0.766519
P11279	LLNINPNK	HexNAc(6)Hex(6)Fuc(1)NeuAc(1)	1.36731	1.15943	1.69869	NA	NA	NA
P19075	IVNETLYENTK	HexNAc(2)Hex(9)	1.18872	1.0334	1.25648	0.249331	0.207912	0.273958
P11279	LLNINPNK	HexNAc(5)Hex(6)NeuAc(2)	1.34499	1.15943	1.65194	NA	NA	NA
Q96AY3	YHYNGTFEDGK	HexNAc(2)Hex(8)	0.984092	0.746455	0.798696	0.727887	0.279685	0.618648
O43303	IVNESHLDK	HexNAc(2)Hex(9)	1.81378	1.19821	1.12791	NA	NA	NA
P11717	YHNQTLR	HexNAc(2)Hex(7)	1.19802	0.829825	0.633112	0.587135	0.331084	0.557399
P17301	NHSSYLGYSVAAISTGESTHFVAGAPR	HexNAc(2)Hex(8)	0.90968	0.912226	0.880513	0.418837	0.578819	0.426955
Q9Y639	ANATIEVK	HexNAc(2)Hex(7)	1.11059	0.750333	0.707138	0.51877	0.601972	0.435155
P13473	VQPFNVTQGK	HexNAc(4)Hex(5)NeuAc(1)	1.10315	0.990749	1.55453	NA	NA	0.473084
Q9HAW9	PSNLANNTILVK	HexNAc(2)Hex(7)	0.764578	0.699923	1.24869	0.743973	0.11669	0.538691
Q96S16	TPEFHPNK	HexNAc(2)Hex(8)	1.33011	0.868602	0.806488	0.378421	0.376232	0.350585
P19075	IVNETLYENTK	HexNAc(4)Hex(5)Fuc(1)	0.656681	0.424607	0.578567	0.928961	0.569558	0.907214
Q5JRA6	LKVPESENNK	HexNAc(2)Hex(6)	1.04734	0.634002	0.551295	0.6555	0.486208	0.686818
P00533	DSLSINATNIK	HexNAc(2)Hex(7)	0.853872	0.882174	0.968175	0.522792	0.31673	0.50845
Q68CR1	SYHNQTISFR	HexNAc(2)Hex(8)	0.855732	0.777477	0.656489	0.502684	0.601972	0.653502
Q9HDC9	AGPNGTLFVADAYK	HexNAc(2)Hex(5)	0.398101	2.6756	0.70519	0.25094	NA	NA
Q15293	VVRPDSELGERPPEDNQSFQYDHEAFLGK	HexNAc(2)Hex(5)	1.12547	0.604919	0.893176	0.514749	0.405576	0.439512
Q08380	AAIPSALDTNSSK	HexNAc(2)Hex(5)Fuc(1)	NA	NA	NA	1.48392	1.66237	0.804704
Q9HDC9	NMSFVNDLTVTQDGR	HexNAc(5)Hex(5)NeuAc(2)	1.27058	1.33392	1.33538	NA	NA	NA
Q9Y4L1	AEPPLNASASDQGEK	HexNAc(4)Hex(3)Fuc(1)	0.470653	0.494405	0.488958	0.623329	0.940002	0.917465
P11279	LLNINPNK	HexNAc(2)Hex(5)Fuc(1)	NA	NA	NA	2.17964	1.19931	0.553555
Q9HDC9	NMSFVNDLTVTQDGR	HexNAc(2)Hex(8)	0.898519	0.746455	1.13181	0.33137	0.394523	0.429517
O95302	YHYNGTFLDGTLFDSSHNR	HexNAc(2)Hex(8)	0.286484	1.78374	0.368179	0.506706	0.505888	0.474109
Q16880	DQPGHPVNR	HexNAc(2)Hex(9)	1.61659	1.12259	0.603892	0.538878	NA	NA
O60637	TYNGTNPDAASR	HexNAc(3)Hex(4)	0.697608	0.319909	0.58636	0.76408	0.657538	0.850834
Q6P179	NQTHYALQASLK	HexNAc(2)Hex(6)	0.885497	0.744516	0.812332	0.699737	0.722366	NA
Q9HDC9	NMSFVNDLTVTQDGR	HexNAc(3)Hex(4)	0.892938	0.440118	0.688632	0.619307	0.362572	0.854248
Q96AY3	YHYNGTFEDGK	HexNAc(2)Hex(7)	0.696677	0.729005	0.726618	0.62735	0.430641	0.638125
P08962	NNHTASILDR	HexNAc(5)Hex(5)NeuAc(2)	0.535763	NA	NA	1.01341	1.05577	1.23012
P11279	LLNINPNK	HexNAc(2)Hex(4)Fuc(1)	NA	NA	NA	3.80029	NA	NA
O14672	INTTADEKDPTNPFR	HexNAc(2)Hex(8)	0.904099	0.763905	0.952591	0.342227	0.394986	0.435155
P11279	LLNINPNK	HexNAc(2)Hex(9)	0.71435	0.986872	0.763631	0.546921	0.458656	0.318294
P15586	GPGIKPNQTSK	HexNAc(2)Hex(7)	1.28174	0.75421	0.498698	1.17829	NA	NA
A8MXY4	VFNNSSTLMK	HexNAc(2)Hex(3)Fuc(1),HexNAc(4)Hex(3)Fuc(1)	1.27988	0.936462	1.14058	NA	0.349144	NA
P11279	LLNINPNK	HexNAc(6)Hex(7)Fuc(1)NeuAc(2)	0.788762	1.23795	1.66168	NA	NA	NA
Q08380	GLNLTEDTYKPR	HexNAc(6)Hex(7)NeuAc(1)	NA	NA	NA	1.64478	1.28498	0.748324
P42892	HLLENSTASVSEAER	HexNAc(2)Hex(7)	0.805504	0.682473	0.670125	0.478555	0.463055	0.561243
P46940	MTNAKNR	HexNAc(2)Hex(5)Fuc(1)	NA	NA	NA	0.315284	1.97725	1.29522
P11279	LLNINPNK	HexNAc(6)Hex(5)	0.859453	0.880235	0.915578	0.422255	0.151419	0.352891
A8MXY4	VFNNSSTLMK	HexNAc(1)Fuc(1),HexNAc(4)Hex(6)Fuc(1)NeuAc(1)	1.38963	1.06249	1.12597	NA	NA	NA
P11279	LLNINPNK	HexNAc(6)Hex(7)NeuAc(2)	0.692027	1.23698	1.64609	NA	NA	NA
Q8N766	FINYNQTVSR	HexNAc(2)Hex(8)	0.634358	0.593286	0.899994	0.699737	0.174572	0.542535
Q08380	AAIPSALDTNSSK	HexNAc(3)Hex(6)	1.1385	1.18851	1.1961	NA	NA	NA
P02786	QNNGAFNETLFR	HexNAc(2)Hex(8)	1.02316	0.977177	1.23116	NA	0.287557	NA
Q96HE7	WGHNITEFQQR	HexNAc(2)Hex(8)	1.22593	0.988811	1.2935	NA	NA	NA
P08962	NNHTASILDR	HexNAc(5)Hex(5)	0.444609	0.442056	0.385712	0.691694	0.708474	0.832895
P56199	NTTFNVESTK	HexNAc(2)Hex(8)	1.01944	0.800743	0.644801	0.542899	0.298208	0.186568
Q08380	GLNLTEDTYKPR	HexNAc(2)Hex(3)Fuc(1)	0.275322	0.292765	0.681813	0.639414	0.768672	0.832895
Q08380	AAIPSALDTNSSK	HexNAc(6)Hex(7)NeuAc(1)	NA	NA	3.46751	NA	NA	NA
Q9Y4L1	LSALDNLLNHSSMFLK	HexNAc(2)Hex(6)	1.11617	1.173	1.17369	NA	NA	NA
Q96AY3	YHYNGTFEDGK	HexNAc(2)Hex(6)	NA	NA	NA	1.02186	1.14838	1.28676
Q08380	ALGFENATQALGR	HexNAc(2)Hex(3)Fuc(1)	0.491116	0.420729	0.527918	0.498663	0.768672	0.743198
P23229	LWNSTFLEEYSK	HexNAc(2)Hex(9)	0.937585	1.33586	1.162	NA	NA	NA
Q08380	ALGFENATQALGR	HexNAc(2)Hex(7)	0.625056	0.58747	0.847397	0.249331	0.592711	0.486923
P10321	GYYNQSEDGSHTLQR	HexNAc(2)Hex(9)	1.0399	0.83952	0.775319	NA	0.19402	0.538178
Q6P179	DLEITNATLQSEEDSR	HexNAc(2)Hex(6)	0.587851	0.624308	0.968175	0.530835	0.207449	0.453095
Q9Y4L1	VINETWAWK	HexNAc(2)Hex(7)	1.33197	1.12259	0.915578	NA	NA	NA
P11279	LLNINPNK	HexNAc(3)Hex(4)NeuAc(1)	0.639939	0.798804	0.80454	0.498663	0.197725	0.427211
P42892	HLLENSTASVSEAER	HexNAc(2)Hex(8)	1.1943	NA	NA	0.84451	0.507045	0.818799
P50897	GINESYK	HexNAc(2)Hex(5)	1.37847	1.03147	0.935058	NA	NA	NA
P08962	NNHTASILDR	HexNAc(3)Hex(6)Fuc(1)	0.671564	0.632063	0.531814	1.47588	NA	NA
P26006	LLLSINVTNTR	HexNAc(2)Hex(7)	1.02502	0.43624	0.603892	0.554964	0.362572	0.315219
P05556	NVTNR	HexNAc(1)Fuc(1),HexNAc(6)Hex(6)Fuc(1)	1.24639	0.919012	1.11428	NA	NA	NA
P50454	SLSNSTAR	HexNAc(2)Hex(5)	0.613895	0.504099	0.164804	0.385257	0.875174	0.729872
Q08380	DAGVVCTNETR	HexNAc(2)Hex(8)	1.04548	0.684412	0.681813	0.266222	0.307932	0.27729
P11117	YEQLQNETR	HexNAc(2)Hex(7)	0.634358	0.465323	0.411036	0.567028	0.518622	0.648376
P13473	VQPFNVTQGK	HexNAc(3)Hex(6)Fuc(1)	0.848291	0.699923	0.795774	0.892767	NA	NA
Q8TCJ2	TTLVDNNTWNNSHIALVGK	HexNAc(2)Hex(8)	1.19058	0.936462	1.09382	NA	NA	NA
P69849	LENITTGTYTIHAQK	HexNAc(2)Hex(8)	1.03432	0.967483	1.19415	NA	NA	NA
P50897	GINESYK	HexNAc(2)Hex(6)	0.706909	0.651452	0.547399	0.337804	0.455183	0.46719
P13473	VQPFNVTQGK	HexNAc(2)Hex(8)	0.501347	0.552571	0.494802	0.924939	0.349607	0.340334
Q08380	GLNLTEDTYKPR	HexNAc(5)Hex(6)Fuc(1)NeuAc(3)	0.866894	0.951973	1.33441	NA	NA	NA
P56199	NTTFNVESTK	HexNAc(2)Hex(6)	0.742254	0.717372	0.251297	0.474534	0.408878	0.528696
P06865	SAEGTFFINK	HexNAc(2)Hex(9)	0.509719	0.773599	0.356491	0.522792	0.394986	0.551761
Q8NFQ8	HLNASNPTEPATIIFTAAR	HexNAc(2)Hex(8)	0.859453	0.719311	0.761683	0.214546	0.280148	0.236798
Q08380	DAGVVCTNETR	HexNAc(2)Hex(3)	3.06947	NA	NA	NA	NA	NA
Q08380	AAIPSALDTNSSK	HexNAc(4)Hex(5)NeuAc(1)	1.27244	0.752272	1.04415	NA	NA	NA
P11279	LLNINPNK	HexNAc(6)Hex(6)NeuAc(1)	0.902239	1.01983	1.10454	NA	NA	NA
P46940	MTNAKNR	HexNAc(2)Hex(7)	NA	NA	NA	3.02415	NA	NA
Q13510	TVLENSTSYEEAK	HexNAc(2)Hex(6)	0.545064	0.502161	0.718826	0.619307	0.147252	0.476159
P11117	KNLTLMATTSQLPK	HexNAc(2)Hex(8)	0.745975	0.643696	0.915578	0.699737	NA	NA
O60637	TYNGTNPDAASR	HexNAc(5)Hex(6)	0.505998	0.319909	0.342855	0.482577	0.662169	0.674004
P11279	GHTLTLNFTR	HexNAc(2)Hex(9)	0.820387	0.707678	0.917526	0.530835	NA	NA
Q9H330	VNNTAVIEK	HexNAc(2)Hex(8)	0.708769	0.475017	0.166947	0.478555	0.532513	0.599684
Q08380	AAIPSALDTNSSK	HexNAc(6)Hex(7)	2.95786	NA	NA	NA	NA	NA
P11279	GHTLTLNFTR	HexNAc(2)Hex(8)	0.465072	0.339298	0.494802	0.37641	0.6668	0.60891
A8MXY4	VFNNSSTLMK	HexNAc(1)Fuc(1),HexNAc(4)Hex(6)Fuc(1)	NA	NA	NA	2.94774	NA	NA
Q96KA5	TVNVSVPK	HexNAc(2)Hex(8)	0.673424	0.655329	0.446101	0.538878	0.178739	0.442331
Q68CR1	SYHNQTISFR	HexNAc(2)Hex(9)	0.725512	0.660176	0.566879	0.330565	0.273666	0.362117
A8MXY4	VFNNSSTLMK	HexNAc(1)Fuc(1),HexNAc(3)Hex(5)Fuc(1)	NA	NA	NA	1.02186	0.796455	1.09199
P50454	SLSNSTAR	HexNAc(2)Hex(8)	0.117384	0.2473	0.374023	2.16355	NA	NA
Q99523	HLYTTTGGETDFTNVTSLR	HexNAc(2)Hex(9)	0.782716	1.08769	0.546425	0.244104	0.0532513	0.185031
Q08380	ALGFENATQALGR	HexNAc(6)Hex(7)NeuAc(4)	1.28174	0.978147	0.623372	NA	NA	NA
P17301	TNMSLGLILTR	HexNAc(2)Hex(8)	1.24639	1.27964	0.331167	NA	NA	NA
P08962	NNHTASILDR	HexNAc(2)Hex(6)	0.84457	0.647574	0.494802	0.868639	NA	NA
P07602	LIDNNK	HexNAc(2)Hex(5)	0.407403	0.246233	0.0633112	0.364346	0.977046	0.772926
Q08380	AAIPSALDTNSSK	HexNAc(3)Hex(4)Fuc(1)	0.302297	0.292765	0.338959	0.534856	0.657538	0.704757
Q9Y4L1	ENGTDTVQEEEESPAEGSK	HexNAc(2)Hex(4)	0.115338	0.165771	0.245453	0.848531	0.657538	0.797016
P08962	NNHTASILDR	HexNAc(2)Hex(10)	0.654821	0.41879	0.422724	0.320109	0.362572	0.635563
Q96KA5	TVNVSVPK	HexNAc(2)Hex(7)	0.71249	0.562265	0.522074	0.384855	0.211153	0.362117
O94886	FNVTK	HexNAc(2)Hex(7)	0.658542	0.443995	0.567853	0.5992	0.38804	0.0953344
Q08380	GLNLTEDTYKPR	HexNAc(5)Hex(6)NeuAc(2)	0.891077	1.29903	0.561035	NA	NA	NA
P80188	SYNVTSVLFR	HexNAc(2)Hex(9)	0.825967	0.887991	1.02662	NA	NA	NA
P56199	SENASLVLSSSNQK	HexNAc(2)Hex(7)	0.459491	0.321848	0.377919	0.326142	0.662169	0.574313
Q08380	AAIPSALDTNSSK	HexNAc(3)Hex(4)	0.364616	0.372258	0.420776	0.494641	0.472316	0.576619
P14625	HNNDTQHIWESDSNEFSVIADPR	HexNAc(2)Hex(9)	1.03804	0.90544	0.726618	NA	NA	NA
Q08380	DAGVVCTNETR	HexNAc(2)Hex(5)	1.4566	1.14392	0.0446101	NA	NA	NA
Q9Y4L1	AEPPLNASASDQGEK	HexNAc(2)Hex(4)	0.491116	NA	NA	0.514749	1.06503	0.55868
P08236	VVANGTGTQGQLK	HexNAc(2)Hex(6)	0.859453	0.694106	0.578567	0.17976	0.213932	0.0984097
P11279	LLNINPNK	HexNAc(4)Hex(5)Fuc(1)NeuAc(1)	0.6511	0.83952	0.762657	0.34464	NA	NA
P11717	YHNQTLR	HexNAc(2)Hex(9)	0.831548	0.579714	0.442205	0.296383	0.163922	0.279596
Q9Y639	ANATIEVK	HexNAc(2)Hex(6)	0.602733	0.488589	0.411036	0.300605	0.296818	0.437718
Q08380	AAIPSALDTNSSK	HexNAc(3)Hex(5)Fuc(1)	0.904099	0.756149	0.853241	NA	NA	NA
P31946	IEAELQDICNDVLELLDKYLIPNATQPESK	HexNAc(5)Hex(6)NeuAc(3)	0.904099	0.75421	0.852267	NA	NA	NA
Q08380	ALGFENATQALGR	HexNAc(6)Hex(7)Fuc(1)NeuAc(3)	1.14501	NA	NA	1.36168	NA	NA
P08962	NNHTASILDR	HexNAc(2)Hex(5)Fuc(1)	NA	NA	NA	1.86596	0.486208	0.136338
Q9Y4L1	ENGTDTVQEEEESPAEGSK	HexNAc(3)Hex(3)Fuc(1)	0.878055	0.83952	0.767527	NA	NA	NA
Q6P179	ANFSIK	HexNAc(2)Hex(9)	0.945026	0.645635	0.599996	NA	0.285242	NA
P56199	NTTFNVESTK	HexNAc(2)Hex(7)	0.537623	0.43624	0.459737	0.375606	NA	0.650939
Q9Y4L1	VFGSQNLTTVK	HexNAc(2)Hex(5)	0.3888	0.428485	0.648697	0.98124	NA	NA
Q08380	GLNLTEDTYKPR	HexNAc(2)Hex(5)	0.641799	0.606858	1.1961	NA	NA	NA
A8MXY4	VFNNSSTLMK	HexNAc(1)Fuc(1),HexNAc(3)Hex(4)Fuc(1)	NA	NA	NA	NA	2.4403	NA
Q6P179	ANFSIK	HexNAc(2)Hex(8)	0.958048	0.746455	0.732462	NA	NA	NA
P11279	GHTLTLNFTR	HexNAc(3)Hex(6)Fuc(1)NeuAc(1)	0.784111	0.761966	0.876617	NA	NA	NA
Q8TEP8	LINR	HexNAc(2)Hex(9)	0.861313	0.104893	0.503666	0.264613	0.40471	0.280878
P26006	NITIVTGAPR	HexNAc(7)Hex(7)Fuc(1)NeuAc(4)	0.641799	0.465323	0.444153	0.284318	0.250517	0.319834
P07602	DVVTAAGDMLKDNATEEEILVYLEK	HexNAc(3)Hex(3)	0.543204	0.647574	0.48701	0.719844	NA	NA
Q7KZF4	QINLSNIR	HexNAc(3)Hex(6)NeuAc(1)	NA	NA	NA	1.22253	0.251439	0.918234
O96005	DYYPINESLASLPLR	HexNAc(2)Hex(6)	0.772019	0.876358	0.742203	NA	NA	NA
O60637	TYNGTNPDAASR	HexNAc(4)Hex(5)	0.773879	0.624308	0.594152	NA	0.388966	NA
Q9HDC9	NMSFVNDLTVTQDGR	HexNAc(3)Hex(6)Fuc(1)	NA	NA	NA	1.75738	0.50473	0.117374
Q08380	GLNLTEDTYKPR	HexNAc(3)Hex(4)Fuc(1)NeuAc(1)	0.751556	0.661146	0.964279	NA	NA	NA
Q08380	AAIPSALDTNSSK	HexNAc(6)Hex(7)Fuc(1)NeuAc(2)	NA	NA	2.33765	NA	NA	NA
P50897	NHSIFLADINQER	HexNAc(2)Hex(3)Fuc(1)	0.658542	0.781354	0.880513	NA	NA	NA
P11166	PAAIAVAGFSNWTSNFIVGMCFQYVEQLCGPYVFIIFTVLLVLFFIFTYFK	HexNAc(4)Hex(3)NeuAc(1)	NA	1.13616	1.15713	NA	NA	NA
A8MXY4	VFNNSSTLMK	HexNAc(6)Hex(7)NeuAc(2)	0.742254	0.773599	0.777267	NA	NA	NA
O95302	YHYNGTFLDGTLFDSSHNR	HexNAc(2)Hex(7)	0.740394	0.816253	0.730514	NA	NA	NA
P50454	NVTWK	HexNAc(2)Hex(7)	1.0585	0.696045	0.524022	NA	NA	NA
Q9HDC9	NMSFVNDLTVTQDGR	HexNAc(2)Hex(6)	0.636218	0.591347	0.63019	0.406169	NA	NA
P50454	NVTWK	HexNAc(2)Hex(6)	0.889217	0.602981	0.768501	NA	NA	NA
P11279	GHTLTLNFTR	HexNAc(2)Hex(5)	0.377638	0.40328	0.414932	0.494641	0.162995	0.405427
P11279	LLNINPNK	HexNAc(7)Hex(7)	0.818526	0.7387	0.666229	NA	NA	NA
Q92542	NISGVVLADHSGAFHNK	HexNAc(2)Hex(7)	0.346013	0.619461	0.882461	0.371986	NA	NA
O14657	PLNASALK	HexNAc(6)Hex(3)Fuc(1)NeuAc(1)	2.21374	NA	NA	NA	NA	NA
Q08380	AAIPSALDTNSSK	HexNAc(3)Hex(6)Fuc(1)	0.178588	0.205517	0.206492	0.90081	0.092148	0.625055
A8MXY4	VFNNSSTLMK	HexNAc(2)Hex(4)Fuc(1),HexNAc(4)Hex(3)Fuc(1)	0.71435	0.895746	0.5961	NA	NA	NA
P11117	YEQLQNETR	HexNAc(2)Hex(5)	0.411123	0.346084	0.264933	0.397101	0.397246	0.388513
P15586	GPGIKPNQTSK	HexNAc(2)Hex(6)	0.809225	0.440118	0.333115	0.615286	NA	NA
P10619	FYATNDTEVAQSNFEALQDFFR	HexNAc(2)Hex(6)	0.71621	0.668901	0.790904	NA	NA	NA
P14625	HNNDTQHIWESDSNEFSVIADPR	HexNAc(5)Hex(3)Fuc(1)	0.723652	0.725128	0.720774	NA	NA	NA
P11279	LLNINPNK	HexNAc(5)Hex(6)Fuc(1)NeuAc(2)	1.08057	1.07024	1.0909	NA	NA	NA
P08962	NNHTASILDR	HexNAc(3)Hex(4)NeuAc(1)	0.159427	0.203579	0.102272	0.499266	0.745519	0.447457
P01009	ADTHDEILEGLNFNLTEIPEAQIHEGFQELLR	HexNAc(2)Hex(3)Fuc(1)	0.444609	0.622369	0.305842	0.780166	NA	NA
P80188	SYNVTSVLFR	HexNAc(2)Hex(8)	0.692957	0.781354	0.666229	NA	NA	NA
Q12797	CANETK	HexNAc(5)Hex(6)NeuAc(3)	0.731093	0.572928	0.385712	0.446384	NA	NA
P26006	VWNSTFIEDYR	HexNAc(2)Hex(9)	0.876195	0.7038	0.547399	NA	NA	NA
P43307	YPQDYQFYIQNFTALPLNTVVPPQR	HexNAc(6)Hex(3)	0.109199	0.0940339	0.183895	0.62735	0.713105	0.399789
P02786	QNNGAFNETLFR	HexNAc(2)Hex(7)	0.77946	0.961667	0.383764	NA	NA	NA
P69849	ENVGIYNLSKGVNR	HexNAc(5)Hex(5)NeuAc(2)	2.12073	NA	NA	NA	NA	NA
Q08380	ALGFENATQALGR	HexNAc(6)Hex(7)Fuc(1)NeuAc(2)	0.801784	0.589409	0.715904	NA	NA	NA
P00533	DSLSINATNIK	HexNAc(2)Hex(6)	0.833409	0.893807	0.342855	NA	NA	NA
O96005	DYYPINESLASLPLR	HexNAc(2)Hex(7)	0.600873	0.509916	0.946747	NA	NA	NA
P19075	IVNETLYENTK	HexNAc(5)Hex(5)Fuc(1)	0.459491	0.511855	0.561035	0.51877	NA	NA
A8MXY4	VFNNSSTLMK	HexNAc(2)Hex(2)Fuc(1),HexNAc(3)Hex(4)Fuc(1)	NA	NA	NA	NA	2.02818	NA
P49792	SNFSEK	HexNAc(3)Hex(5)NeuAc(1)	NA	NA	2.02596	NA	NA	NA
P04843	DEIGNVSTSHLLILDDSVEMEIRPR	HexNAc(2)Hex(8)	0.786901	0.575837	0.652593	NA	NA	NA
P13688	NQSLPSSER	HexNAc(5)Hex(5)Fuc(1)	0.462281	0.521549	0.444153	0.583114	NA	NA
Q08380	ALGFENATQALGR	HexNAc(2)Hex(2)Fuc(1)	0.266021	0.296643	0.28831	0.466491	0.58808	0.0973846
Q13510	TVLENSTSYEEAK	HexNAc(2)Hex(5)	0.305087	0.28501	0.296102	0.326544	0.359794	0.407221
P20645	LKPLFNK	HexNAc(2)Hex(7)	0.489255	0.244294	0.20844	0.100135	0.560297	0.373906
O95373	IFYALVQYTLPLELINQQNLTEWIEILK	HexNAc(6)Hex(6)Fuc(1)NeuAc(3)	NA	NA	NA	NA	1.95872	NA
P08962	NNHTASILDR	HexNAc(6)Hex(6)Fuc(1)	0.522741	0.825948	0.58636	NA	NA	NA
Q08380	DAGVVCTNETR	HexNAc(2)Hex(7)	0.414844	0.341237	0.249349	0.318099	0.258848	0.345972
Q9HAW9	YTGTRPSNLANNTILVK	HexNAc(2)Hex(9)	0.623196	0.496344	0.806488	NA	NA	NA
Q68CR1	NQNESVSEIGGK	HexNAc(2)Hex(8)	0.760857	0.504099	0.651619	NA	NA	NA
P01009	YLGNATAIFFLPDEGK	HexNAc(5)Hex(5)NeuAc(2)	NA	0.953911	0.958435	NA	NA	NA
O75477	NYTADYDK	HexNAc(2)Hex(9)	0.370197	0.246233	0.424672	0.406169	0.413508	0.0484873
A8MXY4	VFNNSSTLMK	HexNAc(2)Hex(3)Fuc(1),HexNAc(4)Hex(4)Fuc(1)NeuAc(1)	0.816666	0.418538	0.637856	NA	NA	NA
Q5JRA6	TSNSSQVSNEQDKIDAYK	HexNAc(2)Hex(6)	NA	NA	NA	0.912875	0.239863	0.714495
Q9Y4L1	ENGTDTVQEEEESPAEGSK	HexNAc(2)Hex(4)Fuc(1)	NA	NA	NA	1.86596	NA	NA
P43308	AGYFNFTSATITYLAQEDGPVVIGSTSAPGQGGILAQR	HexNAc(2)Hex(8)	0.638078	0.525427	0.699346	NA	NA	NA
P43308	AGYFNFTSATITYLAQEDGPVVIGSTSAPGQGGILAQR	HexNAc(2)Hex(6)	0.504138	0.591347	0.765579	NA	NA	NA
Q5JRA6	LKVPESENNK	HexNAc(2)Hex(8)	0.71621	0.430423	0.418828	0.295176	NA	NA
P13473	VQPFNVTQGK	HexNAc(2)Hex(4)Fuc(1)	NA	NA	NA	0.908853	0.238473	0.711164
Q96HE7	WGHNITEFQQR	HexNAc(2)Hex(7)	0.539483	0.461445	0.853241	NA	NA	NA
Q08380	AAIPSALDTNSSK	HexNAc(2)Hex(4)Fuc(1)	NA	NA	NA	1.8539	NA	NA
O60637	TYNGTNPDAASR	HexNAc(2)Hex(5)	0.349734	0.144444	0.255193	0.394105	0.288483	0.410809
P07602	LIDNNK	HexNAc(2)Hex(4)	0.164077	0.142311	0.0299998	0.211932	0.736258	0.542535
P69849	LENITTGTYTIHAQK	HexNAc(2)Hex(6)	0.489255	0.389708	0.551295	0.396115	NA	NA
Q92542	IYIPLNK	HexNAc(5)Hex(3)Fuc(1)NeuAc(1)	NA	NA	NA	0.591157	0.551036	0.681692
Q08380	ALGFENATQALGR	HexNAc(2)Hex(3)	0.208352	0.321848	0.286362	0.219975	0.414434	0.369549
A8MXY4	VFNNSSTLMK	HexNAc(2)Hex(3)Fuc(1),HexNAc(3)Hex(3)Fuc(1)	NA	NA	1.81557	NA	NA	NA
A8MXY4	VFNNSSTLMK	HexNAc(1)Fuc(1),HexNAc(4)Hex(6)Fuc(1)	NA	NA	1.81557	NA	NA	NA
Q08380	DAGVVCTNETR	HexNAc(2)Hex(9)	0.457631	0.33542	0.31753	0.178956	0.258848	0.2573
P11279	LLNINPNK	HexNAc(3)Hex(4)Fuc(1)NeuAc(1)	NA	NA	0.290258	1.51207	NA	NA
P07339	GSLSYLNVTR	HexNAc(6)Hex(7)NeuAc(2)	NA	NA	NA	1.80162	NA	NA
O95373	IFYALVQYTLPLELINQQNLTEWIEILK	HexNAc(6)Hex(7)Fuc(1)NeuAc(2)	NA	NA	NA	0.49062	0.601972	0.70732
Q969V3	VIYNLTEK	HexNAc(2)Hex(6)	0.372057	0.476956	0.405192	0.526813	NA	NA
P13473	VQPFNVTQGK	HexNAc(4)Hex(6)Fuc(1)	0.299506	0.30246	0.308764	0.27346	0.269961	0.323676
P19075	IVNETLYENTK	HexNAc(2)Hex(7)	0.295786	0.271438	0.187206	0.234854	0.346365	0.439461
P11279	LLNINPNK	HexNAc(7)Hex(8)NeuAc(1)	0.718071	0.748394	0.305842	NA	NA	NA
Q08380	AAIPSALDTNSSK	HexNAc(2)Hex(3)Fuc(1)	0.615755	0.550632	0.599022	NA	NA	NA
A8MXY4	VFNNSSTLMK	HexNAc(1)Fuc(1),HexNAc(3)Hex(4)Fuc(1)NeuAc(1)	NA	NA	NA	0.70778	0.372296	0.65709
P43308	IAPASNVSHTVVLRPLK	HexNAc(2)Hex(7)	0.45391	0.531243	0.748047	NA	NA	NA
Q8TEP8	LINR	HexNAc(2)Hex(6)	1.72635	NA	NA	NA	NA	NA
O60637	TYNGTNPDAASR	HexNAc(4)Hex(5)Fuc(1)	0.319969	0.261841	0.191103	0.470513	0.112985	0.362373
P11279	GHTLTLNFTR	HexNAc(6)Hex(5)Fuc(1)NeuAc(1)	NA	NA	NA	0.315847	0.773302	0.629258
P08962	NNHTASILDR	HexNAc(4)Hex(5)	0.550645	0.632063	0.518178	NA	NA	NA
Q92542	NISGVVLADHSGAFHNK	HexNAc(2)Hex(9)	0.546924	0.40328	0.740255	NA	NA	NA
Q08380	ALGFENATQALGR	HexNAc(2)Hex(6)	0.628777	0.531243	0.50649	NA	NA	NA
P23229	ANHSGAVVLLK	HexNAc(2)Hex(9)	0.671564	0.564204	0.430516	NA	NA	NA
P13473	VQPFNVTQGK	HexNAc(5)Hex(5)Fuc(1)	0.52088	0.492466	0.650645	NA	NA	NA
O60637	TYNGTNPDAASR	HexNAc(4)Hex(5)NeuAc(1)	0.593432	0.354808	0.303894	0.41019	NA	NA
P11279	LLNINPNK	HexNAc(5)Hex(3)Fuc(1)NeuAc(1)	NA	NA	NA	NA	1.63922	NA
Q08380	AAIPSALDTNSSK	HexNAc(4)Hex(5)NeuAc(2)	NA	NA	1.6344	NA	NA	NA
P08962	NNHTASILDR	HexNAc(3)Hex(5)Fuc(1)	0.45205	NA	NA	1.18231	NA	NA
P08962	NNHTASILDR	HexNAc(4)Hex(5)Fuc(1)NeuAc(2)	0.401822	0.723189	0.502594	NA	NA	NA
Q08380	ALGFENATQALGR	HexNAc(7)Hex(7)Fuc(1)NeuAc(3)	NA	NA	1.62369	NA	NA	NA
O60635	DYGSQEDFTQVWNTTMK	HexNAc(2)Hex(7)	1.01014	0.604919	NA	NA	NA	NA
Q9Y4L1	LSALDNLLNHSSMFLK	HexNAc(2)Hex(7)	0.522741	0.676657	0.414932	NA	NA	NA
Q08380	AAIPSALDTNSSK	HexNAc(7)Hex(7)Fuc(1)	NA	NA	1.5935	NA	NA	NA
P50993	VAEIPFNSTNK	HexNAc(2)Hex(2)	0.385079	0.350931	0.453893	NA	0.242178	0.157866
A8MXY4	VFNNSSTLMK	HexNAc(3)Hex(3)Fuc(1),HexNAc(3)Hex(4)Fuc(1)NeuAc(1)	0.571108	0.380013	0.631164	NA	NA	NA
P13473	VQPFNVTQGK	HexNAc(4)Hex(5)	0.801784	0.383891	0.38766	NA	NA	NA
P13688	NQSLPSSER	HexNAc(2)Hex(9)	0.440888	0.0824009	0.272725	0.284318	0.20004	0.291897
P56199	SYFSSLNLTIR	HexNAc(2)Hex(8)	0.439028	0.529304	0.473373	NA	NA	0.125062
P00533	DSLSINATNIK	HexNAc(2)Hex(8)	0.617615	0.250111	0.393504	0.302013	NA	NA
Q8TEP8	LINR	HexNAc(2)Hex(8)	1.56264	NA	NA	NA	NA	NA
P13473	VQPFNVTQGK	HexNAc(3)Hex(5)NeuAc(1)	0.505068	0.329604	0.726618	NA	NA	NA
Q08380	DAGVVCTNETR	HexNAc(2)Hex(3)Fuc(1)	0.64552	0.43624	0.451945	NA	NA	NA
O60637	TYNGTNPDAASR	HexNAc(2)Hex(8)	0.426006	0.292765	0.315582	0.0611264	0.253291	0.179136
Q9UBS4	GDDLYTNVTISLVESLVGFEMDITHLDGHK	HexNAc(4)Hex(5)Fuc(1)NeuAc(1)	NA	NA	NA	NA	NA	1.5274
P13473	VQPFNVTQGK	HexNAc(5)Hex(6)NeuAc(1)	0.493906	0.484711	0.547399	NA	NA	NA
Q92673	SLTTSLHNK	HexNAc(2)Hex(9)	0.437167	0.304399	0.381816	0.131904	NA	0.268064
A8MXY4	VFNNSSTLMK	HexNAc(1)Fuc(1),HexNAc(5)Hex(6)Fuc(1)NeuAc(1)	0.223234	0.269499	0.262985	0.355498	NA	0.407221
Q12797	LVQLFPNDTSLK	HexNAc(2)Hex(6)	0.606454	0.496344	0.414932	NA	NA	NA
E9PAV3	DIELVMSQANVSR	HexNAc(6)Hex(7)Fuc(1)NeuAc(1)	NA	NA	1.51752	NA	NA	NA
Q08380	ALGFENATQALGR	HexNAc(7)Hex(7)Fuc(1)NeuAc(2)	0.574829	NA	0.348699	NA	0.57002	NA
P50897	NHSIFLADINQER	HexNAc(2)Hex(6)	0.267881	0.333481	0.446101	0.177749	NA	0.268064
Q6P179	NQTHYALQASLK	HexNAc(2)Hex(8)	0.552505	0.498283	0.438309	NA	NA	NA
Q96AY3	YHYNGSLMDGTLFDSSYSR	HexNAc(2)Hex(8)	0.431587	0.500222	0.553243	NA	NA	NA
P14625	LGVIEDHSNR	HexNAc(2)Hex(8)	0.615755	0.502161	0.364283	NA	NA	NA
P42892	HLLENSTASVSEAER	HexNAc(2)Hex(6)	0.492976	0.482772	0.500646	NA	NA	NA
Q9UBS4	RGDDLYTNVTISLVESLVGFEMDITHLDGHK	HexNAc(2)Hex(10)	0.533902	0.498283	0.442205	NA	NA	NA
Q04900	TVTTSGTTNNTVTPTSQPVR	HexNAc(2)Hex(9)	0.634358	0.432362	0.405192	NA	NA	NA
Q08380	AAIPSALDTNSSK	HexNAc(2)Hex(4)	0.411588	0.571959	0.287336	NA	0.194946	NA
Q9HDC9	AGPNGTLFVADAYK	HexNAc(2)Hex(7)	0.528321	0.43624	0.495776	NA	NA	NA
Q9HDC9	NMSFVNDLTVTQDGR	HexNAc(3)Hex(5)NeuAc(1)	NA	NA	NA	1.4598	NA	NA
P11279	GHTLTLNFTR	HexNAc(3)Hex(5)	0.457631	0.490528	0.50649	NA	NA	NA
P56199	VYVYALNQTRFEYQMSLEPIK	HexNAc(6)Hex(7)NeuAc(1)	0.466932	0.339298	0.637009	NA	NA	NA
Q92896	LNLTTDPK	HexNAc(3)Hex(6)Fuc(1)NeuAc(1)	0.411123	0.337359	0.687658	NA	NA	NA
O14657	EERPLNASALK	HexNAc(2)Hex(9)	0.621336	0.409096	0.393504	NA	NA	NA
P11279	LLNINPNK	HexNAc(6)Hex(5)Fuc(1)	NA	0.717372	0.697398	NA	NA	NA
Q92673	GIGNWSDSK	HexNAc(2)Hex(8)	0.615755	0.475017	0.309738	NA	NA	NA
Q9Y4L1	AEPPLNASASDQGEK	HexNAc(3)Hex(3)Fuc(1)	0.481814	0.447873	0.467529	NA	NA	NA
Q92673	SLTTSLHNK	HexNAc(2)Hex(7)	0.665983	0.36838	0.362335	NA	NA	NA
Q68CR1	NQTLAGEYFHK	HexNAc(2)Hex(9)	0.545064	0.376136	0.474347	NA	NA	NA
P26006	LLLSINVTNTR	HexNAc(2)Hex(6)	0.658542	0.31797	0.418828	NA	NA	NA
P11279	GHTLTLNFTR	HexNAc(2)Hex(5)Fuc(1)	NA	NA	NA	1.38741	NA	NA
Q08380	AAIPSALDTNSSK	HexNAc(4)Hex(5)Fuc(1)	NA	NA	NA	1.37937	NA	NA
P11279	KDNTTVTR	HexNAc(5)Hex(5)Fuc(1)	1.37661	NA	NA	NA	NA	NA
Q969V3	VIYNLTEK	HexNAc(2)Hex(8)	0.375778	0.409096	0.346751	0.240484	NA	NA
Q96HE7	LHFRNISR	HexNAc(4)Hex(4)Fuc(1)NeuAc(1)	NA	NA	NA	NA	1.37064	NA
Q9HDC9	NMSFVNDLTVTQDGR	HexNAc(3)Hex(6)	NA	NA	NA	0.832445	0.439902	0.0917465
Q9HDC9	AGPNGTLFVADAYK	HexNAc(2)Hex(8)	0.329271	0.4692	0.562983	NA	NA	NA
Q92542	IYIPLNK	HexNAc(2)Hex(7)	1.35801	NA	NA	NA	NA	NA
P02786	QNNGAFNETLFR	HexNAc(2)Hex(9)	0.329271	0.564204	0.455841	NA	NA	NA
Q9HDC9	NMSFVNDLTVTQDGRK	HexNAc(3)Hex(6)	0.156636	0.164511	0.166557	0.2059	0.30469	0.334183
O60637	NQSVPLSCCR	HexNAc(2)Hex(7)	0.465072	0.409096	0.455841	NA	NA	NA
Q08380	AAIPSALDTNSSK	HexNAc(3)Hex(5)NeuAc(1)	NA	NA	1.32077	NA	NA	NA
P08962	NNHTASILDR	HexNAc(3)Hex(6)NeuAc(1)	0.554365	0.411035	0.337011	NA	NA	NA
P13688	NQSLPSSER	HexNAc(5)Hex(5)Fuc(1)NeuAc(1)	0.435307	0.179925	0.169674	0.186194	0.134286	0.192975
P43308	AGYFNFTSATITYLAQEDGPVVIGSTSAPGQGGILAQR	HexNAc(2)Hex(7)	0.623196	0.387769	0.264933	NA	NA	NA
A8MXY4	VFNNSSTLMK	HexNAc(2)Hex(1)Fuc(1),HexNAc(3)Hex(4)Fuc(1)NeuAc(1)	0.401822	0.296643	0.377919	NA	0.196335	NA
Q9Y639	KNASNMEYR	HexNAc(2)Hex(6)	0.342293	0.168873	0.124869	0.272053	0.0713105	0.288566
Q9H330	VNNTAVIEK	HexNAc(2)Hex(6)	0.186029	0.407157	0.214284	0.169706	0.111596	0.16991
P08962	NNHTASILDR	HexNAc(6)Hex(7)Fuc(1)NeuAc(1)	1.25383	NA	NA	NA	NA	NA
O96005	DYYPINESLASLPLR	HexNAc(2)Hex(9)	0.405543	0.434301	0.412984	NA	NA	NA
Q5JRA6	TSNSSQVSNEQDKIDAYK	HexNAc(2)Hex(8)	0.404612	0.35287	0.492854	NA	NA	NA
P19075	IVNETLYENTK	HexNAc(3)Hex(5)NeuAc(1)	NA	NA	NA	1.24264	NA	NA
P80188	SYNVTSVLFR	HexNAc(2)Hex(7)	0.409263	0.41879	0.412984	NA	NA	NA
Q8NFQ8	HLNASNPTEPATIIFTAAR	HexNAc(2)Hex(7)	0.377638	0.442056	0.411036	NA	NA	NA
O14672	NISQVLEK	HexNAc(2)Hex(9)	0.397171	0.412974	0.41688	NA	NA	NA
O60568	SAEFFNYTVR	HexNAc(2)Hex(5)	0.357175	0.430423	0.438309	NA	NA	NA
P07942	GTNYTVR	HexNAc(2)Hex(5)	0.431587	0.413943	0.379867	NA	NA	NA
P19075	IVNETLYENTK	HexNAc(5)Hex(6)Fuc(1)NeuAc(1)	NA	NA	1.22532	NA	NA	NA
P43308	IAPASNVSHTVVLR	HexNAc(2)Hex(7)	0.366477	0.345114	0.510386	NA	NA	NA
Q9HAW8	SLNCTVK	HexNAc(2)Hex(6)	0.561807	0.440118	0.21818	NA	NA	NA
Q08380	AAIPSALDTNSSK	HexNAc(6)Hex(6)	NA	NA	1.20778	NA	NA	NA
O60637	TYNGTNPDAASR	HexNAc(6)Hex(6)	0.492976	0.358686	0.352595	NA	NA	NA
P63104	LGLALNFSVFYYEILNSPEK	HexNAc(6)Hex(3)Fuc(1)NeuAc(2)	NA	NA	NA	NA	NA	1.19937
Q15165	IQNILSEKPTVTTVYANNGSVLQGSSVASVYDGK	HexNAc(2)Hex(8)	0.411123	0.43624	0.342855	NA	NA	NA
Q68CR1	NQTLAGEYFHK	HexNAc(2)Hex(10)	0.385079	0.383891	0.420776	NA	NA	NA
O60637	TYNGTNPDAASR	HexNAc(3)Hex(6)NeuAc(1)	0.185285	0.153556	NA	0.306839	0.219488	0.317012
O75477	NYTADYDK	HexNAc(2)Hex(7)	0.225095	0.203385	0.172986	0.150805	0.212774	0.213862
Q6P179	DSLNSSRPISK	HexNAc(2)Hex(9)	0.52088	0.337359	0.31753	NA	NA	NA
P56199	NITVR	HexNAc(6)Hex(5)Fuc(1)NeuAc(3)	0.239977	0.160827	0.0718826	0.0937004	0.353311	0.25525
P05556	NVTNR	HexNAc(2)Hex(10),HexNAc(6)Hex(7)NeuAc(4)	0.243698	0.860847	0.0693502	NA	NA	NA
P06756	ANTTQPGIVEGGQVLK	HexNAc(2)Hex(6)	0.202771	0.392616	0.576619	NA	NA	NA
Q14978	NSSNK	HexNAc(7)Hex(7)Fuc(1)NeuAc(3)	NA	NA	NA	1.16623	NA	NA
A8MXY4	VFNNSSTLMK	HexNAc(2)Hex(1)Fuc(1),HexNAc(2)Hex(3)Fuc(1)	NA	NA	NA	1.16623	NA	NA
Q5JRA6	LKVPESENNK	HexNAc(2)Hex(7)	0.297646	0.150842	0.231622	0.190618	0.108355	0.181443
P56199	NITVR	HexNAc(11)Hex(11)NeuAc(1)	0.466932	NA	NA	0.267428	NA	0.415678
Q13438	YHSQTYGNGSK	HexNAc(2)Hex(6)	0.32183	0.203579	0.147272	0.124264	0.173646	0.175292
Q6WRI0	VGSWIHVYPNGSLFIGSVTEK	HexNAc(7)Hex(6)Fuc(1)NeuAc(4)	NA	NA	NA	1.13406	NA	NA
P08962	NNHTASILDR	HexNAc(2)Hex(9)	1.13291	NA	NA	NA	NA	NA
A8MXY4	VFNNSSTLMK	HexNAc(2)Hex(7),HexNAc(4)Hex(6)NeuAc(1)	NA	NA	1.12402	NA	NA	NA
P17301	NHSSYLGYSVAAISTGESTHFVAGAPR	HexNAc(2)Hex(7)	0.433447	0.308276	0.381816	NA	NA	NA
Q8TEP8	LINR	HexNAc(6)Hex(7)Fuc(1)NeuAc(2)	0.084085	0.0876358	0.0880513	0.268635	0.224582	0.369549
P11279	KDNTTVTR	HexNAc(5)Hex(5)Fuc(1)NeuAc(1)	0.403682	0.337359	0.380842	NA	NA	NA
Q15800	ATNESVSIFSSASLAVEYVDSLLPENPLQEPFK	HexNAc(2)Hex(6)	0.105664	0.0794926	0.0921422	0.209117	0.217636	0.403377
P08962	NNHTASILDR	HexNAc(4)Hex(3)Fuc(1)	0.32183	0.246233	0.210388	0.32212	NA	NA
O60637	TYNGTNPDAASR	HexNAc(2)Hex(7)	0.139149	0.0866663	0.0675969	0.118634	0.391745	0.29241
A8MXY4	VFNNSSTLMK	HexNAc(2)Hex(2)Fuc(1),HexNAc(3)Hex(3)Fuc(1)	1.09199	NA	NA	NA	NA	NA
A8MXY4	VFNNSSTLMK	HexNAc(1)Fuc(1),HexNAc(4)Hex(5)Fuc(1)	1.09199	NA	NA	NA	NA	NA
Q13438	YHSQTYGNGSK	HexNAc(2)Hex(8)	0.45577	0.250111	0.1987	0.174934	NA	NA
P11279	DNTTVTR	HexNAc(5)Hex(5)	0.26044	0.189813	0.108701	0.158446	0.1667	0.193232
P08962	NNHTASILDR	HexNAc(3)Hex(6)Fuc(1)NeuAc(1)	NA	NA	NA	1.07373	NA	NA
P11279	GHTLTLNFTR	HexNAc(5)Hex(5)	0.528321	0.362564	0.182531	NA	NA	NA
P13688	NQSLPSSER	HexNAc(3)Hex(6)Fuc(1)	0.0876195	0.0911257	0.0919474	0.284318	0.211616	0.298304
P06756	ISSLQTTEKNDTVAGQGER	HexNAc(2)Hex(8)	0.381359	0.356747	0.31753	NA	NA	NA
Q68CR1	NQNESVSEIGGK	HexNAc(2)Hex(9)	0.437167	0.310215	0.305842	NA	NA	NA
P15586	GPGIKPNQTSK	HexNAc(2)Hex(8)	0.297646	0.187874	0.138506	0.140752	0.103724	0.183493
Q9Y4L1	AEPPLNASASDQGEK	HexNAc(2)Hex(3)Fuc(1)	0.360896	0.343175	0.344803	NA	NA	NA
Q8TCJ2	AMSSNETAAYK	HexNAc(2)Hex(9)	0.228815	0.15724	0.129739	0.176543	0.237084	0.119424
Q96AY3	YHYNGTFEDGKK	HexNAc(2)Hex(6)	0.509719	0.319909	0.20844	NA	NA	NA
Q8TCJ2	TTLVDNNTWNNSHIALVGK	HexNAc(2)Hex(9)	1.03246	NA	NA	NA	NA	NA
P08962	NNHTASILDR	HexNAc(3)Hex(6)	NA	NA	0.315582	0.715822	NA	NA
P11279	KDNTTVTR	HexNAc(5)Hex(5)	0.0217654	0.0552571	0.058636	0.296383	0.263015	0.335208
Q8N766	EENLIPYSPDVQIHAERFINYNQTVSR	HexNAc(5)Hex(6)Fuc(1)NeuAc(1)	0.33141	0.566143	0.125259	NA	NA	NA
Q16880	DQPGHPVNR	HexNAc(2)Hex(7)	0.292065	0.203579	0.102662	0.169304	0.0944633	0.160172
Q9Y446	NLSYR	HexNAc(8)Hex(9)Fuc(1)NeuAc(3)	0.604593	0.34492	0.0599996	NA	NA	NA
O14672	NISQVLEK	HexNAc(2)Hex(8)	0.305087	0.286949	0.32727	0.027145	0.0275518	0.032547
P08236	VVANGTGTQGQLK	HexNAc(2)Hex(5)	0.202771	0.129709	0.130908	0.158848	0.181518	0.201689
O14657	PLNASALK	HexNAc(2)Hex(8)	0.383219	0.341237	0.276621	NA	NA	NA
P11279	KDNTTVTR	HexNAc(5)Hex(5)Fuc(1)NeuAc(2)	0.703188	0.0680534	0.220128	NA	NA	NA
P08962	NNHTASILDR	HexNAc(5)Hex(6)Fuc(1)NeuAc(2)	0.987812	NA	NA	NA	NA	NA
P11117	YEQLQNETR	HexNAc(2)Hex(9)	0.427866	0.292765	0.262985	NA	NA	NA
P08962	NNHTASILDR	HexNAc(6)Hex(7)NeuAc(2)	0.982231	NA	NA	NA	NA	NA
P05556	NVTNR	HexNAc(1)Fuc(1),HexNAc(6)Hex(6)Fuc(1)NeuAc(1)	0.980371	NA	NA	NA	NA	NA
P56199	NITVR	HexNAc(9)Hex(10)Fuc(1)NeuAc(4)	0.282764	0.253989	0.370127	NA	0.0731627	NA
Q9Y4L1	VFGSQNLTTVK	HexNAc(2)Hex(5)Fuc(1)	NA	NA	NA	0.454427	0.143547	0.369036
P05556	SAVGTLSANSSNVIQLIIDAYNSLSSEVILENGK	HexNAc(2)Hex(8)	0.241837	0.324756	0.399348	NA	NA	NA
P02786	KQNNGAFNETLFR	HexNAc(2)Hex(8)	0.526461	NA	0.430516	NA	NA	NA
Q8TEP8	LINR	HexNAc(2)Hex(7)	0.952467	NA	NA	NA	NA	NA
O75477	NYTADYDK	HexNAc(2)Hex(6)	0.219514	0.111871	0.0882461	0.171315	0.159754	0.197588
Q9Y4L1	NATLAEQAK	HexNAc(2)Hex(5)Fuc(1)	NA	NA	NA	0.434319	0.152345	0.361092
Q14517	TGALTVQNTTQLR	HexNAc(2)Hex(8)	0.334852	0.290827	0.321426	NA	NA	NA
Q15758	NITGTR	HexNAc(2)Hex(4)Fuc(1)	NA	NA	NA	0.286329	0.318582	0.340334
Q92896	LNLTTDPK	HexNAc(4)Hex(4)Fuc(1)	0.38694	0.250111	0.303894	NA	NA	NA
P69849	ENVGIYNLSK	HexNAc(2)Hex(8)	0.210212	0.327665	0.391556	NA	NA	NA
O60635	DYGSQEDFTQVWNTTMK	HexNAc(2)Hex(6)	0.280903	0.331542	0.313634	NA	NA	NA
Q9Y4L1	ENGTDTVQEEEESPAEGSK	HexNAc(5)Hex(3)Fuc(1)	0.336712	0.265622	0.309738	NA	NA	NA
P07602	LIDNNKTEK	HexNAc(2)Hex(6)	0.10306	0.0628186	0.0383764	0.209559	0.275981	0.220909
P08962	NNHTASILDR	HexNAc(6)Hex(7)NeuAc(1)	0.403682	NA	NA	NA	0.50473	NA
Q08380	GLNLTEDTYKPR	HexNAc(4)Hex(5)Fuc(1)NeuAc(2)	0.90782	NA	NA	NA	NA	NA
P35527	GPAAIQKNYSPYYNTIDDLK	HexNAc(6)Hex(7)Fuc(1)NeuAc(3)	NA	NA	NA	NA	NA	0.907214
P13473	YETTNK	HexNAc(2)Hex(3)Fuc(1)	0.164635	0.168292	0.170746	0.0989283	0.15466	0.14864
O60637	TYNGTNPDAASR	HexNAc(6)Hex(7)Fuc(1)NeuAc(1)	0.466932	NA	NA	0.438341	NA	NA
Q96S16	TPEFHPNK	HexNAc(2)Hex(9)	0.411123	0.253989	0.237661	NA	NA	NA
O95302	YHYNASLLDGTLLDSTWNLGK	HexNAc(2)Hex(8)	0.289275	0.341237	0.262985	NA	NA	NA
P50897	GINESYK	HexNAc(2)Hex(9)	0.336712	0.30149	0.253245	NA	NA	NA
P69849	VTNSNANAASPLIVAGYNVSGSVR	HexNAc(2)Hex(9)	0.295786	0.238478	0.356491	NA	NA	NA
Q6P179	NISDISENLK	HexNAc(2)Hex(8)	0.287135	0.090544	0.510386	NA	NA	NA
P11279	KDNTTVTR	HexNAc(6)Hex(6)Fuc(1)NeuAc(3)	0.427866	0.156271	0.30253	NA	NA	NA
Q16880	DQPGHPVNR	HexNAc(3)Hex(4)NeuAc(1)	NA	NA	NA	0.884724	NA	NA
P07602	LIDNNK	HexNAc(2)Hex(8)	0.0943165	0.0729005	0.0860059	0.209921	0.183833	0.235517
Q92542	ANNSWFQSILR	HexNAc(2)Hex(9)	0.266021	0.306337	0.29318	NA	NA	NA
O60637	TYNGTNPDAASR	HexNAc(2)Hex(4)	0.167426	0.112647	0.110259	0.158848	0.136601	0.17683
P07602	TNSTFVQALVEHVK	HexNAc(2)Hex(8)	0.355315	0.291796	0.214284	NA	NA	NA
Q9Y4L1	NATLAEQAK	HexNAc(2)Hex(4)Fuc(1)	NA	NA	NA	0.27145	0.392671	0.191181
Q04900	TVTTSGTTNNTVTPTSQPVR	HexNAc(2)Hex(8)	0.277183	0.248172	0.323374	NA	NA	NA
P15586	GPGIKPNQTSK	HexNAc(2)Hex(9)	0.301366	0.182833	0.104804	0.090081	0.0713105	0.096872
P08962	NNHTASILDR	HexNAc(4)Hex(4)Fuc(1)NeuAc(1)	0.349734	0.290827	0.204544	NA	NA	NA
P07339	YYKGSLSYLNVTR	HexNAc(3)Hex(5)NeuAc(1)	0.84271	NA	NA	NA	NA	NA
A8MXY4	VFNNSSTLMK	HexNAc(4)Hex(5)NeuAc(2)	NA	NA	NA	NA	0.541775	0.299842
P08236	VVANGTGTQGQLK	HexNAc(2)Hex(8)	0.665983	0.0959728	0.0693502	NA	NA	NA
P43308	AGYFNFTSATITYLAQEDGPVVIGSTSAPGQGGILAQR	HexNAc(2)Hex(5)	0.312528	0.213273	0.294154	NA	NA	NA
Q9H330	GLDYFSSLWIWTLVVGYVLTVSFKWNASTER	HexNAc(5)Hex(4)NeuAc(2)	0.19161	0.345114	0.273699	NA	NA	NA
Q05639	NVSVKDIR	HexNAc(6)Hex(9)Fuc(1)NeuAc(2)	NA	NA	0.788956	NA	NA	NA
O60637	TYNGTNPDAASR	HexNAc(7)Hex(7)	0.331131	0.266494	0.188765	NA	NA	NA
Q6P179	DSLNSSRPISK	HexNAc(2)Hex(6)	0.468792	NA	0.315582	NA	NA	NA
P08962	NNHTASILDR	HexNAc(2)Hex(3)Fuc(1)	NA	NA	NA	NA	0.50473	0.27934
P07602	LIDNNK	HexNAc(2)Hex(3)	0.0705049	0.065339	0.0697398	0.166891	0.241715	0.166066
P56199	SENASLVLSSSNQK	HexNAc(2)Hex(9)	NA	NA	0.469477	NA	0.298671	NA
Q9HDC9	NMSFVNDLTVTQDGR	HexNAc(6)Hex(7)Fuc(1)NeuAc(3)	NA	NA	0.767527	NA	NA	NA
P43307	YPQDYQFYIQNFTALPLNTVVPPQR	HexNAc(6)Hex(4)	0.379499	NA	0.1987	NA	NA	0.189131
P26006	ELAVPDGYTNR	HexNAc(2)Hex(8)	0.297646	0.217151	0.251297	NA	NA	NA
Q8TCJ2	TTLVDNNTWNNSHIALVGK	HexNAc(2)Hex(8)	NA	NA	0.759735	NA	NA	NA
P19075	IVNETLYENTK	HexNAc(4)Hex(5)Fuc(1)NeuAc(2)	NA	NA	0.755839	NA	NA	NA
Q9HAW8	PSNLANNTILVK	HexNAc(2)Hex(9)	0.243698	0.250111	0.253245	NA	NA	NA
P13473	LNSSTIK	HexNAc(6)Hex(6)	0.355315	0.253795	0.137921	NA	NA	NA
Q9HDC9	NMSFVNDLTVTQDGR	HexNAc(2)Hex(7)	NA	NA	0.570775	0.172119	NA	NA
P19075	IVNETLYENTK	HexNAc(6)Hex(6)NeuAc(1)	NA	0.730944	NA	NA	NA	NA
P05556	NVTNR	HexNAc(2)Hex(3)Fuc(1),HexNAc(5)Hex(3)Fuc(1)NeuAc(1)	NA	NA	0.711034	NA	NA	NA
Q00839	SNKNK	HexNAc(3)Hex(6)NeuAc(1)	NA	NA	NA	0.70778	NA	NA
Q02809	YIHQNYTK	HexNAc(2)Hex(8)	NA	NA	0.395452	NA	0.308395	NA
O60637	NQSVPLSCCR	HexNAc(2)Hex(6)	0.239977	0.224906	0.238635	NA	NA	NA
Q15165	HTNMNLTQLK	HexNAc(2)Hex(6)	0.264161	0.197762	0.237661	NA	NA	NA
Q9Y446	NLSYR	HexNAc(2)Hex(2)	0.697608	NA	NA	NA	NA	NA
A8MXY4	VFNNSSTLMK	HexNAc(4)Hex(4)Fuc(1),HexNAc(3)Hex(4)Fuc(1)NeuAc(1)	0.695747	NA	NA	NA	NA	NA
P50897	GINESYKK	HexNAc(2)Hex(7)	0.338572	0.224906	0.130908	NA	NA	NA
O60637	TYNGTNPDAASR	HexNAc(4)Hex(4)	0.275322	0.182445	0.23581	NA	NA	NA
P19075	IVNETLYENTK	HexNAc(6)Hex(6)NeuAc(2)	0.690166	NA	NA	NA	NA	NA
A8MXY4	VFNNSSTLMK	HexNAc(2)Hex(3)Fuc(1),HexNAc(4)Hex(3)Fuc(1)	NA	NA	0.675969	NA	NA	NA
Q08380	ALGFENATQALGR	HexNAc(4)Hex(5)Fuc(1)NeuAc(2)	NA	NA	0.311686	0.355901	NA	NA
P11279	LLNINPNK	HexNAc(3)Hex(6)Fuc(1)NeuAc(1)	NA	NA	NA	0.663543	NA	NA
Q6P179	DSLNSSRPISK	HexNAc(2)Hex(7)	0.660402	NA	NA	NA	NA	NA
Q92673	HFNESR	HexNAc(2)Hex(8)	0.0950607	0.051961	0.0758761	0.0418233	0.236621	0.157609
P13688	NQSLPSSER	HexNAc(2)Hex(5)	0.103618	0.063788	0.0862981	0.130296	0.103724	0.158378
P43307	YPQDYQFYIQNFTALPLNTVVPPQR	HexNAc(6)Hex(9)Fuc(1)NeuAc(2)	NA	NA	NA	NA	NA	0.645814
P11279	LLNINPNK	HexNAc(7)Hex(8)Fuc(1)NeuAc(1)	NA	NA	NA	0.643436	NA	NA
P36941	AGHFQNTSSPSAR	HexNAc(2)Hex(8)	0.362756	0.166159	0.108506	NA	NA	NA
Q96AY3	YHYNGTLLDGTSFDTSYSK	HexNAc(5)Hex(4)NeuAc(2)	NA	NA	NA	NA	0.406562	0.22501
P11279	LLNINPNK	HexNAc(4)Hex(5)NeuAc(1)	0.630637	NA	NA	NA	NA	NA
A8MXY4	VFNNSSTLMK	HexNAc(6)Hex(7)Fuc(1)NeuAc(1)	NA	0.626247	NA	NA	NA	NA
Q92896	NDTLQEAK	HexNAc(4)Hex(4)Fuc(1)	0.32369	0.199701	0.100908	NA	NA	NA
Q13438	YHSQTYGNGSK	HexNAc(2)Hex(5)	0.129848	0.0959728	0.0746099	0.0663543	0.136601	0.117887
O95302	YHYNGTFLDGTLFDSSHNR	HexNAc(2)Hex(6)	NA	0.618491	NA	NA	NA	NA
P02786	KQNNGAFNETLFR	HexNAc(6)Hex(8)NeuAc(1)	NA	NA	0.61558	NA	NA	NA
Q96S16	TPEFHPNK	HexNAc(2)Hex(7)	0.290205	0.166159	0.149609	NA	NA	NA
Q8TEP8	ALSNK	HexNAc(2)Hex(9)	0.132638	0.149873	0.162272	NA	NA	0.159916
P05556	NVTNR	HexNAc(9)Hex(4),HexNAc(11)Hex(11)NeuAc(1)	NA	NA	0.601944	NA	NA	NA
Q08380	GLNLTEDTYKPR	HexNAc(5)Hex(6)NeuAc(1)	NA	NA	0.594152	NA	NA	NA
O60637	TYNGTNPDAASR	HexNAc(2)Hex(9)	0.215793	0.107606	0.101493	0.084451	0.0764041	0.00804704
P01009	YLGNATAIFFLPDEGK	HexNAc(6)Hex(7)Fuc(1)NeuAc(2)	0.593432	NA	NA	NA	NA	NA
O75629	VNETEMDIAK	HexNAc(2)Hex(6)	0.217654	0.195823	0.179804	NA	NA	NA
P50454	NVTWK	HexNAc(5)Hex(7)	0.0801784	0.0593286	0.0352595	0.126676	0.0699213	0.220909
P19075	IVNETLYENTK	HexNAc(2)Hex(6)	0.210212	0.199701	0.181168	NA	NA	NA
Q14517	QVYNLTVR	HexNAc(5)Hex(4)NeuAc(1)	NA	NA	0.588308	NA	NA	NA
P20645	EAGNHTSGAGLVQINK	HexNAc(2)Hex(8)	0.188726	0.164608	0.229869	NA	NA	NA
Q6P179	NQTHYALQASLK	HexNAc(2)Hex(7)	0.188633	0.170231	0.224024	NA	NA	NA
Q08380	AAIPSALDTNSSK	HexNAc(6)Hex(6)Fuc(1)	NA	0.573898	NA	NA	NA	NA
P26006	NITIVTGAPR	HexNAc(6)Hex(7)NeuAc(4)	0.571108	NA	NA	NA	NA	NA
P07942	LSDTTSQSNSTAK	HexNAc(2)Hex(6)	0.269742	0.193691	0.106753	NA	NA	NA
Q13586	LAVTNTTMTGTVLK	HexNAc(3)Hex(5)	0.565527	NA	NA	NA	NA	NA
Q96AY3	AGAGDFMRYHYNGSLMDGTLFDSSYSR	HexNAc(2)Hex(3)Fuc(1)	NA	NA	NA	NA	0.363498	0.201176
Q92542	NESVR	HexNAc(6)Hex(3)Fuc(1)NeuAc(1)	NA	NA	NA	0.563006	NA	NA
Q92542	NESVR	HexNAc(6)Hex(5)Fuc(1)NeuAc(1)	NA	NA	NA	0.265819	0.0819608	0.214759
P07339	GSLSYLNVTR	HexNAc(2)Hex(3)Fuc(1)	NA	NA	0.561035	NA	NA	NA
Q16678	NFSNFILDK	HexNAc(9)Hex(10)Fuc(1)NeuAc(4)	NA	NA	NA	NA	NA	0.55868
Q9Y4L1	AEPPLNASASDQGEK	HexNAc(2)Hex(9)	0.185657	0.188068	0.183505	NA	NA	NA
O75629	VNETEMDIAK	HexNAc(2)Hex(5)	0.177657	0.186129	0.186525	NA	NA	NA
Q6P179	RNISDISENLK	HexNAc(2)Hex(8)	0.548785	NA	NA	NA	NA	NA
P05556	NVTNR	HexNAc(1)Fuc(1),HexNAc(5)Hex(5)Fuc(1)NeuAc(1)	0.546924	NA	NA	NA	NA	NA
Q08380	GLNLTEDTYKPR	HexNAc(6)Hex(7)Fuc(1)NeuAc(2)	NA	NA	0.543503	NA	NA	NA
O60637	TYNGTNPDAASR	HexNAc(5)Hex(6)Fuc(1)NeuAc(1)	NA	0.275316	0.266881	NA	NA	NA
P11279	DNTTVTR	HexNAc(3)Hex(4)Fuc(1)NeuAc(1)	NA	NA	NA	NA	0.347291	0.192206
Q9Y4L1	ENGTDTVQEEEESPAEGSK	HexNAc(2)Hex(9)	NA	NA	NA	0.530835	NA	NA
Q13438	YHSQTYGNGSK	HexNAc(2)Hex(9)	0.126686	0.0705739	0.0518178	0.0538878	0.123173	0.10251
Q8TEP8	ALSNK	HexNAc(5)Hex(3)	0.524601	NA	NA	NA	NA	NA
P07437	NSSYFVEWIPNNVK	HexNAc(6)Hex(7)NeuAc(1)	0.52088	NA	NA	NA	NA	NA
Q16880	NLGNNTK	HexNAc(2)Hex(6)	0.077946	0.0818192	0.081915	0.084451	0.117616	0.07637
P80188	EDKSYNVTSVLFR	HexNAc(2)Hex(10)	NA	0.238478	0.280518	NA	NA	NA
P19075	IVNETLYENTK	HexNAc(3)Hex(6)NeuAc(1)	NA	NA	NA	0.51877	NA	NA
A8MXY4	VFNNSSTLMK	HexNAc(6)Hex(7)Fuc(1)NeuAc(2)	NA	0.517671	NA	NA	NA	NA
P46977	TILVDNNTWNNTHISR	HexNAc(2)Hex(7)	0.51716	NA	NA	NA	NA	NA
Q15293	VVRPDSELGERPPEDNQSFQYDHEAFLGK	HexNAc(4)Hex(3)Fuc(1)	NA	NA	0.51623	NA	NA	NA
O75051	EHYLSSVNK	HexNAc(2)Hex(8)	0.165659	0.16771	0.17844	NA	NA	NA
Q9Y4L1	ENGTDTVQEEEESPAEGSKDEPGEQVELKEEAEAPVEDGSQPPPPEPK	HexNAc(2)Hex(6)	NA	NA	0.50649	NA	NA	NA
Q68CR1	NYTLLQTIPPFER	HexNAc(5)Hex(3)Fuc(1)NeuAc(1)	0.25672	NA	NA	0.105765	0.0476947	0.0937967
P23229	ANHSGAVVLLK	HexNAc(2)Hex(5)Fuc(1)	NA	NA	NA	NA	0.322749	0.178624
A8MXY4	VFNNSSTLMK	HexNAc(4)Hex(3)Fuc(1),HexNAc(4)Hex(6)Fuc(1)NeuAc(1)	0.500417	NA	NA	NA	NA	NA
P11117	YEQLQNETR	HexNAc(2)Hex(6)	0.0967349	0.0426546	0.134025	0.0482577	0.113449	0.0627874
O60568	EQYIHENYSR	HexNAc(2)Hex(5)Fuc(1)	NA	NA	NA	0.49062	NA	NA
A8MXY4	VFNNSSTLMK	HexNAc(4)Hex(5)NeuAc(1)	NA	NA	NA	NA	0.314414	0.174011
Q9UHD9	EKEEFAVPENSSVQQFK	HexNAc(4)Hex(6)Fuc(1)NeuAc(1)	NA	0.484711	NA	NA	NA	NA
P08236	ITIAINNTLTPTTLPPGTIQYLTDTSK	HexNAc(2)Hex(8)	0.0902239	0.230722	0.163148	NA	NA	NA
P11279	DNTTVTR	HexNAc(5)Hex(5)Fuc(1)NeuAc(1)	NA	0.482772	NA	NA	NA	NA
P11279	GHTLTLNFTR	HexNAc(4)Hex(5)Fuc(1)	NA	NA	NA	NA	0.310247	0.171704
P42892	HLLENSTASVSEAER	HexNAc(2)Hex(9)	0.373918	NA	NA	0.105765	NA	NA
O60637	TYNGTNPDAASR	HexNAc(3)Hex(4)NeuAc(1)	NA	NA	NA	0.478555	NA	NA
P11279	LLNINPNK	HexNAc(6)Hex(7)Fuc(1)NeuAc(3)	NA	NA	0.471425	NA	NA	NA
P07602	LIDNNKTEK	HexNAc(2)Hex(5)Fuc(1)	0.0708769	0.030246	0.0305842	0.100939	0.130119	0.108148
P08962	NNHTASILDR	HexNAc(6)Hex(6)	NA	NA	NA	0.470513	NA	NA
O60637	TYNGTNPDAASR	HexNAc(6)Hex(7)NeuAc(1)	0.457631	NA	NA	NA	NA	NA
P08962	NNHTASILDR	HexNAc(5)Hex(6)	NA	NA	NA	0.454427	NA	NA
A8MXY4	VFNNSSTLMK	HexNAc(5)Hex(3)Fuc(1),HexNAc(3)Hex(6)Fuc(1)NeuAc(1)	NA	0.45369	NA	NA	NA	NA
Q92673	SLTTSLHNK	HexNAc(3)Hex(6)Fuc(1)	0.215793	0.110708	0.127012	NA	NA	NA
P06756	ENQNHSYSLK	HexNAc(2)Hex(5)	0.146684	0.13727	0.169285	NA	NA	NA
P07339	GSLSYLNVTR	HexNAc(2)Hex(10)	NA	NA	0.451945	NA	NA	NA
Q6P179	DLEITNATLQSEEDSR	HexNAc(2)Hex(8)	NA	0.451751	NA	NA	NA	NA
P13688	NQSLPSSER	HexNAc(4)Hex(5)Fuc(1)NeuAc(1)	0.146033	0.161893	0.143181	NA	NA	NA
P43307	DLNGNVFQDAVFNQTVTVIER	HexNAc(2)Hex(7)	NA	NA	NA	NA	NA	0.450019
Q9Y4L1	VFGSQNLTTVK	HexNAc(5)Hex(3)Fuc(1)NeuAc(1)	NA	NA	NA	0.442362	NA	NA
P13473	VQPFNVTQGK	HexNAc(5)Hex(6)	NA	NA	0.442205	NA	NA	NA
Q12797	LVQLFPNDTSLK	HexNAc(2)Hex(8)	0.143056	0.149097	0.149804	NA	NA	NA
P26006	ELAVPDGYTNR	HexNAc(4)Hex(3)NeuAc(1)	NA	NA	NA	NA	0.279685	0.15479
Q9UBV2	GQTALGFLYASGLGVNSSQAK	HexNAc(2)Hex(2)	NA	NA	0.434413	NA	NA	NA
Q9Y446	NLSYR	HexNAc(5)Hex(5)NeuAc(1)	0.433447	NA	NA	NA	NA	NA
P05556	NVTNR	HexNAc(2)Hex(10),HexNAc(6)Hex(7)NeuAc(4)	0.25858	0.148031	0.0266881	NA	NA	NA
Q969V3	VIYNLTEK	HexNAc(2)Hex(7)	0.133755	0.145413	0.152142	NA	NA	NA
P13473	YETTNK	HexNAc(2)Hex(2)Fuc(1)	0.0472513	0.0461445	0.0479217	0.102145	0.0759411	0.109686
P01009	ADTHDEILEGLNFNLTEIPEAQIHEGFQELLR	HexNAc(7)Hex(7)Fuc(1)NeuAc(4)	NA	0.428485	NA	NA	NA	NA
P19075	IVNETLYENTK	HexNAc(4)Hex(5)NeuAc(1)	0.427866	NA	NA	NA	NA	NA
P13473	VQPFNVTQGK	HexNAc(5)Hex(5)	0.427866	NA	NA	NA	NA	NA
Q6WRI0	KNR	HexNAc(4)Hex(5)NeuAc(1)	NA	NA	NA	NA	0.273666	0.151459
A8MXY4	VFNNSSTLMK	HexNAc(2)Hex(4)Fuc(1),HexNAc(5)Hex(4)Fuc(1)NeuAc(1)	0.424145	NA	NA	NA	NA	NA
P50454	NVTWK	HexNAc(2)Hex(5)	0.136917	0.138433	0.147661	NA	NA	NA
Q9HDC9	PLGIRAGPNGTLFVADAYK	HexNAc(9)Hex(4)	0.422285	NA	NA	NA	NA	NA
P56199	PTFIKSYFSSLNLTIR	HexNAc(2)Hex(4)	0.418565	NA	NA	NA	NA	NA
Q6UXH1	NETHSICTACDESCK	HexNAc(2)Hex(6)	0.183238	0.152005	0.0831812	NA	NA	NA
P40925	ENFSCLTR	HexNAc(4)Hex(4)Fuc(1)NeuAc(1)	NA	NA	NA	0.418233	NA	NA
P26006	VWNSTFIEDYR	HexNAc(2)Hex(8)	NA	NA	0.414932	NA	NA	NA
P05556	CHEGNGTFECGACR	HexNAc(2)Hex(8)	0.17896	0.139306	0.0925318	NA	NA	NA
P13688	NQSLPSSER	HexNAc(3)Hex(5)NeuAc(1)	NA	NA	NA	0.41019	NA	NA
Q15758	NITGTR	HexNAc(2)Hex(9)	0.145102	0.124862	0.1387	NA	NA	NA
P50897	NHSIFLADINQER	HexNAc(2)Hex(3)	0.132266	0.137852	0.138506	NA	NA	NA
Q9H330	VNNTAVIEK	HexNAc(2)Hex(7)	0.19347	0.108188	0.10461	NA	NA	NA
A8MXY4	VFNNSSTLMK	HexNAc(3)Hex(4),HexNAc(5)Hex(5)Fuc(1)NeuAc(2)	0.405543	NA	NA	NA	NA	NA
P07602	LIDNNK	HexNAc(2)Hex(6)	NA	NA	NA	NA	NA	0.404915
Q6WRI0	KNR	HexNAc(6)Hex(5)Fuc(1)NeuAc(1)	NA	NA	NA	NA	0.257459	0.142489
P17301	GEYFVNVTTR	HexNAc(2)Hex(6)	NA	0.399402	NA	NA	NA	NA
O75629	VNETEMDIAK	HexNAc(2)Hex(7)	0.170402	0.122729	0.105584	NA	NA	NA
O60637	TYNGTNPDAASR	HexNAc(5)Hex(6)NeuAc(1)	NA	NA	NA	0.396517	NA	NA
Q8TEP8	ALPLKLINR	HexNAc(3)Hex(3)	0.128174	0.133586	0.13422	NA	NA	NA
P08236	VVANGTGTQGQLK	HexNAc(2)Hex(7)	0.128081	0.140954	0.126622	NA	NA	NA
Q08380	GLNLTEDTYKPR	HexNAc(2)Hex(5)Fuc(1)	NA	NA	NA	0.394105	NA	NA
P13473	EKPEAGTYSVNNGNDTCLLATMGLQLNITQDK	HexNAc(6)Hex(8)NeuAc(1)	NA	NA	0.393504	NA	NA	NA
Q96AY3	YHYNGSLMDGTLFDSSYSR	HexNAc(3)Hex(6)	0.153288	NA	0.239609	NA	NA	NA
P08962	NNHTASILDR	HexNAc(5)Hex(7)	NA	NA	NA	0.386866	NA	NA
Q7Z6Z7	EQLKMLLLAVLNFTALLIEYSFSR	HexNAc(3)Hex(4)Fuc(1)NeuAc(1)	0.125011	0.13029	0.130908	NA	NA	NA
Q6WRI0	VGSWIHVYPNGSLFIGSVTEK	HexNAc(5)Hex(3)Fuc(1)NeuAc(1)	NA	NA	NA	NA	0.246808	0.136595
P11717	YHNQTLR	HexNAc(2)Hex(10)	0.141382	0.104601	0.0621424	0.073593	NA	NA
O60637	NQSVPLSCCR	HexNAc(3)Hex(6)	NA	0.207456	0.173181	NA	NA	NA
O60568	EQYIHENYSR	HexNAc(2)Hex(9)	0.123151	0.128351	0.12896	NA	NA	NA
P07339	GSLSYLNVTR	HexNAc(2)Hex(5)Fuc(1)	NA	NA	NA	NA	0.24403	0.135057
P11142	TVTNAVVTVPAYFNDSQR	HexNAc(4)Hex(3)NeuAc(1)	NA	0.378075	NA	NA	NA	NA
P50897	NHSIFLADINQER	HexNAc(2)Hex(5)	NA	NA	0.377919	NA	NA	NA
Q6WRI0	LDVVSKPPLINGLYTNR	HexNAc(3)Hex(5)	0.0879916	0.162281	0.127597	NA	NA	NA
O94886	NLSIQGLR	HexNAc(6)Hex(4)NeuAc(1)	0.373918	NA	NA	NA	NA	NA
Q00839	NKSGK	HexNAc(7)Hex(8)Fuc(1)NeuAc(1)	0.0344153	0.0271438	0.01987	0.084451	0.133823	0.0740635
Q9Y4L1	NATLAEQAK	HexNAc(4)Hex(7)	NA	NA	NA	NA	0.239863	0.132751
Q04900	TVTTSGTTNNTVTPTSQPVR	HexNAc(2)Hex(10)	0.120268	0.139791	0.111428	NA	NA	NA
Q9UBV2	GQTALGFLYASGLGVNSSQAK	HexNAc(2)Hex(9)	NA	NA	0.370127	NA	NA	NA
P07602	LIDNNK	HexNAc(2)Hex(3)Fuc(1)	NA	NA	NA	NA	0.236158	0.1307
O14657	EERPLNASALK	HexNAc(2)Hex(7)	NA	NA	0.366231	NA	NA	NA
P13473	LNSSTIK	HexNAc(6)Hex(7)NeuAc(1)	NA	NA	0.364283	NA	NA	NA
P69849	ENVGIYNLSK	HexNAc(2)Hex(6)	NA	NA	NA	0.361531	NA	NA
Q15165	IQNILSEKPTVTTVYANNGSVLQGSSVASVYDGK	HexNAc(2)Hex(6)	NA	0.181282	0.178051	NA	NA	NA
O75051	EHYLSSVNK	HexNAc(2)Hex(7)	0.116268	0.0977177	0.145324	NA	NA	NA
P68104	NVSVK	HexNAc(11)Hex(11)NeuAc(1)	0.119802	0.116525	0.121265	NA	NA	NA
P13688	LSQGNTTLSINPVK	HexNAc(2)Hex(4)Fuc(1)	NA	NA	NA	NA	0.228749	0.1266
Q12797	LVQLFPNDTSLK	HexNAc(3)Hex(4)NeuAc(1)	0.353455	NA	NA	NA	NA	NA
P26006	NITIVTGAPR	HexNAc(6)Hex(7)NeuAc(3)	0.353455	NA	NA	NA	NA	NA
O14672	NISFMVK	HexNAc(6)Hex(3)Fuc(1)NeuAc(2)	NA	NA	NA	NA	0.22736	0.125831
O60568	SAEFFNYTVR	HexNAc(2)Hex(7)	NA	0.35287	NA	NA	NA	NA
Q9HDC9	NMSFVNDLTVTQDGR	HexNAc(5)Hex(6)Fuc(1)NeuAc(1)	0.351594	NA	NA	NA	NA	NA
Q9NZT1	NLSEAQLR	HexNAc(5)Hex(4)Fuc(1)NeuAc(1)	NA	NA	NA	NA	NA	0.349559
P20645	LKPLFNK	HexNAc(5)Hex(6)NeuAc(2)	NA	NA	NA	0.346651	NA	NA
P69849	EDVLGCNVSPVPGFQPQDESLVYLCYTVSR	HexNAc(6)Hex(5)Fuc(1)NeuAc(1)	NA	0.345114	NA	NA	NA	NA
P11142	NTTIPTK	HexNAc(6)Hex(7)Fuc(1)NeuAc(3)	0.344153	NA	NA	NA	NA	NA
P36941	AGHFQNTSSPSAR	HexNAc(2)Hex(9)	0.111338	0.146383	0.0861033	NA	NA	NA
Q6P179	RNISDISENLK	HexNAc(2)Hex(7)	0.342293	NA	NA	NA	NA	NA
Q14517	ETTDKYTLNITVYDLGIPQK	HexNAc(2)Hex(3)Fuc(1)	NA	0.341237	NA	NA	NA	NA
Q6WRI0	NGTLEIR	HexNAc(6)Hex(7)Fuc(1)NeuAc(4)	NA	NA	0.340907	NA	NA	NA
Q9UKM9	PPAPQENTTSEAGLPQGEAR	HexNAc(4)Hex(5)Fuc(1)NeuAc(2)	NA	NA	NA	0.340217	NA	NA
Q6WRI0	PPLINGLYTNRTVIK	HexNAc(5)Hex(4)Fuc(1)NeuAc(1)	NA	NA	NA	0.129894	0.0819608	0.128138
P13688	NQSLPSSER	HexNAc(2)Hex(8)	0.153846	0.100432	0.0857137	NA	NA	NA
Q16531	LLASINSTVRLYEWTTEK	HexNAc(2)Hex(5)	0.338572	NA	NA	NA	NA	NA
O95302	YHYNASLLDGTLLDSTWNLGK	HexNAc(2)Hex(7)	0.338572	NA	NA	NA	NA	NA
P42892	DYYLNK	HexNAc(4)Hex(5)Fuc(1)NeuAc(1)	NA	NA	NA	NA	0.217173	0.120193
Q8TEM1	AASPIITLVALDEALDNYTITFLIRGVAIGQTSLTASVTNKAGQR	HexNAc(5)Hex(7)Fuc(1)NeuAc(1)	0.334852	NA	NA	NA	NA	NA
A8MXY4	AFNNSSTLR	HexNAc(5)Hex(5)NeuAc(2),HexNAc(6)Hex(7)NeuAc(4)	NA	NA	NA	NA	0.213932	0.118399
O75369	EEAQVTPDSDKNKTYSVEYLPK	HexNAc(6)Hex(7)NeuAc(2)	NA	NA	0.331167	NA	NA	NA
P11279	GHTLTLNFTR	HexNAc(5)Hex(5)NeuAc(1)	NA	NA	0.329218	NA	NA	NA
A8MXY4	AFNNSSTLMK	HexNAc(4)Hex(6)Fuc(1),HexNAc(6)Hex(11)Fuc(1)	NA	NA	NA	NA	NA	0.328032
Q92542	KIYIPLNK	HexNAc(4)Hex(4)NeuAc(1)	0.019254	0.026756	0.0134415	0.070778	0.0977046	0.0991785
P07602	LIDNNK	HexNAc(2)Hex(7)	0.0202306	0.0281132	0.0141233	0.0563006	0.0977046	0.110198
P08962	NNHTASILDR	HexNAc(6)Hex(6)Fuc(1)NeuAc(1)	NA	NA	NA	0.325337	NA	NA
Q08380	GLNLTEDTYKPR	HexNAc(3)Hex(4)	NA	NA	0.325322	NA	NA	NA
Q15758	NITGTR	HexNAc(2)Hex(8)	0.181006	0.143087	NA	NA	NA	NA
O60637	TYNGTNPDAASR	HexNAc(5)Hex(6)Fuc(1)	0.32369	NA	NA	NA	NA	NA
Q6P179	DSLNSSR	HexNAc(2)Hex(8)	0.168542	0.152781	NA	NA	NA	NA
Q9UKY7	SSGPWNK	HexNAc(5)Hex(4)NeuAc(1)	NA	NA	NA	NA	0.206523	0.114299
A8MXY4	AFNNSSTLR	HexNAc(2)Hex(12),HexNAc(10)Hex(10)Fuc(1)	NA	NA	NA	NA	0.205597	0.113786
P09622	ALLNNSHYYHMAHGK	HexNAc(4)Hex(4)Fuc(1)NeuAc(1)	0.136545	0.0711556	0.110649	NA	NA	NA
P43307	YPQDYQFYIQNFTALPLNTVVPPQR	HexNAc(2)Hex(7)	NA	0.31797	NA	NA	NA	NA
O43303	PSLNK	HexNAc(6)Hex(6)NeuAc(1)	NA	0.316032	NA	NA	NA	NA
O60637	NQSVPLSCCR	HexNAc(2)Hex(5)	0.10213	0.130484	0.0827916	NA	NA	NA
P43307	YPQDYQFYIQNFTALPLNTVVPPQR	HexNAc(6)Hex(3)Fuc(1)	NA	NA	NA	0.0898599	0.0346828	0.190669
P23229	KYQTLNCSVNVNCVNIR	HexNAc(4)Hex(5)NeuAc(2)	NA	NA	NA	0.314479	NA	NA
P01009	LSSWVLLMKYLGNATAIFFLPDEGK	HexNAc(5)Hex(5)	NA	0.314093	NA	NA	NA	NA
P11279	ENTSDPSLVIAFGR	HexNAc(2)Hex(3)Fuc(1)	NA	NA	0.311686	NA	NA	NA
A8MXY4	VFNNSSTLMK	HexNAc(2)Hex(3)Fuc(1),HexNAc(6)Hex(6)Fuc(1)NeuAc(2)	0.310668	NA	NA	NA	NA	NA
A8MXY4	VFNNSSTLMK	HexNAc(5)Hex(3)Fuc(1),HexNAc(3)Hex(6)NeuAc(1)	NA	0.310215	NA	NA	NA	NA
P11279	LLNINPNK	HexNAc(7)Hex(8)Fuc(1)NeuAc(2)	NA	NA	0.309738	NA	NA	NA
Q92542	NESVR	HexNAc(5)Hex(4)NeuAc(1)	NA	NA	0.309738	NA	NA	NA
P01009	YLGNATAIFFLPDEGK	HexNAc(2)Hex(3)	0.0684586	0.103728	0.136752	NA	NA	NA
P13473	VQPFNVTQGK	HexNAc(2)Hex(5)Fuc(1)	NA	NA	NA	NA	0.198651	0.109942
Q92542	NESVR	HexNAc(6)Hex(4)NeuAc(1)	NA	NA	NA	0.305632	NA	NA
Q08380	GLNLTEDTYKPR	HexNAc(3)Hex(4)Fuc(1)	NA	NA	NA	0.304023	NA	NA
P05556	NVTNR	HexNAc(1)Fuc(1),HexNAc(4)Hex(5)Fuc(1)	0.301366	NA	NA	NA	NA	NA
P10321	GYYNQSEDGSHTLQR	HexNAc(2)Hex(7)	NA	NA	0.299998	NA	NA	NA
P55072	AVANETGAFFFLINGPEIMSK	HexNAc(6)Hex(6)NeuAc(2)	NA	NA	NA	NA	0.192631	0.10661
Q9Y4L1	PKDKNGTR	HexNAc(6)Hex(6)NeuAc(1)	NA	0.298582	NA	NA	NA	NA
Q6WRI0	KNR	HexNAc(2)Hex(4)	NA	NA	NA	NA	0.190779	0.105585
P50897	NHSIFLADINQER	HexNAc(2)Hex(9)	NA	NA	0.296102	NA	NA	NA
A8MXY4	VFNNSSTLMK	HexNAc(3)Hex(4)Fuc(1),HexNAc(5)Hex(5)Fuc(1)NeuAc(1)	NA	NA	0.294154	NA	NA	NA
P08962	NNHTASILDR	HexNAc(6)Hex(6)NeuAc(2)	0.293925	NA	NA	NA	NA	NA
P11279	KDNTTVTR	HexNAc(5)Hex(6)	NA	NA	NA	0.293166	NA	NA
O60637	TYNGTNPDAASR	HexNAc(3)Hex(5)NeuAc(1)	NA	NA	NA	0.293166	NA	NA
P11717	MNFTGGDTCHK	HexNAc(2)Hex(8)	0.118686	0.0740638	0.09935	NA	NA	NA
P04843	DEIGNVSTSHLLILDDSVEMEIR	HexNAc(2)Hex(6)	NA	NA	0.290258	NA	NA	NA
Q92542	NESVR	HexNAc(6)Hex(3)Fuc(1)NeuAc(2)	NA	0.288888	NA	NA	NA	NA
O60725	SLSLDSFLLNHSLEYTVAALSSWLEFTLENIFWPELK	HexNAc(4)Hex(4)	NA	NA	NA	NA	0.184759	0.102254
P19075	IVNETLYENTK	HexNAc(5)Hex(6)NeuAc(1)	NA	NA	0.286362	NA	NA	NA
P50454	NVTWK	HexNAc(5)Hex(6)NeuAc(3)	NA	NA	0.286362	NA	NA	NA
O94886	WWLQWLGINFTLFLGLFFLTTPSIILSTMDK	HexNAc(4)Hex(5)Fuc(1)NeuAc(1)	NA	NA	NA	NA	NA	0.284978
Q9HDC9	NMSFVNDLTVTQDGRK	HexNAc(3)Hex(5)	NA	NA	NA	0.284318	NA	NA
Q9UHG3	GELNTSIFSSR	HexNAc(2)Hex(9)	NA	NA	NA	0.283112	NA	NA
Q15758	NITGTR	HexNAc(9)Hex(10)Fuc(1)NeuAc(4)	0.280903	NA	NA	NA	NA	NA
Q9Y4L1	VINETWAWK	HexNAc(2)Hex(9)	NA	0.279194	NA	NA	NA	NA
P02786	KDFEDLYTPVNGSIVIVR	HexNAc(4)Hex(3)Fuc(1)	NA	NA	0.276621	NA	NA	NA
P06756	ENQNHSYSLK	HexNAc(2)Hex(9)	0.273462	NA	NA	NA	NA	NA
Q68CR1	NQTLAGEYFHK	HexNAc(2)Hex(8)	NA	0.273377	NA	NA	NA	NA
A8MXY4	VFNNSSTLMK	HexNAc(1)Fuc(1),HexNAc(5)Hex(6)Fuc(1)NeuAc(1)	NA	0.269499	NA	NA	NA	NA
P13473	VQPFNVTQGK	HexNAc(5)Hex(4)	0.266021	NA	NA	NA	NA	NA
O94886	FNVTK	HexNAc(2)Hex(6)	NA	0.265622	NA	NA	NA	NA
Q15758	NITGTR	HexNAc(4)Hex(6)NeuAc(1)	NA	NA	NA	0.263809	NA	NA
P50897	NHSIFLADINQER	HexNAc(5)Hex(5)Fuc(1)	NA	0.263683	NA	NA	NA	NA
P17301	QNNQVAIVYNITLDADGFSSR	HexNAc(6)Hex(3)	NA	NA	NA	0.263004	NA	NA
O95373	IFYALVQYTLPLELINQQNLTEWIEILK	HexNAc(2)Hex(2)Fuc(1)	NA	NA	NA	0.0643436	0.0868229	0.110198
Q9Y4L1	ENGTDTVQEEEESPAEGSKDEPGEQVELK	HexNAc(2)Hex(7)	0.26044	NA	NA	NA	NA	NA
O60637	TYNGTNPDAASR	HexNAc(2)Hex(4)Fuc(1)	NA	NA	NA	0.257374	NA	NA
P10321	GYYNQSEDGSHTLQR	HexNAc(2)Hex(10)	NA	NA	0.257141	NA	NA	NA
P07942	LSDTTSQSNSTAK	HexNAc(2)Hex(5)	0.124267	0.0837581	0.0485062	NA	NA	NA
P07942	GTNYTVR	HexNAc(2)Hex(6)	NA	0.255927	NA	NA	NA	NA
Q96AY3	YHYNGTFEDGKK	HexNAc(2)Hex(8)	0.254859	NA	NA	NA	NA	NA
P11279	SSCGKENTSDPSLVIAFGR	HexNAc(2)Hex(4)	NA	NA	0.253245	NA	NA	NA
P13473	VQPFNVTQGK	HexNAc(3)Hex(5)	NA	NA	0.253245	NA	NA	NA
Q6P179	ENWTHLLK	HexNAc(6)Hex(7)NeuAc(1)	0.252999	NA	NA	NA	NA	NA
Q96HE7	WGHNITEFQQR	HexNAc(5)Hex(7)	0.252999	NA	NA	NA	NA	NA
P11279	DNTTVTR	HexNAc(5)Hex(5)Fuc(1)NeuAc(2)	NA	0.250111	NA	NA	NA	NA
P11279	AANGSLR	HexNAc(2)Hex(10)	0.15738	0.0920951	NA	NA	NA	NA
Q7Z6Z7	EQLKMLLLAVLNFTALLIEYSFSR	HexNAc(2)Hex(4)	NA	0.248172	NA	NA	NA	NA
Q6WRI0	VGSWIHVYPNGSLFIGSVTEK	HexNAc(5)Hex(6)NeuAc(1)	NA	NA	NA	NA	0.159754	0.088415
P06733	AVEHINK	HexNAc(2)Hex(4)Fuc(1)	NA	NA	NA	0.247723	NA	NA
P20645	EAGNHTSGAGLVQINK	HexNAc(4)Hex(5)Fuc(1)	0.247418	NA	NA	NA	NA	NA
P07942	GTNYTVR	HexNAc(2)Hex(8)	NA	0.246233	NA	NA	NA	NA
Q96AY3	YHYNGTLLDGTSFDTSYSK	HexNAc(2)Hex(9)	NA	NA	NA	NA	NA	0.246024
P42892	VTAAELQTLAPAINWLPFLNTIFYPVEINESEPIVVYDK	HexNAc(6)Hex(3)Fuc(1)NeuAc(1)	0.0156264	0.0217151	0.010909	0.0747994	0.0481577	0.0743198
P05556	NVTNR	HexNAc(6)Hex(7)NeuAc(1),HexNAc(8)Hex(9)Fuc(1)	NA	NA	0.245453	NA	NA	NA
A8MXY4	AFNNSSTLR	HexNAc(9)Hex(6),HexNAc(10)Hex(10)Fuc(1)	NA	NA	NA	0.244506	NA	NA
P69849	LENITTGTYTIHAQK	HexNAc(2)Hex(7)	NA	NA	NA	0.244506	NA	NA
P50897	NHSIFLADINQER	HexNAc(2)Hex(8)	NA	0.244294	NA	NA	NA	NA
P13473	LNSSTIK	HexNAc(5)Hex(5)	0.243698	NA	NA	NA	NA	NA
P26006	NITIVTGAPR	HexNAc(2)Hex(9)	NA	0.242356	NA	NA	NA	NA
P11142	VEIIANDQGNR	HexNAc(3)Hex(4)Fuc(1)NeuAc(1)	NA	0.242356	NA	NA	NA	NA
Q92896	NDTLQEAK	HexNAc(4)Hex(4)Fuc(1)NeuAc(1)	0.142312	0.0998505	NA	NA	NA	NA
Q5JRA6	TSNSSQVSNEQDKIDAYK	HexNAc(2)Hex(7)	0.241837	NA	NA	NA	NA	NA
Q92896	GNITEYQCHQYITK	HexNAc(6)Hex(4)NeuAc(1)	0.238117	NA	NA	NA	NA	NA
P01009	LSSWVLLMKYLGNATAIFFLPDEGK	HexNAc(2)Hex(3)	0.238117	NA	NA	NA	NA	NA
Q92896	NDTLQEAK	HexNAc(4)Hex(5)Fuc(1)	0.125383	0.0781354	0.0333115	NA	NA	NA
Q16880	YPGIFNSTTSDAFLQSK	HexNAc(2)Hex(7)	NA	0.236539	NA	NA	NA	NA
P05556	NVTNR	HexNAc(2)Hex(10),HexNAc(6)Hex(7)Fuc(1)NeuAc(4)	NA	NA	0.235713	NA	NA	NA
O60637	TYNGTNPDAASR	HexNAc(4)Hex(5)Fuc(1)NeuAc(2)	NA	NA	NA	NA	0.150956	0.0835457
Q8TEP8	ALPLKLINR	HexNAc(4)Hex(3)NeuAc(1)	0.232536	NA	NA	NA	NA	NA
P58107	VLAHPSDDTKGFFDPNTHENLTYVQLLR	HexNAc(2)Hex(7)	0.232536	NA	NA	NA	NA	NA
P08962	NNHTASILDR	HexNAc(4)Hex(6)Fuc(1)	NA	NA	NA	0.232441	NA	NA
A8MXY4	VFNNSSTLMK	HexNAc(3)Hex(3),HexNAc(5)Hex(6)Fuc(1)NeuAc(2)	NA	0.230722	NA	NA	NA	NA
P31946	IEAELQDICNDVLELLDKYLIPNATQPESK	HexNAc(3)Hex(3)	0.230676	NA	NA	NA	NA	NA
Q9Y446	NLSYR	HexNAc(5)Hex(4)	0.230676	NA	NA	NA	NA	NA
P11279	DNTTVTR	HexNAc(2)Hex(4)Fuc(1)	NA	NA	NA	0.229626	NA	NA
Q05639	NVSVK	HexNAc(6)Hex(6)Fuc(1)NeuAc(1)	NA	0.228784	NA	NA	NA	NA
O60637	TYNGTNPDAASR	HexNAc(3)Hex(4)Fuc(1)	NA	NA	0.22792	NA	NA	NA
P07942	LSDTTSQSNSTAK	HexNAc(2)Hex(8)	0.0735743	0.0988811	0.0547399	NA	NA	NA
A8MXY4	VFNNSSTLMK	HexNAc(4)Hex(6)Fuc(1),HexNAc(5)Hex(4)NeuAc(2)	0.226955	NA	NA	NA	NA	NA
Q92673	GIGNWSDSK	HexNAc(2)Hex(7)	NA	NA	0.225972	NA	NA	NA
Q08380	ALGFENATQALGR	HexNAc(3)Hex(4)Fuc(1)NeuAc(1)	NA	0.222967	NA	NA	NA	NA
P14625	HNNDTQHIWESDSNEFSVIADPR	HexNAc(3)Hex(6)Fuc(1)NeuAc(1)	NA	0.219089	NA	NA	NA	NA
Q05639	NVSVK	HexNAc(6)Hex(10)Fuc(1)NeuAc(1)	NA	0.219089	NA	NA	NA	NA
P05556	NVTNR	HexNAc(6)Hex(6)Fuc(1)NeuAc(2)	NA	NA	0.21818	NA	NA	NA
Q92542	KIYIPLNK	HexNAc(5)Hex(3)Fuc(1)NeuAc(1)	NA	NA	NA	NA	0.139843	0.0773951
Q8TEM1	AASPIITLVALDEALDNYTITFLIR	HexNAc(3)Hex(3)	NA	NA	0.216232	NA	NA	NA
A8MXY4	VFNNSSTLMK	HexNAc(2)Hex(3)Fuc(1),HexNAc(5)Hex(5)Fuc(1)NeuAc(1)	0.215793	NA	NA	NA	NA	NA
Q96AY3	YHYNGTFEDGK	HexNAc(2)Hex(5)	0.215793	NA	NA	NA	NA	NA
Q08380	GLNLTEDTYKPR	HexNAc(6)Hex(6)Fuc(1)NeuAc(3)	NA	NA	NA	0.215551	NA	NA
P56199	SQNDKFNVSLTVK	HexNAc(2)Hex(6)	NA	NA	0.214284	NA	NA	NA
P11142	TVTNAVVTVPAYFNDSQR	HexNAc(5)Hex(4)NeuAc(2)	NA	NA	NA	NA	0.137527	0.0761137
Q92552	VQYGIFPDNFTFNLLMDSFIK	HexNAc(5)Hex(4)NeuAc(2)	NA	NA	NA	NA	0.137527	0.0761137
Q14978	NSSNK	HexNAc(8)Hex(3)	NA	NA	0.212336	NA	NA	NA
A8MXY4	VFNNSSTLMK	HexNAc(7)Hex(8)Fuc(1)NeuAc(2)	0.212073	NA	NA	NA	NA	NA
P05556	NVTNR	HexNAc(6)Hex(6)NeuAc(1)	0.208352	NA	NA	NA	NA	NA
Q14517	QVYNLTVR	HexNAc(2)Hex(8)	NA	NA	0.206492	NA	NA	NA
Q08380	AAIPSALDTNSSK	HexNAc(5)Hex(5)	0.206492	NA	NA	NA	NA	NA
Q96AY3	YHYNGTFEDGKK	HexNAc(2)Hex(7)	0.204632	NA	NA	NA	NA	NA
Q9UBS4	RGDDLYTNVTISLVESLVGFEMDITHLDGHK	HexNAc(2)Hex(8)	NA	0.203579	NA	NA	NA	NA
Q9Y4L1	AEPPLNASASDQGEK	HexNAc(5)Hex(3)Fuc(1)	NA	NA	0.202596	NA	NA	NA
Q12797	CANETK	HexNAc(2)Hex(2)	NA	NA	0.202596	NA	NA	NA
P05556	NVTNR	HexNAc(1)Fuc(1),HexNAc(6)Hex(6)Fuc(1)NeuAc(2)	NA	NA	0.202596	NA	NA	NA
P11279	GHTLTLNFTR	HexNAc(6)Hex(3)Fuc(1)NeuAc(2)	NA	0.199701	NA	NA	NA	NA
Q6WRI0	PPLINGLYTNRTVIK	HexNAc(4)Hex(4)NeuAc(1)	NA	NA	NA	0.0575071	0.0546405	0.0861085
Q5JRA6	TSNSSQVSNEQDK	HexNAc(2)Hex(6)	0.0692027	0.0494405	0.0193051	0.05992	NA	NA
P11279	KDNTTVTR	HexNAc(4)Hex(5)Fuc(1)	0.19719	NA	NA	NA	NA	NA
O60637	NQSVPLSCCR	HexNAc(5)Hex(7)Fuc(1)NeuAc(1)	NA	NA	0.196752	NA	NA	NA
Q7KZF4	KVNVTVDYIR	HexNAc(6)Hex(3)Fuc(1)NeuAc(1)	NA	NA	NA	NA	0.126414	0.0699631
P11279	ENTSDPSLVIAFGR	HexNAc(2)Hex(9)	NA	0.195823	NA	NA	NA	NA
Q9Y4L1	LSALDNLLNHSSMFLK	HexNAc(2)Hex(3)	NA	NA	NA	NA	NA	0.195794
P20645	PLFNK	HexNAc(4)Hex(4)	NA	NA	NA	NA	0.125951	0.0697069
P14625	EEEAIQLDGLNASQIR	HexNAc(2)Hex(6)	NA	0.193884	NA	NA	NA	NA
A8MXY4	VFNNSSTLMK	HexNAc(6)Hex(6)NeuAc(2)	NA	0.193884	NA	NA	NA	NA
P42892	VTAAELQTLAPAINWLPFLNTIFYPVEINESEPIVVYDK	HexNAc(7)Hex(8)Fuc(1)NeuAc(1)	NA	NA	NA	0.193835	NA	NA
Q9HDC9	NMSFVNDLTVTQDGR	HexNAc(3)Hex(6)Fuc(1)	NA	NA	NA	NA	NA	0.193744
P05556	CHEGNGTFECGACR	HexNAc(2)Hex(7)	0.110687	0.045369	0.0368179	NA	NA	NA
P80188	SYNVTSVLFR	HexNAc(7)Hex(8)Fuc(1)NeuAc(3)	0.19161	NA	NA	NA	NA	NA
Q15758	NITGTR	HexNAc(7)Hex(7)Fuc(1)NeuAc(4)	0.0282764	0.0476956	0.0239609	0.0257777	0.0348218	0.0306505
Q9NZT1	NLSEAQLR	HexNAc(5)Hex(5)Fuc(1)NeuAc(2)	NA	NA	NA	NA	NA	0.190669
P13688	NQSLPSSER	HexNAc(2)Hex(4)Fuc(1)	NA	NA	NA	0.189411	NA	NA
P05556	NVTNR	HexNAc(6)Hex(8)Fuc(1)NeuAc(1)	NA	NA	0.18857	NA	NA	NA
Q08380	ALGFENATQALGR	HexNAc(6)Hex(7)	NA	NA	NA	NA	0.12132	0.0671441
P13688	LSQGNTTLSINPVKR	HexNAc(2)Hex(6)	0.187889	NA	NA	NA	NA	NA
O14657	PLNASALK	HexNAc(2)Hex(9)	0.187889	NA	NA	NA	NA	NA
P69849	LENITTGTYTIHAQK	HexNAc(2)Hex(9)	NA	0.18768	NA	NA	NA	NA
P11279	DNTTVTR	HexNAc(2)Hex(8)	0.0628777	0.0378075	0.0519152	NA	0.0347754	NA
P11279	LLNINPNK	HexNAc(4)Hex(4)Fuc(1)	NA	NA	NA	NA	0.120394	0.0666316
Q92673	HFNESR	HexNAc(2)Hex(9)	0.101758	0.0443995	0.03974	NA	NA	NA
P06756	ANTTQPGIVEGGQVLK	HexNAc(2)Hex(8)	NA	NA	0.184869	NA	NA	NA
Q92673	AASNFTEIK	HexNAc(2)Hex(8)	0.18361	NA	NA	NA	NA	NA
O60637	NQSVPLSCCR	HexNAc(3)Hex(5)	0.18361	NA	NA	NA	NA	NA
P08236	ITIAINNTLTPTTLPPGTIQYLTDTSK	HexNAc(6)Hex(4)	NA	NA	NA	0.182977	NA	NA
O14672	PNFTDCNR	HexNAc(4)Hex(6)NeuAc(1)	0.18268	NA	NA	NA	NA	NA
Q96AY3	YHYNGTLLDGTSFDTSYSK	HexNAc(2)Hex(7)	NA	0.182639	NA	NA	NA	NA
P11279	KDNTTVTR	HexNAc(3)Hex(4)Fuc(1)NeuAc(1)	NA	NA	NA	0.182575	NA	NA
O95373	IFYALVQYTLPLELINQQNLTEWIEILK	HexNAc(4)Hex(4)NeuAc(1)	NA	NA	NA	NA	NA	0.181955
A8MXY4	VFNNSSTLMK	HexNAc(1)Fuc(1),HexNAc(3)Hex(4)Fuc(1)NeuAc(1)	NA	NA	NA	NA	NA	0.181443
Q9Y446	NLSYR	HexNAc(6)Hex(5)Fuc(1)NeuAc(1)	NA	NA	0.180778	NA	NA	NA
Q9NQC3	NGSATSK	HexNAc(6)Hex(7)NeuAc(4)	NA	NA	0.179999	NA	NA	NA
Q7KZF4	LLQRDVQIILESCHNQNILGTILHPNGNITELLLK	HexNAc(4)Hex(3)	NA	NA	NA	NA	0.115764	0.0640688
O60637	TYNGTNPDAASR	HexNAc(3)Hex(5)Fuc(1)	NA	NA	NA	0.178956	NA	NA
P07602	LIDNNK	HexNAc(2)Hex(4)Fuc(1)	NA	NA	NA	0.0369574	0.0759411	0.0655808
Q92542	IYIPLNK	HexNAc(5)Hex(6)NeuAc(2)	0.0245558	0.0484711	0.0257141	NA	0.0787194	NA
Q92542	ARNISGVVLADHSGAFHNK	HexNAc(3)Hex(6)Fuc(1)NeuAc(1)	0.177099	NA	NA	NA	NA	NA
O94886	NLSIQGLR	HexNAc(6)Hex(8)NeuAc(1)	NA	0.176823	NA	NA	NA	NA
P69849	LENITTGTYTIHAQK	HexNAc(2)Hex(5)	NA	0.176241	NA	NA	NA	NA
P06744	HFVALSTNTTKVKEFGIDPQNMFEFWDWVGGR	HexNAc(6)Hex(5)Fuc(1)NeuAc(1)	NA	NA	NA	NA	0.112059	0.0620186
Q14517	VNTTTVNIDVSDVNDNAPVFSR	HexNAc(2)Hex(8)	0.173937	NA	NA	NA	NA	NA
P34931	NSTIPTK	HexNAc(5)Hex(5)NeuAc(1)	NA	NA	NA	0.173728	NA	NA
Q6WRI0	PQINGKYILHDNGTLVIK	HexNAc(3)Hex(4)NeuAc(1)	NA	NA	NA	NA	0.111596	0.0617623
P26006	KLLLSINVTNTR	HexNAc(3)Hex(4)NeuAc(1)	NA	NA	NA	0.172119	NA	NA
P20645	PLFNK	HexNAc(4)Hex(6)Fuc(1)NeuAc(1)	0.172077	NA	NA	NA	NA	NA
Q6WRI0	PPLINGLYTNRTVIK	HexNAc(3)Hex(4)NeuAc(1)	NA	NA	NA	NA	0.11067	0.0612498
P08962	NNHTASILDR	HexNAc(6)Hex(7)	0.170774	NA	NA	NA	NA	NA
Q8TEP8	LINR	HexNAc(7)Hex(8)Fuc(1)NeuAc(1)	NA	NA	NA	NA	NA	0.170679
P05556	NVTNR	HexNAc(1)Fuc(1),HexNAc(5)Hex(6)Fuc(1)NeuAc(1)	NA	NA	0.170648	NA	NA	NA
P26006	NITIVTGAPR	HexNAc(6)Hex(9)Fuc(1)NeuAc(2)	NA	0.170037	NA	NA	NA	NA
O14497	PMENR	HexNAc(2)Hex(6)	0.0539483	0.0579714	0.0573697	NA	NA	NA
Q08380	AAIPSALDTNSSK	HexNAc(6)Hex(3)	0.1691	NA	NA	NA	NA	NA
Q08380	DAGVVCTNETR	HexNAc(2)Hex(6)	NA	NA	0.16909	NA	NA	NA
P20645	ELALVKRLKPLFNK	HexNAc(2)Hex(2)	NA	NA	NA	NA	0.108355	0.0599684
Q05639	NVSVK	HexNAc(6)Hex(5)Fuc(1)NeuAc(1)	NA	NA	0.168311	NA	NA	NA
Q92542	KIYIPLNK	HexNAc(3)Hex(6)Fuc(1)NeuAc(1)	0.00874335	0.010082	0.00418244	0.0510727	0.0495469	0.0445919
P13688	NQSLPSSER	HexNAc(4)Hex(5)Fuc(1)	0.167426	NA	NA	NA	NA	NA
P14625	HNNDTQHIWESDSNEFSVIADPR	HexNAc(5)Hex(5)	0.166124	NA	NA	NA	NA	NA
P56199	NITVR	HexNAc(8)Hex(9)Fuc(1)NeuAc(3)	NA	NA	NA	0.166087	NA	NA
Q14517	TGALTVQNTTQLR	HexNAc(2)Hex(9)	NA	NA	0.165973	NA	NA	NA
Q08380	GLNLTEDTYKPR	HexNAc(4)Hex(3)	NA	NA	0.165194	NA	NA	NA
Q6UXH1	NETHSICTACDESCK	HexNAc(2)Hex(7)	0.0528321	0.0562265	0.0559087	NA	NA	NA
Q02809	EKYIHQNYTK	HexNAc(5)Hex(6)NeuAc(1)	NA	NA	0.164804	NA	NA	NA
Q92542	IYIPLNK	HexNAc(5)Hex(6)Fuc(1)NeuAc(1)	NA	NA	NA	NA	0.10604	0.058687
P42892	DEELIYHKVTAAELQTLAPAINWLPFLNTIFYPVEINESEPIVVYDK	HexNAc(4)Hex(3)NeuAc(1)	NA	NA	NA	NA	0.105577	0.0584308
P11279	LLNINPNK	HexNAc(5)Hex(4)Fuc(1)	0.163705	NA	NA	NA	NA	NA
P08962	NNHTASILDR	HexNAc(4)Hex(3)	0.162589	NA	NA	NA	NA	NA
P08962	NNHTASILDR	HexNAc(8)Hex(9)Fuc(1)NeuAc(3)	NA	NA	0.162077	NA	NA	NA
Q6WRI0	KNR	HexNAc(2)Hex(2)Fuc(1)	NA	NA	NA	NA	0.103724	0.0574057
Q9BQG0	SEEGEDNR	HexNAc(6)Hex(7)Fuc(1)NeuAc(1)	NA	0.160924	NA	NA	NA	NA
A8MXY4	VFNNSSTLMK	HexNAc(2)Hex(2),HexNAc(5)Hex(6)NeuAc(3)	NA	0.16073	NA	NA	NA	NA
P34931	NSTIPTK	HexNAc(2)Hex(9)	0.160543	NA	NA	NA	NA	NA
Q7KZF4	LIGKKVNVTVDYIR	HexNAc(2)Hex(4)	NA	NA	NA	NA	0.103261	0.0571494
Q9HAW8	SLNCTVK	HexNAc(2)Hex(8)	0.160357	NA	NA	NA	NA	NA
Q08380	GLNLTEDTYKPR	HexNAc(4)Hex(6)Fuc(1)NeuAc(1)	NA	0.159761	NA	NA	NA	NA
O60637	TYNGTNPDAASR	HexNAc(6)Hex(6)Fuc(1)	NA	0.158791	NA	NA	NA	NA
P26006	VWNSTFIEDYR	HexNAc(6)Hex(6)NeuAc(1)	NA	0.158597	NA	NA	NA	NA
A8MXY4	VFNNSSTLMK	HexNAc(2)Hex(2)Fuc(1),HexNAc(2)Hex(5)Fuc(1)	NA	NA	NA	NA	0.101409	0.0561243
Q01650	LLALALIILLGFVQIGKGDVSNLDPNFSFEGTK	HexNAc(3)Hex(4)NeuAc(1)	NA	0.157046	NA	NA	NA	NA
A8MXY4	VFNNSSTLMK	HexNAc(6)Hex(5)Fuc(1)	NA	NA	NA	NA	0.100946	0.055868
A8MXY4	VFNNSSTLMK	HexNAc(2)Hex(4),HexNAc(5)Hex(3)Fuc(1)NeuAc(1)	0.156636	NA	NA	NA	NA	NA
Q9Y4L1	ENGTDTVQEEEESPAEGSK	HexNAc(2)Hex(3)	NA	NA	0.156233	NA	NA	NA
Q15758	NITGTR	HexNAc(9)Hex(10)	0.156078	NA	NA	NA	NA	NA
Q6WRI0	PLQFTNSKLFLFSNGTLYIR	HexNAc(2)Hex(4)	NA	NA	0.155648	NA	NA	NA
P42892	DYYLNK	HexNAc(2)Hex(9)	NA	NA	0.155064	NA	NA	NA
Q96HE7	WGHNITEFQQR	HexNAc(2)Hex(5)	NA	NA	0.154869	NA	NA	NA
P11279	DNTTVTR	HexNAc(2)Hex(3)Fuc(1)	0.0725512	0.062043	0.0200648	NA	NA	NA
Q92673	SLTTSLHNK	HexNAc(2)Hex(8)	0.154404	NA	NA	NA	NA	NA
Q92896	LNLTTDPK	HexNAc(5)Hex(4)NeuAc(1)	NA	NA	0.1537	NA	NA	NA
Q9Y4L1	ENGTDTVQEEEESPAEGSKDEPGEQVELK	HexNAc(2)Hex(8)	0.152916	NA	NA	NA	NA	NA
P26006	NITIVTGAPR	HexNAc(7)Hex(7)Fuc(1)NeuAc(3)	NA	NA	NA	NA	0.0981677	0.0543304
Q9BQG0	KRNR	HexNAc(6)Hex(5)Fuc(1)NeuAc(2)	0.151985	NA	NA	NA	NA	NA
Q9Y4L1	PKDKNGTR	HexNAc(4)Hex(3)NeuAc(1)	NA	0.151812	NA	NA	NA	NA
Q6WRI0	PPLINGLYTNRTVIKATAVR	HexNAc(2)Hex(2)Fuc(1)	NA	NA	NA	0.151207	NA	NA
P50897	GINESYK	HexNAc(3)Hex(6)NeuAc(1)	NA	NA	NA	NA	0.0972416	0.0538178
O43707	PNLDLLEQQHQLIQEALIFDNKHTNYTMEHIRVGWEQLLTTIAR	HexNAc(5)Hex(4)NeuAc(2)	NA	NA	0.150973	NA	NA	NA
P50454	NVTWK	HexNAc(6)Hex(8)Fuc(1)NeuAc(1)	NA	0.150842	NA	NA	NA	NA
Q6WRI0	LFLFSNGTLYIR	HexNAc(2)Hex(2)	NA	NA	NA	0.150805	NA	NA
P11166	PAAIAVAGFSNWTSNFIVGMCFQYVEQLCGPYVFIIFTVLLVLFFIFTYFK	HexNAc(2)Hex(3)	0.150683	NA	NA	NA	NA	NA
P50897	EDVYRNHSIFLADINQER	HexNAc(6)Hex(8)Fuc(1)NeuAc(1)	NA	NA	NA	0.150403	NA	NA
O60637	TYNGTNPDAASR	HexNAc(2)Hex(5)Fuc(1)	NA	NA	NA	0.150001	NA	NA
P11279	NMTFDLPSDATVVLNR	HexNAc(3)Hex(4)Fuc(1)	NA	NA	NA	NA	NA	0.146589
P05556	NVTNR	HexNAc(4)Hex(6)NeuAc(1)	NA	0.145801	NA	NA	NA	NA
Q6P179	RNISDISENLK	HexNAc(2)Hex(6)	NA	0.145607	NA	NA	NA	NA
Q9UHG3	LLHALGGDDFLGMLNR	HexNAc(2)Hex(9)	NA	NA	0.145518	NA	NA	NA
Q16880	NLGNNTK	HexNAc(2)Hex(5)	0.0153474	0.0110126	0.0121752	0.0211932	0.0394986	0.0462321
P14625	HNNDTQHIWESDSNEFSVIADPR	HexNAc(4)Hex(6)NeuAc(1)	0.145102	NA	NA	NA	NA	NA
P05556	NVTNR	HexNAc(1)Fuc(1),HexNAc(4)Hex(5)Fuc(1)NeuAc(1)	0.14473	NA	NA	NA	NA	NA
A8MXY4	VFNNSSTLMK	HexNAc(3)Hex(3)Fuc(1),HexNAc(4)Hex(4)Fuc(1)NeuAc(1)	0.144358	NA	NA	NA	NA	NA
P13473	LNSSTIK	HexNAc(2)Hex(3)	NA	NA	NA	NA	NA	0.143514
P11142	TVTNAVVTVPAYFNDSQR	HexNAc(2)Hex(5)Fuc(1)	NA	0.141923	NA	NA	NA	NA
P11279	ENTSDPSLVIAFGR	HexNAc(2)Hex(4)Fuc(1)	NA	NA	NA	NA	0.0907588	0.0502299
P50897	GINESYK	HexNAc(2)Hex(8)	NA	NA	0.140064	NA	NA	NA
Q969V3	VIYNLTEK	HexNAc(2)Hex(5)	NA	NA	0.13948	NA	NA	NA
O60637	TYNGTNPDAASR	HexNAc(6)Hex(6)NeuAc(1)	NA	0.139209	NA	NA	NA	NA
O00303	FLMSLVNQVPKIVPDDFETMLNSNINDLLMVTYLANLTQSQIALNEK	HexNAc(2)Hex(2)Fuc(1)	NA	0.139015	NA	NA	NA	NA
O14497	PMENR	HexNAc(2)Hex(2)	0.0571108	0.0343175	0.0471425	NA	NA	NA
P11279	DNTTVTR	HexNAc(2)Hex(9)	0.0546924	0.0366442	0.0470451	NA	NA	NA
P06756	TAADTTGLQPILNQFTPANISR	HexNAc(4)Hex(7)	NA	NA	NA	0.138339	NA	NA
P35527	GPAAIQKNYSPYYNTIDDLK	HexNAc(5)Hex(4)Fuc(1)NeuAc(1)	NA	NA	NA	0.137534	NA	NA
P23229	EINSLNLTESHNSR	HexNAc(2)Hex(9)	NA	0.137464	NA	NA	NA	NA
P08962	NNHTASILDR	HexNAc(5)Hex(3)Fuc(1)	NA	0.137464	NA	NA	NA	NA
P07602	LIDNNKTEK	HexNAc(2)Hex(2)Fuc(1)	NA	NA	NA	NA	0.0884435	0.0489486
P50454	NVTWK	HexNAc(6)Hex(4)	NA	NA	NA	NA	0.0884435	0.0489486
P14625	YNDTFWK	HexNAc(5)Hex(4)NeuAc(2)	NA	NA	NA	NA	0.0879805	0.0486923
P15586	TPMTNSSIQFLDNAFR	HexNAc(3)Hex(6)	NA	NA	0.136168	NA	NA	NA
Q9Y639	KNASNMEYR	HexNAc(2)Hex(7)	0.0641799	0.0460475	0.0253245	NA	NA	NA
Q14517	YTLNITVYDLGIPQK	HexNAc(6)Hex(4)NeuAc(1)	NA	NA	0.135389	NA	NA	NA
Q08380	TLQALEFHTVPFQLLARYKGLNLTEDTYK	HexNAc(3)Hex(3)Fuc(1)	NA	0.133974	NA	NA	NA	NA
Q6WRI0	VGSWIHVYPNGSLFIGSVTEK	HexNAc(4)Hex(3)NeuAc(1)	NA	NA	NA	NA	NA	0.133776
P08236	ITIAINNTLTPTTLPPGTIQYLTDTSK	HexNAc(3)Hex(6)NeuAc(1)	NA	NA	NA	0.131904	NA	NA
P06756	ISSLQTTEKNDTVAGQGER	HexNAc(2)Hex(7)	NA	0.131841	NA	NA	NA	NA
Q14517	INSSVTDIEEIIGVR	HexNAc(2)Hex(8)	NA	0.129709	NA	NA	NA	NA
P56199	SQNDKFNVSLTVK	HexNAc(2)Hex(7)	NA	0.129127	NA	NA	NA	NA
Q6UXH1	NETHSICTACDESCK	HexNAc(2)Hex(8)	0.0742254	0.0203579	0.0344803	NA	NA	NA
Q08380	DAGVVCTNETR	HexNAc(3)Hex(5)	NA	NA	0.12896	NA	NA	NA
Q6WRI0	PPLINGLYTNRTVIK	HexNAc(4)Hex(5)NeuAc(1)	0.02916	0.0405218	0.020357	NA	NA	0.0380825
P14625	HNNDTQHIWESDSNEFSVIADPR	HexNAc(5)Hex(4)	NA	0.125637	NA	NA	NA	NA
O95373	QIFKIFYALVQYTLPLELINQQNLTEWIEILK	HexNAc(4)Hex(5)NeuAc(2)	NA	NA	NA	NA	NA	0.12455
P06756	LTPITIFMEYRLDYRTAADTTGLQPILNQFTPANISR	HexNAc(6)Hex(4)Fuc(1)	NA	NA	0.12448	NA	NA	NA
Q6WRI0	PPLINGLYTNR	HexNAc(2)Hex(2)Fuc(1)	NA	NA	NA	0.124264	NA	NA
Q92542	PINTTGTLKPDDR	HexNAc(2)Hex(7)	NA	NA	0.12409	NA	NA	NA
P11279	LLNINPNK	HexNAc(2)Hex(10)	NA	0.12331	NA	NA	NA	NA
P42892	DEELIYHKVTAAELQTLAPAINWLPFLNTIFYPVEINESEPIVVYDK	HexNAc(6)Hex(7)NeuAc(2)	NA	NA	0.122726	NA	NA	NA
P05556	NGVNGTGENGR	HexNAc(2)Hex(8)	0.122035	NA	NA	NA	NA	NA
P50454	NVTWK	HexNAc(5)Hex(5)NeuAc(2)	0.121663	NA	NA	NA	NA	NA
P20645	PLFNK	HexNAc(6)Hex(4)NeuAc(1)	NA	0.120402	NA	NA	NA	NA
P11279	LLNINPNK	HexNAc(5)Hex(4)	0.120361	NA	NA	NA	NA	NA
O94886	FNVTK	HexNAc(2)Hex(8)	0.119616	NA	NA	NA	NA	NA
P20645	PLFNK	HexNAc(4)Hex(4)Fuc(1)NeuAc(1)	NA	0.118657	NA	NA	NA	NA
P35232	DLQNVNITLRILFRPVASQLPR	HexNAc(3)Hex(3)Fuc(1)	NA	NA	NA	0.118634	NA	NA
Q9Y639	ANATIEVK	HexNAc(2)Hex(5)	0.118314	NA	NA	NA	NA	NA
Q92542	NESVR	HexNAc(4)Hex(5)Fuc(1)NeuAc(2)	NA	NA	NA	0.117829	NA	NA
Q15758	NITGTR	HexNAc(2)Hex(10)	NA	0.117494	NA	NA	NA	NA
Q9Y446	NLSYR	HexNAc(2)Hex(3)	NA	NA	NA	NA	NA	0.117374
Q6WRI0	VGSWIHVYPNGSLFIGSVTEK	HexNAc(3)Hex(6)NeuAc(1)	NA	NA	NA	NA	NA	0.116349
P01009	YLGNATAIFFLPDEGK	HexNAc(4)Hex(5)NeuAc(2)	NA	0.114392	NA	NA	NA	NA
P26006	NITIVTGAPR	HexNAc(2)Hex(7)	NA	NA	0.113765	NA	NA	NA
Q04900	NSCVSCFNVSVVNTTCFWIECK	HexNAc(2)Hex(2),HexNAc(8)Hex(3)	0.112361	NA	NA	NA	NA	NA
Q12797	CANETK	HexNAc(5)Hex(4)NeuAc(2)	0.111617	NA	NA	NA	NA	NA
P07602	LIDNNKTEK	HexNAc(2)Hex(8)	0.111245	NA	NA	NA	NA	NA
Q6WRI0	NSTVNIPLFRR	HexNAc(5)Hex(3)Fuc(1)NeuAc(1)	NA	0.109932	NA	NA	NA	NA
P07942	GTNYTVR	HexNAc(2)Hex(7)	NA	0.107994	NA	NA	NA	NA
P49591	IEQFVYSSPHDNK	HexNAc(5)Hex(4)NeuAc(1)	NA	0.1078	NA	NA	NA	NA
P07942	LSDTTSQSNSTAK	HexNAc(2)Hex(7)	NA	0.107412	NA	NA	NA	NA
Q92542	RPNQSQPLPPSSLQR	HexNAc(2)Hex(6)	NA	0.107024	NA	NA	NA	NA
P26006	NITIVTGAPR	HexNAc(11)Hex(11)NeuAc(1)	NA	NA	NA	0.106971	NA	NA
O60568	EQYIHENYSR	HexNAc(3)Hex(3)	NA	0.106249	NA	NA	NA	NA
P14625	HNNDTQHIWESDSNEFSVIADPR	HexNAc(5)Hex(4)Fuc(1)NeuAc(2)	NA	NA	0.106168	NA	NA	NA
P26006	NITIVTGAPR	HexNAc(7)Hex(6)Fuc(1)NeuAc(4)	NA	NA	NA	NA	NA	0.104048
P26006	ELAVPDGYTNR	HexNAc(2)Hex(9)	NA	NA	0.104025	NA	NA	NA
P56199	SYFSSLNLTIR	HexNAc(3)Hex(4)Fuc(1)NeuAc(1)	NA	NA	NA	0.103754	NA	NA
P50454	NVTWK	HexNAc(6)Hex(9)Fuc(1)NeuAc(2)	0.0457631	0.0349961	0.0224024	NA	NA	NA
P06865	SAEGTFFINKTEIEDFPR	HexNAc(5)Hex(4)Fuc(1)NeuAc(2)	NA	NA	NA	NA	NA	0.103023
Q6P179	DLEITNATLQSEEDSR	HexNAc(2)Hex(5)	NA	NA	0.102662	NA	NA	NA
O14672	INTTADEK	HexNAc(2)Hex(9)	NA	0.102177	NA	NA	NA	NA
Q15149	GFFDPNTHENLTYR	HexNAc(2)Hex(7)	0.101758	NA	NA	NA	NA	NA
P11166	PAAIAVAGFSNWTSNFIVGMCFQYVEQLCGPYVFIIFTVLLVLFFIFTYFK	HexNAc(8)Hex(7)	NA	NA	NA	0.101743	NA	NA
P36941	AGHFQNTSSPSAR	HexNAc(4)Hex(5)Fuc(1)NeuAc(1)	NA	NA	0.0997396	NA	NA	NA
Q92542	IYIPLNK	HexNAc(6)Hex(6)NeuAc(1)	0.06511	0.000319909	0.0342514	NA	NA	NA
P11279	ENTSDPSLVIAFGR	HexNAc(2)Hex(3)	0.0995253	NA	NA	NA	NA	NA
P05556	KNKNVTNR	HexNAc(8)Hex(6),HexNAc(11)Hex(11)NeuAc(1)	NA	0.0994627	NA	NA	NA	NA
Q6WRI0	YTLFNNGTLYFNK	HexNAc(6)Hex(5)Fuc(1)NeuAc(3)	NA	NA	0.09935	NA	NA	NA
Q92552	VQYGIFPDNFTFNLLMDSFIK	HexNAc(2)Hex(2)	NA	NA	NA	0.0985261	NA	NA
P56199	FNVSLTVKNTKDSAYNTR	HexNAc(5)Hex(6)NeuAc(1)	NA	NA	NA	NA	NA	0.0984097
Q12797	CANETK	HexNAc(2)Hex(2)Fuc(1)	NA	0.0977177	NA	NA	NA	NA
P06756	ANTTQPGIVEGGQVLK	HexNAc(4)Hex(6)	NA	0.0971361	NA	NA	NA	NA
P06865	SAEGTFFINKTEIEDFPR	HexNAc(3)Hex(6)NeuAc(1)	NA	NA	NA	0.0965154	NA	NA
Q6WRI0	PQINGKYILHDNGTLVIK	HexNAc(6)Hex(3)Fuc(1)NeuAc(1)	NA	NA	NA	NA	NA	0.0958469
Q7Z6Z7	PEREQLKMLLLAVLNFTALLIEYSFSR	HexNAc(2)Hex(5)	NA	NA	0.0958435	NA	NA	NA
Q92673	TLNFRGSILSHKVGNLTAHTSYEISAWAK	HexNAc(7)Hex(7)Fuc(1)	0.0956187	NA	NA	NA	NA	NA
P01009	YLGNATAIFFLPDEGK	HexNAc(4)Hex(5)Fuc(1)NeuAc(2)	0.0956187	NA	NA	NA	NA	NA
Q92542	DLYEYSWVQGPLHSNETDR	HexNAc(2)Hex(8)	NA	NA	0.0954539	NA	NA	NA
Q5JRA6	TSNSSQVSNEQDK	HexNAc(2)Hex(8)	0.0373918	0.025205	0.03224	NA	NA	NA
Q14978	NSSNK	HexNAc(6)Hex(9)Fuc(1)NeuAc(2)	NA	NA	NA	0.0941025	NA	NA
Q68CR1	NYTLLQTIPPFER	HexNAc(7)Hex(8)NeuAc(1)	NA	NA	NA	0.0941025	NA	NA
O94886	WWLQWLGINFTLFLGLFFLTTPSIILSTMDK	HexNAc(6)Hex(4)NeuAc(1)	NA	NA	NA	0.0937004	NA	NA
P20645	PLFNK	HexNAc(5)Hex(3)Fuc(1)NeuAc(1)	0.015965	0.0166547	0.0167025	0.00747994	0.0198697	0.0166579
Q04637	PEGLPHISDVVLDKANK	HexNAc(4)Hex(5)NeuAc(1)	NA	0.0924829	NA	NA	NA	NA
Q92542	PINTTGTLKPDDR	HexNAc(2)Hex(8)	NA	NA	0.092337	NA	NA	NA
P20645	PLFNK	HexNAc(6)Hex(5)Fuc(1)NeuAc(2)	0.0122081	0.0169649	0.00852267	0.00502684	0.00467686	0.0448482
Q12906	FNYSGSGGR	HexNAc(6)Hex(4)NeuAc(1)	NA	0.0909318	NA	NA	NA	NA
Q9BQG0	KRNR	HexNAc(7)Hex(7)Fuc(1)NeuAc(2)	NA	0.0903501	NA	NA	NA	NA
P26006	NITIVTGAPR	HexNAc(6)Hex(5)Fuc(1)NeuAc(3)	NA	0.0899624	NA	NA	NA	NA
P11279	KDNTTVTR	HexNAc(5)Hex(3)Fuc(1)	0.0375778	0.0213273	0.0303894	NA	NA	NA
Q99523	HLYTTTGGETDFTNVTSLR	HexNAc(2)Hex(8)	NA	NA	0.0880513	NA	NA	NA
Q6UXH1	NETHSICTACDESCK	HexNAc(2)Hex(5)	0.0879916	NA	NA	NA	NA	NA
Q16678	NFSNFILDK	HexNAc(11)Hex(11)NeuAc(1)	NA	NA	NA	NA	NA	0.0876461
P26006	NITIVTGAPR	HexNAc(9)Hex(10)Fuc(1)NeuAc(4)	NA	NA	0.0874669	NA	NA	NA
Q8TEP8	ALSNK	HexNAc(2)Hex(8)	0.0866894	NA	NA	NA	NA	NA
P07602	LIDNNK	HexNAc(2)Hex(5)Fuc(1)	NA	NA	NA	0.0856574	NA	NA
Q6WRI0	PPLINGLYTNRTVIK	HexNAc(3)Hex(5)NeuAc(1)	NA	NA	NA	NA	NA	0.0855959
Q68CR1	NQNESVSEIGGK	HexNAc(2)Hex(7)	NA	0.0853091	NA	NA	NA	NA
Q9NQC3	NTSTK	HexNAc(9)Hex(4)	NA	NA	NA	NA	0.0852022	NA
O95302	YHYNGTLLDGTLFDSSYSR	HexNAc(6)Hex(3)Fuc(1)	NA	NA	NA	NA	NA	0.0850834
O14672	NISQVLEK	HexNAc(2)Hex(10)	NA	0.0847275	NA	NA	NA	NA
Q6WRI0	PLQFTNSKLFLFSNGTLYIR	HexNAc(5)Hex(3)	NA	NA	NA	0.084451	NA	NA
Q9UQE7	QVSKNFSEVFQK	HexNAc(7)Hex(3)	NA	0.0835642	NA	NA	NA	NA
P11117	QTPEYQNESSR	HexNAc(2)Hex(3)Fuc(1)	NA	NA	0.083376	NA	NA	NA
Q6WRI0	QAVVTVDGTLVLHNLSIYDRGFYK	HexNAc(3)Hex(3)	NA	0.0833703	NA	NA	NA	NA
Q9UHD9	EKEEFAVPENSSVQQFK	HexNAc(4)Hex(5)Fuc(1)NeuAc(1)	NA	NA	0.0831812	NA	NA	NA
P49792	SNFSEK	HexNAc(2)Hex(2)	NA	NA	0.0829864	NA	NA	NA
P05556	NVTNR	HexNAc(11)Hex(11)NeuAc(1)	0.0829688	NA	NA	NA	NA	NA
P46060	GGLPKLKELNLSFCEIK	HexNAc(6)Hex(8)NeuAc(1)	NA	0.0820131	NA	NA	NA	NA
P20645	PLFNK	HexNAc(6)Hex(6)Fuc(1)NeuAc(3)	0.0816666	NA	NA	NA	NA	NA
Q8TEM1	AASPIITLVALDEALDNYTITFLIR	HexNAc(2)Hex(5)	NA	NA	NA	NA	0.0814977	NA
O14672	NISFMVK	HexNAc(2)Hex(3)	0.0814806	NA	NA	NA	NA	NA
P10321	GYYNQSEDGSHTLQR	HexNAc(2)Hex(6)	0.0807365	NA	NA	NA	NA	NA
Q9UQE7	YSHVNKKALDQFVNFSEQK	HexNAc(2)Hex(2)	NA	0.0806559	NA	NA	NA	NA
P56199	NITVR	HexNAc(9)Hex(9)Fuc(1)	NA	NA	NA	NA	0.0805716	NA
P50454	NVTWK	HexNAc(9)Hex(10)Fuc(1)NeuAc(4)	0.0805504	NA	NA	NA	NA	NA
Q9HAW8	SLNCTVK	HexNAc(2)Hex(9)	0.0805504	NA	NA	NA	NA	NA
P43308	AGYFNFTSATITYLAQEDGPVVIGSTSAPGQGGILAQR	HexNAc(3)Hex(6)	NA	NA	NA	NA	NA	0.0804704
Q04637	GVIDLIFEKAISEPNFSVAYANMCR	HexNAc(4)Hex(4)NeuAc(1)	NA	NA	0.0802592	NA	NA	NA
P13473	YETTNK	HexNAc(6)Hex(7)Fuc(1)NeuAc(3)	NA	NA	0.0802592	NA	NA	NA
Q9Y4L1	NATLAEQAK	HexNAc(2)Hex(3)Fuc(1)	NA	NA	NA	0.0800273	NA	NA
Q13438	YHSQTYGNGSK	HexNAc(2)Hex(7)	NA	NA	0.0792852	NA	NA	NA
P56199	NITVR	HexNAc(5)Hex(4)Fuc(1)NeuAc(1)	NA	NA	0.0787008	NA	NA	NA
Q02809	YIHQNYTK	HexNAc(2)Hex(9)	NA	NA	NA	NA	0.0782563	NA
O95373	IFYALVQYTLPLELINQQNLTEWIEILK	HexNAc(3)Hex(4)Fuc(1)NeuAc(1)	NA	NA	NA	NA	0.0777933	NA
P26006	NITIVTGAPR	HexNAc(6)Hex(6)Fuc(1)NeuAc(3)	NA	NA	NA	NA	0.0777933	NA
Q9H0U4	LLVGNK	HexNAc(5)Hex(6)NeuAc(2)	NA	NA	NA	0.0776145	NA	NA
O14672	NISFMVKR	HexNAc(7)Hex(8)Fuc(1)NeuAc(1)	NA	NA	NA	NA	NA	0.0773951
P26006	ARVWNSTFIEDYR	HexNAc(7)Hex(8)NeuAc(1)	NA	NA	NA	NA	0.0773302	NA
O75629	LNITNIWVLDYFGGPK	HexNAc(5)Hex(4)Fuc(1)NeuAc(1)	NA	NA	0.0771423	NA	NA	NA
P68104	NVSVK	HexNAc(6)Hex(7)Fuc(1)NeuAc(1)	0.0770159	NA	NA	NA	NA	NA
Q8TEP8	VNLRNNSFITHSLK	HexNAc(3)Hex(4)Fuc(1)NeuAc(1)	NA	NA	NA	NA	NA	0.0768826
P46940	MTNAKNR	HexNAc(2)Hex(4)Fuc(1)	NA	NA	NA	0.076408	NA	NA
P11279	GHTLTLNFTR	HexNAc(4)Hex(7)Fuc(1)	0.0755276	NA	NA	NA	NA	NA
Q92673	AASNFTEIKNLLVNTLYTVR	HexNAc(4)Hex(6)NeuAc(1)	NA	NA	0.0751943	NA	NA	NA
P23229	AEALPLQRANR	HexNAc(6)Hex(6)Fuc(1)NeuAc(1)	NA	NA	NA	NA	0.0750149	NA
P43308	WDRIAPASNVSHTVVLRPLK	HexNAc(3)Hex(5)NeuAc(1)	NA	0.0742577	NA	NA	NA	NA
Q14738	VLPIMFPALYRNSKSHWNK	HexNAc(4)Hex(3)NeuAc(1)	0.0738534	NA	NA	NA	NA	NA
Q08380	ALGFENATQALGRAAFGQGSGPIMLDEVQCTGTEASLADCK	HexNAc(5)Hex(6)Fuc(1)NeuAc(1)	NA	NA	0.0738307	NA	NA	NA
P11279	DNTTVTR	HexNAc(4)Hex(5)Fuc(1)	0.0736674	NA	NA	NA	NA	NA
Q14517	AVDNGSPSK	HexNAc(3)Hex(6)	NA	NA	0.073441	NA	NA	NA
O94886	HIIFLLVVVSFLSLCVILPVNLSGDLLDK	HexNAc(4)Hex(5)Fuc(1)NeuAc(2)	NA	NA	NA	NA	NA	0.0732947
P02786	LRKQNNGAFNETLFR	HexNAc(5)Hex(3)Fuc(1)NeuAc(1)	0.0731093	NA	NA	NA	NA	NA
O60637	TYNGTNPDAASR	HexNAc(2)Hex(10)	NA	0.0730944	NA	NA	NA	NA
Q6WRI0	LDVVSKPPLINGLYTNR	HexNAc(2)Hex(2)	0.0729232	NA	NA	NA	NA	NA
Q9NYU2	GTEVNTTVIGENDPIDEVQGFLFGK	HexNAc(2)Hex(7)	NA	0.0723189	NA	NA	NA	NA
Q9Y639	NASNMEYR	HexNAc(9)Hex(10)Fuc(1)NeuAc(4)	NA	NA	NA	NA	0.0722366	NA
Q92542	KIYIPLNK	HexNAc(6)Hex(6)NeuAc(1)	NA	0.0407157	0.0311686	NA	NA	NA
P50454	SLSNSTAR	HexNAc(2)Hex(4)Fuc(1)	NA	NA	NA	NA	0.0717736	NA
Q6WRI0	VGSWIHVYPNGSLFIGSVTEK	HexNAc(6)Hex(4)NeuAc(1)	NA	NA	NA	NA	0.0717736	NA
Q6WRI0	RYTLFNNGTLYFNK	HexNAc(6)Hex(5)Fuc(1)NeuAc(2)	NA	NA	NA	NA	NA	0.0717571
Q9Y4L1	ENGTDTVQEEEESPAEGSK	HexNAc(3)Hex(3)	NA	0.0715434	NA	NA	NA	NA
Q6WRI0	KNR	HexNAc(7)Hex(8)Fuc(1)NeuAc(1)	NA	NA	NA	NA	0.0713105	NA
P06756	ENQNHSYSLK	HexNAc(3)Hex(5)NeuAc(1)	NA	NA	0.0711034	NA	NA	NA
P11279	ENTSDPSLVIAFGR	HexNAc(2)Hex(8)	NA	0.0709617	NA	NA	NA	NA
Q68CR1	NYTLLQTIPPFER	HexNAc(3)Hex(3)	0.0708769	NA	NA	NA	NA	NA
Q08380	GLNLTEDTYKPR	HexNAc(6)Hex(6)Fuc(1)	0.0695747	NA	NA	NA	NA	NA
Q92542	KIYIPLNK	HexNAc(6)Hex(3)Fuc(1)NeuAc(1)	NA	NA	NA	NA	0.0689952	NA
P42892	ACMNETR	HexNAc(2)Hex(10)	NA	NA	0.0683761	NA	NA	NA
Q92542	KIYIPLNK	HexNAc(6)Hex(4)NeuAc(1)	NA	NA	NA	0.0679629	NA	NA
Q9HDC9	NMSFVNDLTVTQDGR	HexNAc(5)Hex(4)Fuc(1)NeuAc(2)	NA	0.0678595	NA	NA	NA	NA
P14625	EEEAIQLDGLNASQIR	HexNAc(2)Hex(5)	0.0677144	NA	NA	NA	NA	NA
Q92896	NDTLQEAK	HexNAc(2)Hex(8)	0.0677144	NA	NA	NA	NA	NA
P11166	PAAIAVAGFSNWTSNFIVGMCFQYVEQLCGPYVFIIFTVLLVLFFIFTYFK	HexNAc(3)Hex(5)Fuc(1)	NA	NA	NA	NA	NA	0.0671441
P07602	LIDNNK	HexNAc(5)Hex(7)	NA	NA	NA	NA	NA	0.0666316
Q08380	DAGVVCTNETR	HexNAc(4)Hex(4)Fuc(1)NeuAc(1)	NA	NA	0.0662333	NA	NA	NA
P56199	LDLPVNTSIPNVTEVK	HexNAc(3)Hex(6),HexNAc(3)Hex(5)NeuAc(1)	NA	NA	NA	NA	NA	0.066119
A8MXY4	NPANVKNVAKLLNISQPLENMR	HexNAc(5)Hex(7)Fuc(1)NeuAc(1)	NA	NA	NA	NA	NA	0.0656065
Q6P179	ANFSIK	HexNAc(7)Hex(8)Fuc(1)NeuAc(1)	NA	NA	NA	0.06555	NA	NA
Q7Z6Z7	PEREQLKMLLLAVLNFTALLIEYSFSR	HexNAc(3)Hex(4)NeuAc(1)	NA	NA	0.0654541	NA	NA	NA
P06756	ISSLQTTEKNDTVAGQGER	HexNAc(2)Hex(9)	NA	0.065339	NA	NA	NA	NA
P27824	KPKAEEDEILNR	HexNAc(5)Hex(5)NeuAc(1)	NA	NA	NA	NA	0.0648277	NA
P11279	LLNINPNK	HexNAc(5)Hex(5)NeuAc(1)	NA	NA	NA	NA	0.0639016	NA
P05556	NGVNGTGENGR	HexNAc(2)Hex(9)	NA	0.0628186	NA	NA	NA	NA
Q6WRI0	NSTVNIPLFR	HexNAc(7)Hex(6)Fuc(1)NeuAc(4)	NA	NA	0.0619476	NA	NA	NA
Q6WRI0	KNR	HexNAc(6)Hex(7)NeuAc(2)	NA	NA	NA	NA	0.0615863	NA
Q15293	VVRPDSELGERPPEDNQSFQYDHEAFLGK	HexNAc(2)Hex(6)	NA	NA	NA	NA	0.0615863	NA
Q6WRI0	VNASYPR	HexNAc(6)Hex(7)Fuc(1)NeuAc(1)	0.0613895	NA	NA	NA	NA	NA
Q6WRI0	PPLINGLYTNRTVIK	HexNAc(6)Hex(3)Fuc(1)NeuAc(1)	0.0610174	NA	NA	NA	NA	NA
O95373	IFYALVQYTLPLELINQQNLTEWIEILK	HexNAc(4)Hex(3)Fuc(1)	NA	NA	NA	NA	NA	0.0609935
Q14980	QEAATLAANNTQLQAR	HexNAc(6)Hex(3)Fuc(1)NeuAc(2)	NA	0.0608797	NA	NA	NA	NA
Q8TEP8	LINR	HexNAc(6)Hex(10)Fuc(1)NeuAc(1)	0.0606454	NA	NA	NA	NA	NA
P05556	NVTNR	HexNAc(8)Hex(7),HexNAc(5)Hex(6)Fuc(1)NeuAc(3)	NA	NA	0.060584	NA	NA	NA
Q92896	NDTLQEAK	HexNAc(5)Hex(4)Fuc(1)NeuAc(1)	NA	0.0604919	NA	NA	NA	NA
P42892	VTAAELQTLAPAINWLPFLNTIFYPVEINESEPIVVYDK	HexNAc(2)Hex(3)Fuc(1)	NA	NA	NA	0.0603221	NA	NA
P20645	ELALVKRLKPLFNK	HexNAc(4)Hex(3)NeuAc(1)	NA	NA	NA	0.05992	NA	NA
Q8TEM1	EGSGYFFLNTSTADVVK	HexNAc(6)Hex(7)NeuAc(3)	NA	NA	0.0598048	NA	NA	NA
Q96AY3	YHYNGTLLDGTSFDTSYSK	HexNAc(5)Hex(6)	0.0595292	NA	NA	NA	NA	NA
Q8TEP8	LINR	HexNAc(6)Hex(7)NeuAc(1)	NA	NA	NA	NA	NA	0.0594559
P36941	AGHFQNTSSPSAR	HexNAc(2)Hex(7)	NA	NA	0.0594152	NA	NA	NA
Q9H0U4	LLVGNK	HexNAc(6)Hex(8)NeuAc(1)	NA	NA	NA	0.0591157	NA	NA
Q8TCJ2	AMSSNETAAYK	HexNAc(2)Hex(8)	NA	NA	0.058636	NA	NA	NA
P26006	LRPIIISMNYSLPLR	HexNAc(2)Hex(8)	NA	NA	0.058636	NA	NA	NA
Q8TEP8	LINR	HexNAc(6)Hex(6)	NA	NA	NA	NA	NA	0.0584308
P80188	SYNVTSVLFR	HexNAc(6)Hex(3)Fuc(1)NeuAc(2)	NA	0.0583592	NA	NA	NA	NA
Q92542	IYIPLNK	HexNAc(11)Hex(11)NeuAc(1)	0.0572968	NA	NA	NA	NA	NA
P11166	LTGRLMLAVGGAVLGSLQFGYNTGVINAPQKVIEEFYNQTWVHR	HexNAc(8)Hex(9)	NA	NA	NA	NA	0.0564927	NA
P54886	AALWALQGGTSVVIANGTHPK	HexNAc(3)Hex(4)Fuc(1)NeuAc(1)	NA	0.0562265	NA	NA	NA	NA
Q6WRI0	VGSWIHVYPNGSLFIGSVTEK	HexNAc(5)Hex(4)Fuc(1)NeuAc(2)	0.0556226	NA	NA	NA	NA	NA
Q96KA5	TVNVSVPK	HexNAc(5)Hex(5)	NA	0.0554509	NA	NA	NA	NA
Q92542	LLYGFLIKANNSWFQSILR	HexNAc(3)Hex(6)NeuAc(1)	0.0552505	NA	NA	NA	NA	NA
Q6WRI0	VGSWIHVYPNGSLFIGSVTEK	HexNAc(4)Hex(4)Fuc(1)NeuAc(1)	NA	NA	NA	NA	0.0551036	NA
P13688	ETIYPNASLLIQNVTQNDTGFYTLQVIK	HexNAc(5)Hex(5)NeuAc(1)	NA	NA	0.0545451	NA	NA	NA
P13473	LNSSTIKYLDFVFAVK	HexNAc(7)Hex(8)NeuAc(1)	0.0537623	NA	NA	NA	NA	NA
Q9UBV2	AASMNHTKALERVSYALLFGDYLPQNIQAAR	HexNAc(4)Hex(3)	NA	NA	NA	0.0530835	NA	NA
Q6WRI0	PLQFTNSKLFLFSNGTLYIR	HexNAc(5)Hex(3)Fuc(1)NeuAc(1)	NA	NA	0.0529866	NA	NA	NA
P42892	VTAAELQTLAPAINWLPFLNTIFYPVEINESEPIVVYDKEYLEQISTLINTTDR	HexNAc(6)Hex(4)NeuAc(1)	NA	NA	NA	0.0526813	NA	NA
Q7Z6Z7	PEREQLKMLLLAVLNFTALLIEYSFSR	HexNAc(4)Hex(3)NeuAc(1)	0.0524601	NA	NA	NA	NA	NA
P11142	NTTIPTK	HexNAc(10)Hex(10)Fuc(1)	NA	NA	NA	0.0522792	NA	NA
Q5T4S7	ENKNVTALEACALQYYFLILWR	HexNAc(2)Hex(2)	0.0522741	NA	NA	NA	NA	NA
P04844	IGANVSNFTFAPSTIIFHLGHAAMLGLMYVYWTQLNMFQTLK	HexNAc(3)Hex(5)Fuc(1),HexNAc(4)Hex(7)Fuc(1)	NA	NA	0.0522074	NA	NA	NA
Q9Y639	KNASNMEYR	HexNAc(2)Hex(8)	NA	0.0521549	NA	NA	NA	NA
O95373	IFYALVQYTLPLELINQQNLTEWIEILK	HexNAc(3)Hex(3)	NA	NA	NA	NA	0.0518622	NA
P34932	SNLAYDIVQLPTGLTGIKVTYMEEERNFTTEQVTAMLLSK	HexNAc(5)Hex(5)NeuAc(1)	NA	0.0511855	NA	NA	NA	NA
Q9Y446	NLSYR	HexNAc(7)Hex(7)Fuc(1)NeuAc(2)	NA	NA	NA	0.0510727	NA	NA
Q68CR1	NYTLLQTIPPFER	HexNAc(5)Hex(7)Fuc(1)NeuAc(1)	NA	NA	NA	NA	0.0509361	NA
Q9Y4L1	NATLAEQAK	HexNAc(8)Hex(9)Fuc(1)NeuAc(4)	NA	NA	NA	0.0506706	NA	NA
P13688	NQSLPSSER	HexNAc(3)Hex(4)Fuc(1)NeuAc(1)	NA	NA	NA	0.0506706	NA	NA
A8MXY4	VFNNSSTLMK	HexNAc(7)Hex(8)	NA	NA	0.050649	NA	NA	NA
Q92542	LLYGFLIKANNSWFQSILR	HexNAc(3)Hex(4)Fuc(1)NeuAc(1)	NA	NA	NA	0.0502684	NA	NA
O60725	SLSLDSFLLNHSLEYTVAALSSWLEFTLENIFWPELKQITWLSVTGLLMVVFGECLR	HexNAc(7)Hex(4)	NA	NA	0.0500646	NA	NA	NA
O60725	SLSLDSFLLNHSLEYTVAALSSWLEFTLENIFWPELKQITWLSVTGLLMVVFGECLR	HexNAc(4)Hex(6)Fuc(1)NeuAc(1)	NA	0.0498283	NA	NA	NA	NA
Q6WRI0	VNASYPR	HexNAc(4)Hex(4)NeuAc(1)	NA	NA	NA	NA	NA	0.0497174
P14625	HNNDTQHIWESDSNEFSVIADPR	HexNAc(3)Hex(6)Fuc(1)	0.0492976	NA	NA	NA	NA	NA
Q15758	NITGTR	HexNAc(2)Hex(6)	NA	NA	NA	0.049062	NA	NA
P19338	TLVLSNLSYSATEETLQEVFEK	HexNAc(3)Hex(3)	NA	0.0488589	NA	NA	NA	NA
Q9UBV2	GQTALGFLYASGLGVNSSQAKALVYYTFGALGGNLIAHMVLGYR	HexNAc(2)Hex(2)Fuc(1)	NA	NA	NA	0.0482577	NA	NA
P43307	DLNGNVFQDAVFNQTVTVIER	HexNAc(6)Hex(3)	NA	0.0480833	NA	NA	NA	NA
P05556	NVTNR	HexNAc(5)Hex(9)Fuc(1),HexNAc(5)Hex(7)Fuc(1)NeuAc(2)	0.0479954	NA	NA	NA	NA	NA
Q14517	YTLNITVYDLGIPQK	HexNAc(6)Hex(6)NeuAc(1)	0.0479954	NA	NA	NA	NA	NA
Q8TEM1	AASPIITLVALDEALDNYTITFLIR	HexNAc(6)Hex(3)Fuc(1)	NA	NA	NA	NA	NA	0.0479747
P01009	YLGNATAIFFLPDEGK	HexNAc(3)Hex(6)NeuAc(1)	0.0476233	NA	NA	NA	NA	NA
P04844	IGANVSNFTFAPSTIIFHLGHAAMLGLMYVYWTQLNMFQTLK	HexNAc(2)Hex(8),HexNAc(7)Hex(8)	NA	NA	NA	NA	NA	0.0475134
P20645	LKPLFNK	HexNAc(6)Hex(8)NeuAc(1)	NA	NA	NA	NA	0.0472316	NA
P50897	GINESYK	HexNAc(4)Hex(4)NeuAc(1)	NA	NA	NA	0.0470513	NA	NA
P49327	PNTSVQFLR	HexNAc(4)Hex(5)NeuAc(2)	NA	0.0465323	NA	NA	NA	NA
P05556	NVTNR	HexNAc(5)Hex(5),HexNAc(11)Hex(11)NeuAc(1)	0.0149846	0.0257866	0.00547399	NA	NA	NA
Q6WRI0	NSTVNIPLFR	HexNAc(11)Hex(11)NeuAc(1)	NA	NA	NA	NA	NA	0.0461808
Q6WRI0	AVVDQQHRVGSWIHVYPNGSLFIGSVTEK	HexNAc(4)Hex(4)NeuAc(1)	NA	NA	NA	0.0458448	NA	NA
P63104	LGLALNFSVFYYEILNSPEK	HexNAc(5)Hex(4)Fuc(1)NeuAc(1)	NA	NA	NA	0.0458448	NA	NA
Q68CR1	YYNFSVFQIDAPSFAYLK	HexNAc(6)Hex(7)NeuAc(1)	NA	NA	NA	0.0454427	NA	NA
O96005	FDAVSGDYYPIIYFNDYWNLQKDYYPINESLASLPLR	HexNAc(5)Hex(5)NeuAc(1)	NA	0.045369	NA	NA	NA	NA
Q9H0A0	NGTLNIK	HexNAc(9)Hex(10)Fuc(1)NeuAc(4)	NA	NA	NA	NA	0.0451942	NA
P23229	LNGTK	HexNAc(2)Hex(3)Fuc(1)	NA	NA	NA	0.0450405	NA	NA
O14672	NISQVLEK	HexNAc(6)Hex(7)NeuAc(4)	NA	NA	0.0449997	NA	NA	NA
P11279	DNTTVTR	HexNAc(3)Hex(5)NeuAc(1)	NA	NA	NA	0.0446384	NA	NA
Q7Z6Z7	MLLLAVLNFTALLIEYSFSR	HexNAc(2)Hex(3)Fuc(1)	NA	0.0445934	NA	NA	NA	NA
Q6WRI0	VGSWIHVYPNGSLFIGSVTEK	HexNAc(4)Hex(5)NeuAc(2)	0.0444609	NA	NA	NA	NA	NA
P06756	NMTISR	HexNAc(6)Hex(5)Fuc(1)NeuAc(1)	0.0442748	NA	NA	NA	NA	NA
P17301	AIASIPTERYFFNVSDEAALLEK	HexNAc(2)Hex(3)	NA	NA	NA	NA	0.0442681	NA
P05023	NPNTSEPQHLLVMK	HexNAc(3)Hex(4)NeuAc(1)	NA	NA	NA	0.0442362	NA	NA
P11279	KDNTTVTR	HexNAc(4)Hex(4)Fuc(1)	NA	NA	NA	NA	0.0441292	NA
A8MXY4	AFNNSSTLMK	HexNAc(6)Hex(3)Fuc(1)NeuAc(2),HexNAc(6)Hex(6)Fuc(1)NeuAc(1)	NA	NA	NA	0.0438341	NA	NA
P35269	NTTKK	HexNAc(6)Hex(4)NeuAc(1)	NA	0.0438179	NA	NA	NA	NA
P05556	NVTNR	HexNAc(8)Hex(7),HexNAc(5)Hex(6)NeuAc(3)	NA	0.043624	NA	NA	NA	NA
Q9NU22	INLSEQTDITDLFGADLPVEGGK	HexNAc(2)Hex(2)	0.0435307	NA	NA	NA	NA	NA
Q6WRI0	AVVDQQHRVGSWIHVYPNGSLFIGSVTEK	HexNAc(4)Hex(7)NeuAc(1)	NA	0.0430423	NA	NA	NA	NA
Q9Y446	NLSYR	HexNAc(7)Hex(8)Fuc(1)NeuAc(2)	NA	NA	NA	0.0430298	NA	NA
Q12797	CANETK	HexNAc(5)Hex(5)NeuAc(1)	0.0429726	NA	NA	NA	NA	NA
O95373	QIFKIFYALVQYTLPLELINQQNLTEWIEILK	HexNAc(4)Hex(6)	NA	NA	0.0424672	NA	NA	NA
Q9UKM9	GDGGGAGGGGGGGGSGGGGSGGGGGGGSSRPPAPQENTTSEAGLPQGEAR	HexNAc(8)Hex(7)	NA	NA	NA	NA	0.0424159	NA
Q92673	AASNFTEIK	HexNAc(6)Hex(8)Fuc(1)NeuAc(1)	NA	0.0414913	NA	NA	NA	NA
Q7Z6Z7	MLLLAVLNFTALLIEYSFSR	HexNAc(2)Hex(4)	0.0414844	NA	NA	NA	NA	NA
Q969V3	VIYNLTEK	HexNAc(3)Hex(4)NeuAc(1)	0.0409263	NA	NA	NA	NA	NA
Q9Y4L1	DKNGTR	HexNAc(2)Hex(6)	NA	NA	NA	NA	NA	0.0403377
O94886	NLSIQGLR	HexNAc(7)Hex(7)Fuc(1)NeuAc(3)	NA	NA	NA	0.0399332	NA	NA
P20645	PLFNK	HexNAc(2)Hex(5)Fuc(1)	NA	NA	NA	NA	0.0399154	NA
A8MXY4	AFNNSSTLR	HexNAc(8)Hex(9)Fuc(1)NeuAc(3),HexNAc(9)Hex(10)Fuc(1)NeuAc(4)	NA	NA	NA	0.0397724	NA	NA
Q6WRI0	LDVVSKPPLINGLYTNR	HexNAc(2)Hex(3)	NA	NA	NA	0.0389681	NA	NA
Q6WRI0	NSTVNIPLFR	HexNAc(3)Hex(4)NeuAc(1)	NA	NA	NA	0.0389681	NA	NA
P10809	LVQDVANNTNEEAGDGTTTATVLARSIAKEGFEK	HexNAc(2)Hex(3)	0.03888	NA	NA	NA	NA	NA
P42892	VTAAELQTLAPAINWLPFLNTIFYPVEINESEPIVVYDK	HexNAc(4)Hex(6)NeuAc(1)	NA	NA	0.0385712	NA	NA	NA
Q6WRI0	PPLINGLYTNRTVIK	HexNAc(5)Hex(5)NeuAc(1)	NA	NA	NA	0.0385257	NA	NA
P13688	DAVAFTCEPETQDTTYLWWINNQSLPVSPR	HexNAc(5)Hex(4)Fuc(1)NeuAc(1)	NA	NA	0.0381816	NA	NA	NA
P07737	TFVNITPAEVGVLVGK	HexNAc(6)Hex(5)Fuc(1)NeuAc(1)	NA	NA	0.0381816	NA	NA	NA
Q68CR1	SYHNQTISFR	HexNAc(3)Hex(6)NeuAc(1)	NA	NA	NA	NA	0.0376927	NA
P56199	NITVR	HexNAc(6)Hex(5)Fuc(1)NeuAc(1)	0.0375778	NA	NA	NA	NA	NA
Q04637	GVIDLIFEKAISEPNFSVAYANMCRCLMALK	HexNAc(4)Hex(3)NeuAc(1)	NA	NA	NA	0.0374399	NA	NA
Q68CR1	NYTLLQTIPPFER	HexNAc(6)Hex(8)Fuc(1)NeuAc(1)	NA	NA	0.0374023	NA	NA	NA
Q7KZF4	LLQRDVQIILESCHNQNILGTILHPNGNITELLLK	HexNAc(2)Hex(5)Fuc(1)	NA	NA	NA	0.0368769	NA	NA
Q05639	NVSVK	HexNAc(4)Hex(6)Fuc(1)NeuAc(1)	NA	0.036838	NA	NA	NA	NA
P68104	NVSVK	HexNAc(6)Hex(5)Fuc(1)NeuAc(3)	0.0366477	NA	NA	NA	NA	NA
P42892	VTAAELQTLAPAINWLPFLNTIFYPVEINESEPIVVYDKEYLEQISTLINTTDR	HexNAc(2)Hex(11)	NA	NA	NA	NA	0.0365351	NA
O75051	TGPEEDNK	HexNAc(5)Hex(6)NeuAc(2)	NA	0.0364503	NA	NA	NA	NA
Q92673	MGHNYTFTVQAR	HexNAc(4)Hex(5)NeuAc(1)	NA	0.0360625	NA	NA	NA	NA
Q92552	VQYGIFPDNFTFNLLMDSFIK	HexNAc(4)Hex(3)Fuc(1)	NA	NA	NA	NA	0.0360257	NA
P06756	PVITVNAGLEVYPSILNQDNKTCSLPGTALKVSCFNVR	HexNAc(3)Hex(5)NeuAc(1)	NA	0.0354808	NA	NA	NA	NA
P42892	VTAAELQTLAPAINWLPFLNTIFYPVEINESEPIVVYDK	HexNAc(4)Hex(3)	0.0353455	NA	NA	NA	NA	NA
P05556	KDTCTQECSYFNITK	HexNAc(6)Hex(4)	NA	NA	0.0352595	NA	NA	NA
P08962	NNHTASILDR	HexNAc(6)Hex(7)NeuAc(3)	0.0351594	NA	NA	NA	NA	NA
P56199	NITVR	HexNAc(6)Hex(5)Fuc(1)NeuAc(2)	NA	NA	0.0350647	NA	NA	NA
A8MXY4	VFNNSSTLMK	HexNAc(8)Hex(7),HexNAc(7)Hex(8)NeuAc(1)	NA	NA	0.0346751	NA	NA	NA
P31946	LGLALNFSVFYYEILNSPEK	HexNAc(3)Hex(4)NeuAc(1)	NA	NA	NA	NA	0.0346365	NA
O94886	NLSIQGLR	HexNAc(7)Hex(3)Fuc(1)	NA	NA	NA	0.0346249	NA	NA
P23229	AEALPLQRANRTGGLYSCDITAR	HexNAc(6)Hex(7)NeuAc(1)	NA	NA	0.0342855	NA	NA	NA
Q5JRA6	VPESENNK	HexNAc(4)Hex(7)Fuc(1)	NA	NA	NA	NA	0.0342198	NA
Q15293	ERVVRPDSELGERPPEDNQSFQYDHEAFLGK	HexNAc(3)Hex(4)	NA	NA	0.0340907	NA	NA	NA
Q5JTV8	HLNSSHPR	HexNAc(2)Hex(9)	NA	NA	0.0338959	NA	NA	NA
Q96KA5	DLMVINR	HexNAc(8)Hex(9)Fuc(1)NeuAc(3)	NA	0.033542	NA	NA	NA	NA
P10809	GYISPYFINTSKGQK	HexNAc(4)Hex(3)NeuAc(1)	NA	NA	NA	0.0334587	NA	NA
O95373	IFYALVQYTLPLELINQQNLTEWIEILK	HexNAc(5)Hex(3)Fuc(1)NeuAc(1)	0.032369	NA	NA	NA	NA	NA
P08236	ITIAINNTLTPTTLPPGTIQYLTDTSK	HexNAc(6)Hex(3)	0.032183	NA	NA	NA	NA	NA
P26006	NITIVTGAPR	HexNAc(5)Hex(4)Fuc(1)NeuAc(2)	0.032183	NA	NA	NA	NA	NA
Q7Z6Z7	MLLLAVLNFTALLIEYSFSR	HexNAc(3)Hex(4)NeuAc(1)	0.0319969	NA	NA	NA	NA	NA
Q9HAW9	SLNCTVK	HexNAc(4)Hex(3)NeuAc(1)	NA	NA	NA	0.0319707	NA	NA
O14657	EERPLNASALKLDLEEKLFGQHLATEVIFK	HexNAc(3)Hex(4)Fuc(1)NeuAc(1)	NA	NA	0.0319478	NA	NA	NA
Q7KZF4	DVQIILESCHNQNILGTILHPNGNITELLLK	HexNAc(3)Hex(5)NeuAc(1)	NA	NA	NA	0.0318903	NA	NA
Q08380	YKGLNLTEDTYKPR	HexNAc(2)Hex(7)	NA	NA	NA	NA	NA	0.0317781
Q92673	TLETHSNK	HexNAc(2)Hex(7)	NA	NA	0.0309738	NA	NA	NA
Q12797	SSGNSSSSGSGSGSTSAGSSSPGAR	HexNAc(5)Hex(5)Fuc(1)NeuAc(1)	0.0308808	NA	NA	NA	NA	NA
Q6WRI0	LDVVSKPPLINGLYTNR	HexNAc(2)Hex(6)	NA	0.0306337	NA	NA	NA	NA
O95373	IFYALVQYTLPLELINQQNLTEWIEILK	HexNAc(4)Hex(6)NeuAc(1)	NA	NA	NA	NA	0.0306079	NA
O75629	LNITNIWVLDYFGGPK	HexNAc(6)Hex(5)Fuc(1)NeuAc(3)	0.0305087	NA	NA	NA	NA	NA
P26232	NATNEQDLANR	HexNAc(9)Hex(10)Fuc(1)NeuAc(4)	NA	0.0304399	NA	NA	NA	NA
Q9HDC9	AGPNGTLFVADAYK	HexNAc(11)Hex(11)NeuAc(1)	NA	NA	0.0303894	NA	NA	NA
Q6WRI0	VGSWIHVYPNGSLFIGSVTEK	HexNAc(4)Hex(4)NeuAc(1)	NA	NA	NA	NA	NA	0.030343
Q6WRI0	LFLFSNGTLYIR	HexNAc(4)Hex(3)NeuAc(1)	NA	NA	NA	NA	0.0300523	NA
Q5T4S7	KENKNVTALEACALQYYFLILWR	HexNAc(6)Hex(7)Fuc(1)NeuAc(1)	NA	NA	0.0299998	NA	NA	NA
P06756	LSCAFKTENQTR	HexNAc(5)Hex(3)Fuc(1)NeuAc(1)	NA	NA	NA	NA	0.0297744	NA
Q92542	NESVR	HexNAc(5)Hex(5)NeuAc(1)	0.0295786	NA	NA	NA	NA	NA
P05783	IVDGKVVSETNDTK	HexNAc(6)Hex(3)Fuc(1)NeuAc(1)	NA	0.0294704	NA	NA	NA	NA
Q6WRI0	NSTVNIPLFR	HexNAc(6)Hex(3)Fuc(1)NeuAc(2)	NA	NA	0.0294154	NA	NA	NA
P11279	KDNTTVTR	HexNAc(3)Hex(5)Fuc(1)	NA	NA	NA	NA	0.0293114	NA
Q8TEP8	VPFQNRGKGTLSSIIQNNSDTR	HexNAc(3)Hex(6)Fuc(1)NeuAc(1)	0.0288344	NA	NA	NA	NA	NA
P05556	NVTNR	HexNAc(4)Hex(4)Fuc(1)NeuAc(1),HexNAc(10)Hex(10)Fuc(1)	0.0286484	NA	NA	NA	NA	NA
Q92552	VQYGIFPDNFTFNLLMDSFIK	HexNAc(5)Hex(5)NeuAc(2)	NA	NA	NA	NA	0.0286168	NA
Q6P179	ANFSIK	HexNAc(5)Hex(6)NeuAc(2)	NA	0.028501	NA	NA	NA	NA
Q92673	ISNLKMGHNYTFTVQAR	HexNAc(4)Hex(5)Fuc(1)NeuAc(1)	0.0284624	NA	NA	NA	NA	NA
P56199	ETVCINATVCFDVK	HexNAc(6)Hex(6)NeuAc(2)	NA	0.0283071	NA	NA	NA	NA
P14625	HNNDTQHIWESDSNEFSVIADPR	HexNAc(5)Hex(6)	NA	NA	0.0282466	NA	NA	NA
Q6WRI0	NSTVNIPLFR	HexNAc(4)Hex(4)NeuAc(1)	NA	NA	NA	NA	NA	0.0280878
P22059	IPYKPNYSLNLWSIMK	HexNAc(4)Hex(6)NeuAc(1)	NA	NA	0.0280518	NA	NA	NA
P09012	PNHTIYINNLNEK	HexNAc(4)Hex(6)	NA	NA	NA	0.0276677	NA	NA
Q14517	TGALTVQNTTQLR	HexNAc(4)Hex(6)	0.0275322	NA	NA	NA	NA	NA
P23229	DEITFVSGAPRANHSGAVVLLK	HexNAc(4)Hex(6)NeuAc(1)	NA	NA	NA	0.0272254	NA	NA
Q6WRI0	VNASYPR	HexNAc(2)Hex(2)Fuc(1)	NA	NA	NA	0.0271047	NA	NA
Q68CR1	NYTLLQTIPPFER	HexNAc(8)Hex(9)Fuc(1)NeuAc(3)	NA	0.0269499	NA	NA	NA	NA
P11279	YNVSGTNGTCLLASMGLQLNLTYER	HexNAc(5)Hex(6)NeuAc(2),HexNAc(11)Hex(11)NeuAc(1)	NA	NA	NA	0.0267428	NA	NA
Q68CR1	NYTLLQTIPPFER	HexNAc(6)Hex(5)Fuc(1)NeuAc(3)	NA	NA	NA	0.0266624	NA	NA
P00352	GYFVQPTVFSNVTDEMR	HexNAc(9)Hex(10)	0.0266021	NA	NA	NA	NA	NA
P02786	KDFEDLYTPVNGSIVIVR	HexNAc(2)Hex(2)Fuc(1)	NA	0.0263683	NA	NA	NA	NA
Q6WRI0	VGSWIHVYPNGSLFIGSVTEK	HexNAc(5)Hex(5)NeuAc(2)	NA	0.0259805	NA	NA	NA	NA
Q7Z6Z7	MLLLAVLNFTALLIEYSFSR	HexNAc(6)Hex(7)Fuc(1)NeuAc(2)	NA	NA	0.0251297	NA	NA	NA
P01009	LSSWVLLMKYLGNATAIFFLPDEGK	HexNAc(5)Hex(3)	0.0251139	NA	NA	NA	NA	NA
Q15758	NITGTR	HexNAc(5)Hex(5)Fuc(1)NeuAc(2)	NA	NA	NA	0.0250136	NA	NA
O14672	NISQVLEK	HexNAc(9)Hex(10)Fuc(1)NeuAc(4)	NA	0.0250111	NA	NA	NA	NA
P42892	VTAAELQTLAPAINWLPFLNTIFYPVEINESEPIVVYDK	HexNAc(5)Hex(6)Fuc(1)NeuAc(2)	NA	0.0250111	NA	NA	NA	NA
P50454	NVTWK	HexNAc(11)Hex(11)NeuAc(1)	NA	NA	0.0249349	NA	NA	NA
Q6WRI0	PLQFTNSKLFLFSNGTLYIR	HexNAc(4)Hex(3)Fuc(1)	NA	NA	0.0249349	NA	NA	NA
Q96KA5	KTRNNGTLYAYIFLHHAGVLPWHDGK	HexNAc(8)Hex(8)	0.0247418	NA	NA	NA	NA	NA
Q92542	NESVR	HexNAc(3)Hex(6)Fuc(1)NeuAc(1)	NA	0.0244294	NA	NA	NA	NA
Q92673	TLNFRGSILSHKVGNLTAHTSYEISAWAK	HexNAc(3)Hex(6)	NA	NA	NA	0.0242897	NA	NA
O95302	YHYNGTLLDGTLFDSSYSR	HexNAc(5)Hex(6)Fuc(1)	NA	NA	0.0241557	NA	NA	NA
Q9H0U4	LLVGNK	HexNAc(5)Hex(5)NeuAc(2)	NA	NA	NA	0.0240484	NA	NA
P12270	AEIARSNASLTNNQNLIQSLK	HexNAc(4)Hex(7)NeuAc(1)	NA	NA	NA	0.0233648	NA	NA
P56199	SYFSSLNLTIR	HexNAc(3)Hex(4)NeuAc(1)	NA	NA	NA	0.0233246	NA	NA
P04844	IGANVSNFTFAPSTIIFHLGHAAMLGLMYVYWTQLNMFQTLK	HexNAc(2)Hex(9),HexNAc(8)Hex(8)	0.0232536	NA	NA	NA	NA	NA
P11279	LLNINPNK	HexNAc(2)Hex(4)	NA	NA	NA	NA	0.0231528	NA
P11279	KDNTTVTR	HexNAc(8)Hex(8)Fuc(1)	NA	0.0230722	NA	NA	NA	NA
Q9BQG0	KRNR	HexNAc(5)Hex(6)Fuc(1)NeuAc(3)	NA	0.0230722	NA	NA	NA	NA
O14672	NISQVLEK	HexNAc(5)Hex(5)Fuc(1)NeuAc(1)	NA	NA	NA	0.022842	NA	NA
Q9NQC3	NTSTK	HexNAc(7)Hex(8)Fuc(1)NeuAc(2)	NA	NA	NA	0.0228018	NA	NA
O95373	IFYALVQYTLPLELINQQNLTEWIEILK	HexNAc(5)Hex(4)NeuAc(1)	0.0225095	NA	NA	NA	NA	NA
Q6WRI0	VGSWIHVYPNGSLFIGSVTEK	HexNAc(4)Hex(3)Fuc(1)	0.0225095	NA	NA	NA	NA	NA
P20645	PLFNK	HexNAc(4)Hex(3)NeuAc(1)	NA	NA	NA	NA	0.0224582	NA
Q6WRI0	LFLFSNGTLYIR	HexNAc(3)Hex(5)NeuAc(1)	NA	NA	NA	0.0221181	NA	NA
P42892	VTAAELQTLAPAINWLPFLNTIFYPVEINESEPIVVYDK	HexNAc(6)Hex(6)	NA	NA	NA	NA	0.0220877	NA
P26232	KNATMLYTASQAFLR	HexNAc(6)Hex(3)Fuc(1)NeuAc(2)	NA	0.0219089	NA	NA	NA	NA
Q8IW92	KGLIGNLYLNDSPLKNFR	HexNAc(2)Hex(2)Fuc(1)	NA	NA	NA	0.0218768	NA	NA
Q14517	KQVYNLTVR	HexNAc(4)Hex(3)NeuAc(1)	NA	NA	0.0216232	NA	NA	NA
P17301	EIKAIASIPTERYFFNVSDEAALLEK	HexNAc(7)Hex(8)Fuc(1)NeuAc(3)	NA	NA	NA	0.0214747	NA	NA
Q92673	TLETHSNK	HexNAc(2)Hex(8)	NA	NA	0.0214284	NA	NA	NA
P20645	LKPLFNK	HexNAc(3)Hex(4)NeuAc(1)	0.0213933	NA	NA	NA	NA	NA
P67936	NVTNNLK	HexNAc(7)Hex(8)NeuAc(1)	NA	NA	NA	0.0213138	NA	NA
P50897	EDVYRNHSIFLADINQER	HexNAc(4)Hex(5)NeuAc(1)	NA	NA	0.0212336	NA	NA	NA
Q14517	AIGGIDWDSHPFGYNLTLQAK	HexNAc(5)Hex(3)	0.0212073	NA	NA	NA	NA	NA
Q6WRI0	PLQFTNSKLFLFSNGTLYIR	HexNAc(2)Hex(2)Fuc(1)	NA	NA	0.0206492	NA	NA	NA
O00410	ATAAFILANEHNVALFKHFADLLPGFLQAVNDSCYQNDDSVLKSLVEIADTVPK	HexNAc(8)Hex(9)	NA	0.0205517	NA	NA	NA	NA
P50454	NVTWK	HexNAc(8)Hex(4)	NA	NA	NA	NA	0.0202818	NA
Q16880	NLGNNTK	HexNAc(2)Hex(7)	0.0202771	NA	NA	NA	NA	NA
Q92542	KIYIPLNKTAPCVR	HexNAc(4)Hex(3)NeuAc(1)	NA	NA	0.0202596	NA	NA	NA
Q6WRI0	LFLFSNGTLYIRNLASSDR	HexNAc(2)Hex(2)	NA	NA	NA	NA	NA	0.020092
Q92552	ALYTLVNKVQYGIFPDNFTFNLLMDSFIK	HexNAc(6)Hex(3)Fuc(1)NeuAc(1)	0.0200911	NA	NA	NA	NA	NA
P34931	GIAIGIDLGTTYSCVGVFQHGKVEIIANDQGNRTTPSYVAFTDTER	HexNAc(5)Hex(4)Fuc(1)NeuAc(2)	NA	NA	0.0188181	NA	NA	NA
O95373	IFYALVQYTLPLELINQQNLTEWIEILK	HexNAc(7)Hex(7)Fuc(1)NeuAc(3)	NA	0.0188068	NA	NA	NA	NA
Q9BQG0	SEEGEDNR	HexNAc(4)Hex(6)NeuAc(1)	0.0186029	NA	NA	NA	NA	NA
O14497	PMENR	HexNAc(2)Hex(8)	0.0183424	NA	NA	NA	NA	NA
P13473	YETTNK	HexNAc(2)Hex(3)	NA	0.0179537	NA	NA	NA	NA
Q6WRI0	VGSWIHVYPNGSLFIGSVTEKDSGVYLCVAR	HexNAc(8)Hex(8)Fuc(1)	NA	0.0179343	NA	NA	NA	NA
Q9BQG0	KRNR	HexNAc(6)Hex(4)NeuAc(1)	NA	0.0178374	NA	NA	NA	NA
O95373	IFYALVQYTLPLELINQQNLTEWIEILK	HexNAc(5)Hex(6)NeuAc(1)	NA	0.0177792	NA	NA	NA	NA
P42892	DEELIYHKVTAAELQTLAPAINWLPFLNTIFYPVEINESEPIVVYDK	HexNAc(2)Hex(3)Fuc(1)	0.0177285	NA	NA	NA	NA	NA
P34931	GVPQIEVTFDIDANGILNVTATDK	HexNAc(6)Hex(7)Fuc(1)NeuAc(2)	0.0173751	NA	NA	NA	NA	NA
O14672	NISFMVK	HexNAc(5)Hex(4)Fuc(1)	0.0173193	NA	NA	NA	NA	NA
P05556	NVTNR	HexNAc(7)Hex(7)Fuc(1)NeuAc(3)	0.0172449	NA	NA	NA	NA	NA
P02786	ANVTK	HexNAc(2)Hex(10)	NA	NA	NA	NA	0.017133	NA
Q15366	INISEGNCPERIITLAGPTNAIFK	HexNAc(2)Hex(2)	0.0170774	NA	NA	NA	NA	NA
P07602	LIDNNKTEK	HexNAc(2)Hex(9)	0.01691	NA	NA	NA	NA	NA
Q92673	MGHNYTFTVQAR	HexNAc(4)Hex(6)NeuAc(1)	0.0164821	NA	NA	NA	NA	NA
Q8TEP8	ALSNK	HexNAc(2)Hex(10)	0.0164263	NA	NA	NA	NA	NA
Q02809	EKYIHQNYTK	HexNAc(2)Hex(2)	NA	NA	0.0162077	NA	NA	NA
P11117	NESDK	HexNAc(5)Hex(7)Fuc(1)NeuAc(2)	NA	NA	0.0161882	NA	NA	NA
Q92542	LLYGFLIKANNSWFQSILR	HexNAc(4)Hex(4)NeuAc(1)	0.0159241	NA	NA	NA	NA	NA
Q9Y446	NLSYR	HexNAc(2)Hex(5)Fuc(1)	NA	NA	0.0156817	NA	NA	NA
P35232	DLQNVNITLRILFR	HexNAc(4)Hex(3)NeuAc(1)	NA	NA	0.0153895	NA	NA	NA
P11279	KDNTTVTR	HexNAc(4)Hex(5)NeuAc(2)	NA	NA	0.0152726	NA	NA	NA
Q9Y446	DTLEQLTDLVLSPLSGAGGPPLIQQNASEAEIFYNATGFLR	HexNAc(7)Hex(3)Fuc(1),HexNAc(9)Hex(4)Fuc(1)	NA	NA	NA	NA	0.0151882	NA
Q8TEM1	AASPIITLVALDEALDNYTITFLIR	HexNAc(3)Hex(4)Fuc(1)	0.0149195	NA	NA	NA	NA	NA
Q9UQE7	NGSGK	HexNAc(9)Hex(3)Fuc(1)	NA	0.0147158	NA	NA	NA	NA
P69849	LENITTGTYTIHAQKEHLYFETVTIKIAPNTPQLADIVATGFSVCGQISIIR	HexNAc(2)Hex(5)Fuc(1)	NA	NA	NA	0.0145577	NA	NA
P02786	VANAESLNAIGVLIYMDQTKFPIVNAELSFFGHAHLGTGDPYTPGFPSFNHTQFPPSR	HexNAc(6)Hex(8)NeuAc(1)	0.0144172	NA	NA	NA	NA	NA
P50454	NVTWK	HexNAc(4)Hex(6)NeuAc(1)	NA	0.014173	NA	NA	NA	NA
P56199	NITVRK	HexNAc(7)Hex(8)Fuc(1)NeuAc(1)	0.0141568	NA	NA	NA	NA	NA
Q6WRI0	LDVVSKPPLINGLYTNRTVIK	HexNAc(4)Hex(3)NeuAc(1)	0.0137847	NA	NA	NA	NA	NA
O95373	IFYALVQYTLPLELINQQNLTEWIEILK	HexNAc(3)Hex(3)Fuc(1)	0.0137289	NA	NA	NA	NA	NA
P34932	VTYMEEERNFTTEQVTAMLLSK	HexNAc(6)Hex(7)Fuc(1)NeuAc(3)	NA	0.0135913	NA	NA	NA	NA
Q14738	VLPIMFPALYRNSKSHWNK	HexNAc(3)Hex(4)Fuc(1)	NA	0.0135525	NA	NA	NA	NA
O14497	PMENR	HexNAc(2)Hex(2)	NA	0.013475	NA	NA	NA	NA
O95302	YHYNASLLDGTLLDSTWNLGK	HexNAc(6)Hex(3)	0.0133755	NA	NA	NA	NA	NA
P55884	QVPVDVVEMKETIIAFAWEPNGSKFAVLHGEAPR	HexNAc(2)Hex(2)	0.0132266	NA	NA	NA	NA	NA
P15586	GPGIKPNQTSK	HexNAc(2)Hex(11)	NA	0.013126	NA	NA	NA	NA
O14672	NISQVLEKK	HexNAc(7)Hex(7)Fuc(1)NeuAc(2)	0.013115	NA	NA	NA	NA	NA
P68104	NVSVK	HexNAc(7)Hex(6)Fuc(1)NeuAc(4)	0.0130964	NA	NA	NA	NA	NA
Q9NQC3	NTSTK	HexNAc(7)Hex(7)Fuc(1)NeuAc(2)	NA	NA	0.0127207	NA	NA	NA
P04844	IGANVSNFTFAPSTIIFHLGHAAMLGLMYVYWTQLNMFQTLK	HexNAc(5)Hex(4)Fuc(1)NeuAc(1),HexNAc(9)Hex(6)	0.0126313	NA	NA	NA	NA	NA
P68104	NVSVK	HexNAc(5)Hex(6)Fuc(1)NeuAc(3)	0.0125941	NA	NA	NA	NA	NA
Q6P179	DLEITNATLQSEEDSR	HexNAc(6)Hex(4)	0.0124639	NA	NA	NA	NA	NA
Q9Y446	NLSYR	HexNAc(2)Hex(7)	0.0122593	NA	NA	NA	NA	NA
O95373	QIFKIFYALVQYTLPLELINQQNLTEWIEILK	HexNAc(4)Hex(4)NeuAc(1)	NA	NA	0.0122532	NA	NA	NA
Q14517	TGALTVQNTTQLR	HexNAc(2)Hex(3)	NA	0.0122341	NA	NA	NA	NA
Q86VM9	GNCTWGMNCR	HexNAc(3)Hex(4)NeuAc(1)	NA	NA	0.0121752	NA	NA	NA
P17301	GEYFVNVTTRIWNGTFASSTFQTVQLTAAAEINTYNPEIYVIEDNTVTIPLMIMK	HexNAc(5)Hex(4)Fuc(1)	NA	NA	NA	0.0121449	NA	NA
Q5JTV8	SQTFLEKHLNSSHPRSQPAILLLTAAR	HexNAc(2)Hex(2)	0.0121291	NA	NA	NA	NA	NA
Q6WRI0	PPLINGLYTNRTVIK	HexNAc(6)Hex(7)Fuc(1)NeuAc(4)	NA	NA	0.0117856	NA	NA	NA
Q14517	AIGGIDWDSHPFGYNLTLQAK	HexNAc(2)Hex(2)Fuc(1)	NA	0.01173	NA	NA	NA	NA
P49327	GLATSVLLSPDFLWDVPSNWTLEEAASVPVVYSTAYYALVVR	HexNAc(6)Hex(6)Fuc(1)NeuAc(3)	NA	NA	NA	0.0117025	NA	NA
Q92673	AASNFTEIKNLLVNTLYTVR	HexNAc(5)Hex(7)	NA	NA	0.0116882	NA	NA	NA
P11279	KDNTTVTRLLNINPNK	HexNAc(8)Hex(9),HexNAc(11)Hex(11)NeuAc(1)	NA	0.0114973	NA	NA	NA	NA
P56199	NITVR	HexNAc(10)Hex(10)Fuc(1)	NA	NA	NA	NA	0.0114375	NA
Q96HE7	KWGHNITEFQQR	HexNAc(6)Hex(3)Fuc(1)	0.0112919	NA	NA	NA	NA	NA
Q68CR1	NYTLLQTIPPFER	HexNAc(7)Hex(8)Fuc(1)NeuAc(1)	NA	NA	0.0111817	NA	NA	NA
P05556	NVTNR	HexNAc(4)Hex(5)Fuc(1)NeuAc(1)	0.0107525	NA	NA	NA	NA	NA
Q9Y446	NLSYR	HexNAc(9)Hex(9)Fuc(1)	NA	NA	NA	NA	0.0105114	NA
Q5T4S7	NVTALEACALQYYFLILWRILGILPPSK	HexNAc(8)Hex(3)Fuc(1)	0.0104362	NA	NA	NA	NA	NA
P20645	PLFNK	HexNAc(8)Hex(5)	NA	NA	NA	NA	0.0102335	NA
A8MXY4	AFNNSSTLR	HexNAc(2)Hex(12),HexNAc(10)Hex(10)Fuc(1)	NA	0.0101983	NA	NA	NA	NA
P50991	DKPAQIRFSNISAAKAVADAIR	HexNAc(2)Hex(3)	0.0100269	NA	NA	NA	NA	NA
Q9Y4L1	VINETWAWKNATLAEQAK	HexNAc(9)Hex(10),HexNAc(9)Hex(10)Fuc(1)	NA	NA	0.00999344	NA	NA	NA
O60725	SLSLDSFLLNHSLEYTVAALSSWLEFTLENIFWPELK	HexNAc(6)Hex(5)	NA	NA	0.009935	NA	NA	NA
P20645	LNETHIFNGSNWIMLIYK	HexNAc(8)Hex(5),HexNAc(11)Hex(11)NeuAc(1)	NA	NA	0.00989604	NA	NA	NA
P06756	ENQNHSYSLK	HexNAc(6)Hex(6)Fuc(1)NeuAc(2)	0.00978511	NA	NA	NA	NA	NA
A8MXY4	VFNNSSTLMK	HexNAc(5)Hex(6)NeuAc(2),HexNAc(7)Hex(8)NeuAc(1)	NA	NA	0.00964279	NA	NA	NA
Q6P179	NISDISENLKRYLLQYFK	HexNAc(9)Hex(6)Fuc(1)	NA	NA	0.00954539	NA	NA	NA
Q6WRI0	VNASYPR	HexNAc(6)Hex(3)Fuc(1)NeuAc(1)	NA	NA	NA	NA	0.00953894	NA
P20645	PLFNK	HexNAc(3)Hex(4)NeuAc(1)	0.00941305	NA	NA	NA	NA	NA
P17301	LNLQTSTSIPNVTEMKTNMSLGLILTR	HexNAc(5)Hex(3)Fuc(1)NeuAc(1)	0.00930143	NA	NA	NA	NA	NA
P22695	LPNGLVIASLENYSPVSR	HexNAc(2)Hex(5)	NA	0.0090544	NA	NA	NA	NA
Q6WRI0	KNR	HexNAc(2)Hex(5)	NA	NA	NA	NA	0.00902958	NA
Q6WRI0	TSPIAFTEENDYIVLNTSFSTFLVCNIDYGHIQPVWQILALYSDSPLILER	HexNAc(10)Hex(7)	NA	0.00901563	NA	NA	NA	NA
P11166	VIEEFYNQTWVHR	HexNAc(3)Hex(4)Fuc(1)NeuAc(1)	NA	NA	NA	NA	0.00875174	NA
P23229	KYQTLNCSVNVNCVNIR	HexNAc(5)Hex(6)NeuAc(2)	NA	NA	NA	0.00860596	NA	NA
P20645	PLFNK	HexNAc(4)Hex(6)NeuAc(1)	NA	NA	NA	NA	0.00856652	NA
P42892	VTAAELQTLAPAINWLPFLNTIFYPVEINESEPIVVYDK	HexNAc(9)Hex(6)	NA	NA	0.00839605	NA	NA	NA
P07339	GSLSYLNVTR	HexNAc(8)Hex(9)	NA	NA	NA	NA	0.0083813	NA
Q9NQC3	NTSTK	HexNAc(7)Hex(7)Fuc(1)NeuAc(4)	NA	NA	0.00816228	NA	NA	NA
P15586	GPGIKPNQTSK	HexNAc(2)Hex(10)	NA	0.00808498	NA	NA	NA	NA
Q6WRI0	VGSWIHVYPNGSLFIGSVTEK	HexNAc(3)Hex(4)	NA	0.00794926	NA	NA	NA	NA
P05556	NVTNR	HexNAc(7)Hex(8),HexNAc(6)Hex(11)Fuc(1)	NA	0.007038	NA	NA	NA	NA
P05556	NVTNR	HexNAc(8)Hex(9),HexNAc(10)Hex(10)Fuc(1)	NA	NA	0.00668177	NA	NA	NA
P56199	NITVR	HexNAc(7)Hex(8)Fuc(1)NeuAc(4)	NA	NA	0.00652593	NA	NA	NA
P05556	KNKNVTNR	HexNAc(7)Hex(6)Fuc(1)NeuAc(4),HexNAc(9)Hex(10)Fuc(1)NeuAc(4)	NA	NA	0.00648697	NA	NA	NA
P42892	VTAAELQTLAPAINWLPFLNTIFYPVEINESEPIVVYDK	HexNAc(7)Hex(4)	NA	0.00641757	NA	NA	NA	NA
Q14517	KQVYNLTVR	HexNAc(3)Hex(3)	NA	NA	0.00559087	NA	NA	NA
P50454	NVTWK	HexNAc(7)Hex(8)Fuc(1)NeuAc(3)	NA	NA	0.00527918	NA	NA	NA
Q6WRI0	VGSWIHVYPNGSLFIGSVTEK	HexNAc(2)Hex(5)	NA	NA	0.0049675	NA	NA	NA
P23229	WNENESYS	HexNAc(7)Hex(8)Fuc(1)NeuAc(4)	0.00479954	NA	NA	NA	NA	NA
P05556	NVTNR	HexNAc(2)Hex(12),HexNAc(6)Hex(7)Fuc(1)NeuAc(4)	0.0045205	NA	NA	NA	NA	NA
P05556	KNKNVTNR	HexNAc(10)Hex(10)Fuc(1),HexNAc(7)Hex(7)Fuc(1)NeuAc(4)	0.00439028	NA	NA	NA	NA	NA
P11166	PAAIAVAGFSNWTSNFIVGMCFQYVEQLCGPYVFIIFTVLLVLFFIFTYFK	HexNAc(5)Hex(3)	NA	0.00395524	NA	NA	NA	NA
P05556	NVTNR	HexNAc(8)Hex(6),HexNAc(6)Hex(7)NeuAc(4)	NA	0.00374197	NA	NA	NA	NA
P20645	PLFNK	HexNAc(6)Hex(6)Fuc(1)NeuAc(2)	NA	NA	0.0031753	NA	NA	NA
Q8TEP8	ALPLKLINR	HexNAc(5)Hex(3)Fuc(1)NeuAc(1)	0.00277183	NA	NA	NA	NA	NA
O94886	HIIFLLVVVSFLSLCVILPVNLSGDLLDK	HexNAc(4)Hex(4)NeuAc(1)	NA	NA	NA	NA	NA	0.00221422
P26006	DVRKLLLSINVTNTR	HexNAc(2)Hex(4)	NA	NA	NA	0.00178151	NA	NA
P68104	NVSVK	HexNAc(6)Hex(9)Fuc(1)NeuAc(2)	0.0017096	NA	NA	NA	NA	NA
O95373	IFYALVQYTLPLELINQQNLTEWIEILK	HexNAc(8)Hex(4)	NA	NA	NA	NA	NA	0.000881587
P15586	MLVANIDLGPTILDIAGYDLNK	HexNAc(3)Hex(3)	NA	NA	0.000744151	NA	NA	NA
Q5T4S7	AGGEHYQNFQLLGAWCLLNSLFLILNLSPTALADK	HexNAc(4)Hex(7)	0.000703188	NA	NA	NA	NA	NA
Q7Z6Z7	EQLKMLLLAVLNFTALLIEYSFSR	HexNAc(2)Hex(3)	NA	NA	NA	0.000623329	NA	NA
P20645	PLFNK	HexNAc(6)Hex(11)Fuc(1)	NA	0.000304399	NA	NA	NA	NA
P63104	LGLALNFSVFYYEILNSPEK	HexNAc(3)Hex(4)	NA	NA	0.000278569	NA	NA	NA
P14625	YNDTFWK	HexNAc(6)Hex(4)NeuAc(1)	7.70159e-05	NA	NA	NA	NA	NA
O00410	ATAAFILANEHNVALFKHFADLLPGFLQAVNDSCYQNDDSVLKSLVEIADTVPK	HexNAc(7)Hex(7)Fuc(1)NeuAc(3)	5.50645e-05	NA	NA	NA	NA	NA
Q08380	AAIPSALDTNSSK	HexNAc(2)Hex(5)Fuc(1)	NA	NA	NA	NA	NA	NA
Q08380	AAIPSALDTNSSK	HexNAc(2)Hex(5)	NA	NA	NA	NA	NA	NA
Q08380	AAIPSALDTNSSK	HexNAc(2)Hex(6)	NA	NA	NA	NA	NA	NA
Q08380	AAIPSALDTNSSK	HexNAc(2)Hex(7)	NA	NA	NA	NA	NA	NA
P11279	AANGSLR	HexNAc(2)Hex(8)	NA	NA	NA	NA	NA	NA
Q8TEM1	AASPIITLVALDEALDNYTITFLIR	HexNAc(6)Hex(3)Fuc(1)	NA	NA	NA	NA	NA	NA
Q9Y4L1	AEPPLNASASDQGEK	HexNAc(2)Hex(6)	NA	NA	NA	NA	NA	NA
Q9Y4L1	AEPPLNASASDQGEK	HexNAc(2)Hex(7)	NA	NA	NA	NA	NA	NA
A8MXY4	AFNNSSTLMK	HexNAc(4)Hex(6)Fuc(1),HexNAc(6)Hex(11)Fuc(1)	NA	NA	NA	NA	NA	NA
P43308	AGYFNFTSATITYLAQEDGPVVIGSTSAPGQGGILAQR	HexNAc(3)Hex(6)	NA	NA	NA	NA	NA	NA
Q08380	ALGFENATQALGR	HexNAc(2)Hex(2)Fuc(1)	NA	NA	NA	NA	NA	NA
Q08380	ALGFENATQALGR	HexNAc(2)Hex(9)	NA	NA	NA	NA	NA	NA
Q8TEP8	ALSNK	HexNAc(2)Hex(9)	NA	NA	NA	NA	NA	NA
Q9Y639	ANATIEVK	HexNAc(2)Hex(7)	NA	NA	NA	NA	NA	NA
Q9Y639	ANATIEVK	HexNAc(2)Hex(8)	NA	NA	NA	NA	NA	NA
Q15800	ATNESVSIFSSASLAVEYVDSLLPENPLQEPFK	HexNAc(2)Hex(6)	NA	NA	NA	NA	NA	NA
Q08380	DAGVVCTNETR	HexNAc(2)Hex(4)	NA	NA	NA	NA	NA	NA
Q08380	DAGVVCTNETR	HexNAc(2)Hex(8)	NA	NA	NA	NA	NA	NA
P04843	DEIGNVSTSHLLILDDSVEMEIRPR	HexNAc(2)Hex(6)	NA	NA	NA	NA	NA	NA
P04843	DEIGNVSTSHLLILDDSVEMEIRPR	HexNAc(2)Hex(7)	NA	NA	NA	NA	NA	NA
Q9Y4L1	DKNGTR	HexNAc(2)Hex(6)	NA	NA	NA	NA	NA	NA
P43307	DLNGNVFQDAVFNQTVTVIER	HexNAc(2)Hex(7)	NA	NA	NA	NA	NA	NA
P43307	DLNGNVFQDAVFNQTVTVIER	HexNAc(2)Hex(8)	NA	NA	NA	NA	NA	NA
P07602	DNATEEEILVYLEK	HexNAc(2)Hex(3)Fuc(1)	NA	NA	NA	NA	NA	NA
Q9Y4L1	ENGTDTVQEEEESPAEGSKDEPGEQVELK	HexNAc(2)Hex(6)	NA	NA	NA	NA	NA	NA
P06756	ENQNHSYSLK	HexNAc(2)Hex(6)	NA	NA	NA	NA	NA	NA
P06756	ENQNHSYSLK	HexNAc(2)Hex(7)	NA	NA	NA	NA	NA	NA
P06756	ENQNHSYSLK	HexNAc(2)Hex(8)	NA	NA	NA	NA	NA	NA
O60568	EQYIHENYSR	HexNAc(2)Hex(5)	NA	NA	NA	NA	NA	NA
P56199	FNVSLTVKNTKDSAYNTR	HexNAc(5)Hex(6)NeuAc(1)	NA	NA	NA	NA	NA	NA
O94886	FNVTK	HexNAc(2)Hex(7)	NA	NA	NA	NA	NA	NA
P10619	FYATNDTEVAQSNFEALQDFFR	HexNAc(2)Hex(7)	NA	NA	NA	NA	NA	NA
Q9UBS4	GDDLYTNVTISLVESLVGFEMDITHLDGHK	HexNAc(4)Hex(5)Fuc(1)NeuAc(1)	NA	NA	NA	NA	NA	NA
Q9UHG3	GELNTSIFSSR	HexNAc(2)Hex(6)	NA	NA	NA	NA	NA	NA
Q9UHG3	GELNTSIFSSR	HexNAc(2)Hex(7)	NA	NA	NA	NA	NA	NA
P11279	GHTLTLNFTR	HexNAc(3)Hex(6)NeuAc(1)	NA	NA	NA	NA	NA	NA
Q08380	GLNLTEDTYKPR	HexNAc(5)Hex(6)NeuAc(3)	NA	NA	NA	NA	NA	NA
Q08380	GLNLTEDTYKPR	HexNAc(6)Hex(7)NeuAc(1)	NA	NA	NA	NA	NA	NA
Q08380	GLNLTEDTYKPR	HexNAc(6)Hex(7)NeuAc(2)	NA	NA	NA	NA	NA	NA
Q08380	GLNLTEDTYKPR	HexNAc(6)Hex(7)NeuAc(4)	NA	NA	NA	NA	NA	NA
Q08380	GLNLTEDTYKPR	HexNAc(2)Hex(7)	NA	NA	NA	NA	NA	NA
Q08380	GLNLTEDTYKPR	HexNAc(2)Hex(8)	NA	NA	NA	NA	NA	NA
P35527	GPAAIQKNYSPYYNTIDDLK	HexNAc(6)Hex(7)Fuc(1)NeuAc(3)	NA	NA	NA	NA	NA	NA
P07339	GSLSYLNVTR	HexNAc(2)Hex(7)	NA	NA	NA	NA	NA	NA
P07339	GSLSYLNVTR	HexNAc(2)Hex(8)	NA	NA	NA	NA	NA	NA
Q9NYU2	GTEVNTTVIGENDPIDEVQGFLFGK	HexNAc(2)Hex(6)	NA	NA	NA	NA	NA	NA
O94886	HIIFLLVVVSFLSLCVILPVNLSGDLLDK	HexNAc(4)Hex(5)Fuc(1)NeuAc(2)	NA	NA	NA	NA	NA	NA
O94886	HIIFLLVVVSFLSLCVILPVNLSGDLLDK	HexNAc(4)Hex(4)NeuAc(1)	NA	NA	NA	NA	NA	NA
O94886	HIIFLLVVVSFLSLCVILPVNLSGDLLDK	HexNAc(4)Hex(5)NeuAc(1)	NA	NA	NA	NA	NA	NA
P14625	HNNDTQHIWESDSNEFSVIADPR	HexNAc(2)Hex(5)	NA	NA	NA	NA	NA	NA
P14625	HNNDTQHIWESDSNEFSVIADPR	HexNAc(2)Hex(6)	NA	NA	NA	NA	NA	NA
Q8TEM1	IETVLPAEFFEVLSSSQNGSYHR	HexNAc(2)Hex(9)	NA	NA	NA	NA	NA	NA
O95373	IFYALVQYTLPLELINQQNLTEWIEILK	HexNAc(6)Hex(7)Fuc(1)NeuAc(2)	NA	NA	NA	NA	NA	NA
O95373	IFYALVQYTLPLELINQQNLTEWIEILK	HexNAc(4)Hex(4)NeuAc(1)	NA	NA	NA	NA	NA	NA
O95373	IFYALVQYTLPLELINQQNLTEWIEILK	HexNAc(2)Hex(2)Fuc(1)	NA	NA	NA	NA	NA	NA
O95373	IFYALVQYTLPLELINQQNLTEWIEILK	HexNAc(4)Hex(3)Fuc(1)	NA	NA	NA	NA	NA	NA
O95373	IFYALVQYTLPLELINQQNLTEWIEILK	HexNAc(8)Hex(4)	NA	NA	NA	NA	NA	NA
P04844	IGANVSNFTFAPSTIIFHLGHAAMLGLMYVYWTQLNMFQTLK	HexNAc(2)Hex(8),HexNAc(7)Hex(8)	NA	NA	NA	NA	NA	NA
O14672	INTTADEKDPTNPFR	HexNAc(2)Hex(9)	NA	NA	NA	NA	NA	NA
P08236	ITIAINNTLTPTTLPPGTIQYLTDTSK	HexNAc(2)Hex(9)	NA	NA	NA	NA	NA	NA
P56199	LDLPVNTSIPNVTEVK	HexNAc(3)Hex(6),HexNAc(3)Hex(5)NeuAc(1)	NA	NA	NA	NA	NA	NA
Q6WRI0	LDVVSKPPLINGLYTNR	HexNAc(3)Hex(4)Fuc(1)	NA	NA	NA	NA	NA	NA
Q6WRI0	LDVVSKPPLINGLYTNR	HexNAc(4)Hex(3)Fuc(1)	NA	NA	NA	NA	NA	NA
Q6WRI0	LFLFSNGTLYIRNLASSDR	HexNAc(2)Hex(2)	NA	NA	NA	NA	NA	NA
P63104	LGLALNFSVFYYEILNSPEK	HexNAc(6)Hex(3)Fuc(1)NeuAc(2)	NA	NA	NA	NA	NA	NA
P07602	LIDNNK	HexNAc(2)Hex(6)	NA	NA	NA	NA	NA	NA
P07602	LIDNNK	HexNAc(5)Hex(7)	NA	NA	NA	NA	NA	NA
Q8TEP8	LINR	HexNAc(6)Hex(7)Fuc(1)NeuAc(2)	NA	NA	NA	NA	NA	NA
Q8TEP8	LINR	HexNAc(7)Hex(8)Fuc(1)NeuAc(1)	NA	NA	NA	NA	NA	NA
Q8TEP8	LINR	HexNAc(6)Hex(7)NeuAc(1)	NA	NA	NA	NA	NA	NA
Q8TEP8	LINR	HexNAc(2)Hex(9)	NA	NA	NA	NA	NA	NA
Q8TEP8	LINR	HexNAc(6)Hex(6)	NA	NA	NA	NA	NA	NA
Q9UHG3	LLHALGGDDFLGMLNR	HexNAc(5)Hex(6)NeuAc(3)	NA	NA	NA	NA	NA	NA
P26006	LLLSINVTNTR	HexNAc(2)Hex(7)	NA	NA	NA	NA	NA	NA
P11279	LLNINPNK	HexNAc(6)Hex(7)Fuc(1)NeuAc(1)	NA	NA	NA	NA	NA	NA
P11279	LLNINPNK	HexNAc(3)Hex(5)NeuAc(1)	NA	NA	NA	NA	NA	NA
P11279	LLNINPNK	HexNAc(2)Hex(5)Fuc(1)	NA	NA	NA	NA	NA	NA
P11279	LLNINPNK	HexNAc(3)Hex(4)Fuc(1)	NA	NA	NA	NA	NA	NA
P11279	LLNINPNK	HexNAc(3)Hex(5)Fuc(1)	NA	NA	NA	NA	NA	NA
P11279	LLNINPNK	HexNAc(4)Hex(5)Fuc(1)	NA	NA	NA	NA	NA	NA
P11279	LLNINPNK	HexNAc(5)Hex(5)Fuc(1)	NA	NA	NA	NA	NA	NA
P11279	LLNINPNK	HexNAc(2)Hex(5)	NA	NA	NA	NA	NA	NA
P11279	LLNINPNK	HexNAc(2)Hex(6)	NA	NA	NA	NA	NA	NA
P11279	LLNINPNK	HexNAc(2)Hex(7)	NA	NA	NA	NA	NA	NA
P11279	LLNINPNK	HexNAc(3)Hex(5)	NA	NA	NA	NA	NA	NA
P11279	LLNINPNK	HexNAc(4)Hex(5)	NA	NA	NA	NA	NA	NA
P11279	LLNINPNK	HexNAc(4)Hex(6)	NA	NA	NA	NA	NA	NA
P11279	LLNINPNK	HexNAc(5)Hex(5)	NA	NA	NA	NA	NA	NA
P13473	LNSSTIK	HexNAc(2)Hex(3)	NA	NA	NA	NA	NA	NA
Q9Y4L1	LSALDNLLNHSSMFLK	HexNAc(2)Hex(3)	NA	NA	NA	NA	NA	NA
P13688	LSQGNTTLSINPVK	HexNAc(2)Hex(6)	NA	NA	NA	NA	NA	NA
P13688	LSQGNTTLSINPVK	HexNAc(2)Hex(7)	NA	NA	NA	NA	NA	NA
P13688	LSQGNTTLSINPVK	HexNAc(2)Hex(8)	NA	NA	NA	NA	NA	NA
Q9Y4L1	NATLAEQAK	HexNAc(2)Hex(4)Fuc(1)	NA	NA	NA	NA	NA	NA
Q9Y4L1	NATLAEQAK	HexNAc(2)Hex(6)	NA	NA	NA	NA	NA	NA
Q9Y4L1	NATLAEQAK	HexNAc(2)Hex(7)	NA	NA	NA	NA	NA	NA
Q9Y4L1	NATLAEQAK	HexNAc(2)Hex(8)	NA	NA	NA	NA	NA	NA
Q16678	NFSNFILDK	HexNAc(9)Hex(10)Fuc(1)NeuAc(4)	NA	NA	NA	NA	NA	NA
Q16678	NFSNFILDK	HexNAc(11)Hex(11)NeuAc(1)	NA	NA	NA	NA	NA	NA
P17301	NHSSYLGYSVAAISTGESTHFVAGAPR	HexNAc(2)Hex(8)	NA	NA	NA	NA	NA	NA
O14672	NISFMVKR	HexNAc(7)Hex(8)Fuc(1)NeuAc(1)	NA	NA	NA	NA	NA	NA
Q15758	NITGTR	HexNAc(7)Hex(7)Fuc(1)NeuAc(4)	NA	NA	NA	NA	NA	NA
Q15758	NITGTR	HexNAc(2)Hex(4)Fuc(1)	NA	NA	NA	NA	NA	NA
P26006	NITIVTGAPR	HexNAc(7)Hex(6)Fuc(1)NeuAc(4)	NA	NA	NA	NA	NA	NA
P56199	NITVR	HexNAc(11)Hex(11)NeuAc(1)	NA	NA	NA	NA	NA	NA
Q16880	NLGNNTK	HexNAc(2)Hex(6)	NA	NA	NA	NA	NA	NA
Q9NZT1	NLSEAQLR	HexNAc(5)Hex(4)Fuc(1)NeuAc(1)	NA	NA	NA	NA	NA	NA
Q9NZT1	NLSEAQLR	HexNAc(5)Hex(5)Fuc(1)NeuAc(2)	NA	NA	NA	NA	NA	NA
Q9Y446	NLSYR	HexNAc(2)Hex(3)	NA	NA	NA	NA	NA	NA
Q9HDC9	NMSFVNDLTVTQDGR	HexNAc(3)Hex(6)Fuc(1)	NA	NA	NA	NA	NA	NA
Q9HDC9	NMSFVNDLTVTQDGR	HexNAc(3)Hex(6)Fuc(1)	NA	NA	NA	NA	NA	NA
Q9HDC9	NMSFVNDLTVTQDGR	HexNAc(3)Hex(6)	NA	NA	NA	NA	NA	NA
Q9HDC9	NMSFVNDLTVTQDGR	HexNAc(3)Hex(6)	NA	NA	NA	NA	NA	NA
P11279	NMTFDLPSDATVVLNR	HexNAc(3)Hex(4)Fuc(1)	NA	NA	NA	NA	NA	NA
P08962	NNHTASILDR	HexNAc(4)Hex(5)Fuc(1)NeuAc(1)	NA	NA	NA	NA	NA	NA
P08962	NNHTASILDR	HexNAc(5)Hex(6)Fuc(1)NeuAc(1)	NA	NA	NA	NA	NA	NA
P08962	NNHTASILDR	HexNAc(3)Hex(4)NeuAc(1)	NA	NA	NA	NA	NA	NA
P08962	NNHTASILDR	HexNAc(2)Hex(5)Fuc(1)	NA	NA	NA	NA	NA	NA
P08962	NNHTASILDR	HexNAc(3)Hex(4)Fuc(1)	NA	NA	NA	NA	NA	NA
P08962	NNHTASILDR	HexNAc(4)Hex(4)Fuc(1)	NA	NA	NA	NA	NA	NA
P08962	NNHTASILDR	HexNAc(5)Hex(5)Fuc(1)	NA	NA	NA	NA	NA	NA
A8MXY4	NPANVKNVAKLLNISQPLENMR	HexNAc(5)Hex(7)Fuc(1)NeuAc(1)	NA	NA	NA	NA	NA	NA
Q6WRI0	NSTVNIPLFR	HexNAc(11)Hex(11)NeuAc(1)	NA	NA	NA	NA	NA	NA
Q6WRI0	NSTVNIPLFR	HexNAc(4)Hex(4)NeuAc(1)	NA	NA	NA	NA	NA	NA
P56199	NTTFNVESTK	HexNAc(2)Hex(7)	NA	NA	NA	NA	NA	NA
P56199	NTTFNVESTK	HexNAc(2)Hex(8)	NA	NA	NA	NA	NA	NA
O00505	NVTWVIVNLCR	HexNAc(8)Hex(9)Fuc(1)NeuAc(4)	NA	NA	NA	NA	NA	NA
O75477	NYTADYDK	HexNAc(2)Hex(8)	NA	NA	NA	NA	NA	NA
O75477	NYTADYDK	HexNAc(2)Hex(9)	NA	NA	NA	NA	NA	NA
P11166	PAAIAVAGFSNWTSNFIVGMCFQYVEQLCGPYVFIIFTVLLVLFFIFTYFK	HexNAc(3)Hex(5)Fuc(1)	NA	NA	NA	NA	NA	NA
P20645	PLFNK	HexNAc(6)Hex(7)NeuAc(3)	NA	NA	NA	NA	NA	NA
Q6WRI0	PPLINGLYTNRTVIK	HexNAc(3)Hex(5)NeuAc(1)	NA	NA	NA	NA	NA	NA
Q6WRI0	PPLINGLYTNRTVIK	HexNAc(4)Hex(4)NeuAc(1)	NA	NA	NA	NA	NA	NA
Q6WRI0	PPLINGLYTNRTVIK	HexNAc(4)Hex(5)NeuAc(1)	NA	NA	NA	NA	NA	NA
Q6WRI0	PQINGKYILHDNGTLVIK	HexNAc(6)Hex(3)Fuc(1)NeuAc(1)	NA	NA	NA	NA	NA	NA
O95373	QIFKIFYALVQYTLPLELINQQNLTEWIEILK	HexNAc(4)Hex(5)NeuAc(2)	NA	NA	NA	NA	NA	NA
Q9UBS4	RGDDLYTNVTISLVESLVGFEMDITHLDGHK	HexNAc(2)Hex(9)	NA	NA	NA	NA	NA	NA
Q6WRI0	RYTLFNNGTLYFNK	HexNAc(6)Hex(5)Fuc(1)NeuAc(2)	NA	NA	NA	NA	NA	NA
O60568	SAEFFNYTVR	HexNAc(2)Hex(6)	NA	NA	NA	NA	NA	NA
P06865	SAEGTFFINK	HexNAc(2)Hex(7)	NA	NA	NA	NA	NA	NA
P06865	SAEGTFFINKTEIEDFPR	HexNAc(5)Hex(4)Fuc(1)NeuAc(2)	NA	NA	NA	NA	NA	NA
P26006	SLDAYPILNQAQALENHTEVQFQK	HexNAc(2)Hex(8)	NA	NA	NA	NA	NA	NA
P56199	SYFSSLNLTIR	HexNAc(2)Hex(8)	NA	NA	NA	NA	NA	NA
P06756	TAADTTGLQPILNQFTPANISR	HexNAc(2)Hex(8)	NA	NA	NA	NA	NA	NA
P06756	TAADTTGLQPILNQFTPANISR	HexNAc(2)Hex(9)	NA	NA	NA	NA	NA	NA
P46977	TILVDNNTWNNTHISR	HexNAc(2)Hex(8)	NA	NA	NA	NA	NA	NA
P07602	TNSTFVQALVEHVK	HexNAc(2)Hex(3)Fuc(1)	NA	NA	NA	NA	NA	NA
O60637	TYNGTNPDAASR	HexNAc(2)Hex(9)	NA	NA	NA	NA	NA	NA
A8MXY4	VFNNSSTLMK	HexNAc(1)Fuc(1),HexNAc(3)Hex(4)Fuc(1)NeuAc(1)	NA	NA	NA	NA	NA	NA
A8MXY4	VFNNSSTLMK	HexNAc(1)Fuc(1),HexNAc(2)Hex(5)Fuc(1)	NA	NA	NA	NA	NA	NA
A8MXY4	VFNNSSTLMK	HexNAc(2)Hex(1)Fuc(1),HexNAc(2)Hex(4)Fuc(1)	NA	NA	NA	NA	NA	NA
A8MXY4	VFNNSSTLMK	HexNAc(2)Hex(1)Fuc(1),HexNAc(3)Hex(4)Fuc(1)	NA	NA	NA	NA	NA	NA
Q6WRI0	VGSWIHVYPNGSLFIGSVTEK	HexNAc(3)Hex(6)NeuAc(1)	NA	NA	NA	NA	NA	NA
Q6WRI0	VGSWIHVYPNGSLFIGSVTEK	HexNAc(4)Hex(3)NeuAc(1)	NA	NA	NA	NA	NA	NA
Q6WRI0	VGSWIHVYPNGSLFIGSVTEK	HexNAc(4)Hex(4)NeuAc(1)	NA	NA	NA	NA	NA	NA
Q6WRI0	VNASYPR	HexNAc(4)Hex(4)NeuAc(1)	NA	NA	NA	NA	NA	NA
Q8TEP8	VNLRNNSFITHSLK	HexNAc(3)Hex(4)Fuc(1)NeuAc(1)	NA	NA	NA	NA	NA	NA
P13473	VQPFNVTQGK	HexNAc(3)Hex(6)NeuAc(1)	NA	NA	NA	NA	NA	NA
P13473	VQPFNVTQGK	HexNAc(4)Hex(5)NeuAc(1)	NA	NA	NA	NA	NA	NA
P13473	VQPFNVTQGK	HexNAc(2)Hex(7)	NA	NA	NA	NA	NA	NA
P13473	VQPFNVTQGK	HexNAc(2)Hex(8)	NA	NA	NA	NA	NA	NA
P08236	VVANGTGTQGQLK	HexNAc(2)Hex(6)	NA	NA	NA	NA	NA	NA
Q96HE7	WGHNITEFQQR	HexNAc(2)Hex(6)	NA	NA	NA	NA	NA	NA
O94886	WWLQWLGINFTLFLGLFFLTTPSIILSTMDK	HexNAc(4)Hex(5)Fuc(1)NeuAc(1)	NA	NA	NA	NA	NA	NA
P11117	YEQLQNETR	HexNAc(2)Hex(5)	NA	NA	NA	NA	NA	NA
O95302	YHYNGTFLDGTLFDSSHNR	HexNAc(2)Hex(8)	NA	NA	NA	NA	NA	NA
O95302	YHYNGTLLDGTLFDSSYSR	HexNAc(6)Hex(3)Fuc(1)	NA	NA	NA	NA	NA	NA
O95302	YHYNGTLLDGTLFDSSYSR	HexNAc(2)Hex(8)	NA	NA	NA	NA	NA	NA
O95302	YHYNGTLLDGTLFDSSYSR	HexNAc(2)Hex(9)	NA	NA	NA	NA	NA	NA
Q96AY3	YHYNGTLLDGTSFDTSYSK	HexNAc(2)Hex(8)	NA	NA	NA	NA	NA	NA
Q96AY3	YHYNGTLLDGTSFDTSYSK	HexNAc(2)Hex(9)	NA	NA	NA	NA	NA	NA
Q08380	YKGLNLTEDTYKPR	HexNAc(2)Hex(7)	NA	NA	NA	NA	NA	NA
P56199	YNHTGQVIIYR	HexNAc(2)Hex(9)	NA	NA	NA	NA	NA	NA
P43307	YPQDYQFYIQNFTALPLNTVVPPQR	HexNAc(6)Hex(9)Fuc(1)NeuAc(2)	NA	NA	NA	NA	NA	NA
P43307	YPQDYQFYIQNFTALPLNTVVPPQR	HexNAc(6)Hex(3)Fuc(1)	NA	NA	NA	NA	NA	NA
P43307	YPQDYQFYIQNFTALPLNTVVPPQR	HexNAc(2)Hex(8)	NA	NA	NA	NA	NA	NA
P43307	YPQDYQFYIQNFTALPLNTVVPPQR	HexNAc(2)Hex(9)	NA	NA	NA	NA	NA	NA
P43307	YPQDYQFYIQNFTALPLNTVVPPQR	HexNAc(6)Hex(4)	NA	NA	NA	NA	NA	NA
